# Supplementary material for: Haemonchus contortus infection alters parasitological, hematological, and colostrum profiles with metabolomic and lipidomic signatures in Florida cracker ewes during the peripartum period
Source: Front Vet Sci. 2026 Apr 21;13:1770252. doi: 10.3389/fvets.2026.1770252 (PMC13139189; doi:10.3389/fvets.2026.1770252)
Supplement: Supplementary file 1 [file Table_1.XLSX]

## Sheet: Sheet1
Peak Pair Information										Tier 1 - Positive Identification /Tier 2 - High Confidence Putative Identification							Tier 3 - Putative Identification (MyCompoundID Library)				IsoMS_results_QC 1_R-C4_1_36191_Spectrum.csv	IsoMS_results_QC 2_R-C4_1_36203_Spectrum.csv	IsoMS_results_QC 3_R-C4_1_36215_Spectrum.csv
No.	RT (s)	Normalized RT (s)	m/z_light	m/z_heavy	Neutral Mass (Da)	Intensity	nCharge	nTag	Identification Level	Compound	NovaMT Library No.	HMDB_ID	KEGG_ID	PubChem_ID	Mass Error (ppm)	RT Error (s)	Zero-reaction	One-reaction	Two-reaction	Missing Ratio	QC	QC	QC
A-T11	80.4	93.3	541.144	543.154	307.084	22628	1	1	Tier 2	Glutathione	AN02808000	HMDB0000125	C00051	124886	2.05	28.7				0.4348	1.493	1.454	0.9622
A-2	80.4	94.1	828.193	830.2	594.135	24061	1	1	Tier 3 one-reaction								0	4	184	0.0435	1.021	1.086	1.011
A-3	80.4	94.1	802.115	804.122	568.057	95040	1	1	Tier 3 only two-reaction								0	0	85	0	0.962	0.972	0.99
A-5	80.4	94.1	666.142	668.149	432.084	564184	1	1	Tier 3 one-reaction								0	3	175	0	1.057	0.966	0.985
A-7	80.5	94.1	734.129	736.135	500.071	171684	1	1	Tier 3 one-reaction								0	7	204	0	1	0.873	0.991
A-9	81.2	94.9	566.146	568.149	332.087	27571.5	1	1	Tier 3 one-reaction								0	11	417	0	2.092	1.355	1.177
A-12	81.5	95.1	590.131	592.137	356.073	14324.5	1	1	Tier 2	5-Amino-6-(5'-phospho-D-ribitylamino)uracil	AN03464000	HMDB0003841	C04454	18666812	1.15	35.1				0.0435	1.221	1.128	0.939
A-13	81.5	95.1	496.21	498.216	262.151	7864	1	1	Tier 3 one-reaction								0	8	143	0.0435	1.152	1.053	1.198
A-14	81.5	95.1	403.036	405.043	168.978	229379	1	1	Tier 3 one-reaction								0	1	57	0	0.987	0.993	0.99
A-15	81.5	95.1	296.032	298.039	61.9739	38335.3	1	1	Unidentified											0	1.015	0.919	0.98
A-T90	81.5	94.6	724.174	726.181	490.121	11801	1	1	Tier 2	L-2-Aminoadipate adenylic acid	BM04579000	HMDB0006941	C05560	440724	8.17	7				0.4783	0.985	1.246	1.281
A-16	81.5	95.2	582.095	584.101	348.036	34440.8	1	1	Tier 3 one-reaction								0	10	161	0.087	1.049	1.153	1.013
A-17	81.6	95.2	397.059	399.065	163	23485.1	1	1	Tier 3 only two-reaction								0	0	14	0.0435	0.877	0.751	0.69
A-18	81.6	95.3	505.14	507.146	271.081	20860.3	1	1	Tier 3 one-reaction								0	16	414	0	1.084	1.109	1.056
A-19	81.7	95.3	507.094	509.101	273.035	27338.4	1	1	Tier 3 only two-reaction								0	0	66	0.0435	0.865	0.688	0.78
A-20	81.7	95.4	316.072	318.078	82.0133	17154.3	1	1	Tier 3 only two-reaction								0	0	2	0	0.845	0.72	0.71
A-21	82.1	95.7	786.17	788.176	552.112	52212.8	1	1	Tier 3 one-reaction								0	1	183	0	0.917	0.986	0.98
A-22	82.1	95.8	551.228	553.234	317.17	13758.9	1	1	Tier 3 only two-reaction								0	0	39	0.0435	0.989	0.809	0.98
A-23	82.1	95.8	463.13	465.136	229.071	294291	1	1	Tier 3 one-reaction								0	6	336	0.0435	1.027	0.999	0.991
A-T212	82.3	95.5	569.119	571.126	335.063	4594	1	1	Tier 2	Dihydroneopterin phosphate	AN03171000	HMDB0006824	C05925	24771767	5.68	23.8				0.087	1.343	1.08	1.073
A-24	82.5	96.1	568.149	570.155	334.091	36150.6	1	1	Tier 3 one-reaction								0	3	254	0	0.935	0.964	0.928
A-25	82.5	96.1	568.117	570.122	334.058	11098.7	1	1	Tier 3 zero-reaction								1	6	189	0.0435	0.981	0.88	0.936
A-26	82.5	96.1	276.079	278.086	42.0212	2.32954e+06	1	1	Unidentified											0	0.968	0.99	1.034
A-T86	82.5	95.7	403.143	405.15	169.085	314695	1	1	Tier 1	1-Methylhistidine	AN00877001	HMDB0000001	C01152	92105	0.5	8.9				0.3913	1.049	0.997	1.021
A-27	82.7	96.3	546.167	548.174	312.109	115824	1	1	Tier 3 one-reaction								0	13	357	0	1.005	1.007	1.021
A-28	82.8	96.4	653.214	655.221	419.156	13403	1	1	Tier 3 one-reaction								0	10	389	0.0435	0.944	0.935	0.972
A-29	82.8	96.5	511.149	513.155	277.091	7543.33	1	1	Tier 3 one-reaction								0	6	247	0	0.952	1.046	1.076
A-31	82.9	96.6	558.165	560.171	324.107	894857	1	1	Tier 3 one-reaction								0	31	509	0	1.002	0.973	0.971
A-T105	83	96.3	517.15	519.157	283.092	180979	1	1	Tier 1	Guanosine	AN02440001	HMDB0000133	C00387	6802	0.36	4.3				0	1.004	0.972	0.981
A-32	83.1	96.7	598.157	600.164	364.099	810277	1	1	Tier 3 one-reaction								0	7	252	0	1.009	0.984	0.956
A-33	83.3	97	399.064	401.072	165.005	26132.8	1	1	Tier 3 one-reaction								0	1	53	0	1.606	1.686	1.534
A-T89	83.5	96.9	413.137	415.143	179.079	54054	1	1	Tier 1	D-Galactosamine	AN01009004	HMDB0245095	C02262	24154	0.95	9				0	0.967	0.924	0.88
A-35	83.8	97.5	510.19	512.199	276.132	7105.33	1	1	Tier 1	Saccharopine	AN02354000	HMDB0000279	C00449	160556	0.15	5.2				0	1.412	1.222	1.227
A-36	84	97.7	535.152	537.158	301.094	82639.2	1	1	Tier 3 one-reaction								0	20	481	0	1.012	1.014	0.978
A-37	84.3	97.9	569.071	571.077	335.013	27420.8	1	1	Tier 3 only two-reaction								0	0	68	0.0435	0.956	0.972	0.983
A-38	84.3	98	705.208	707.222	471.15	78985	1	1	Tier 3 zero-reaction								1	16	378	0	2.019	1.903	1.88
A-T137	84.5	98	359.073	361.079	125.015	18708153	1	1	Tier 1	Taurine	AN00329000	HMDB0000251	C00245	1123	1.72	4.3				0	1.003	1.009	1.003
A-39	84.5	98.2	524.181	526.188	290.123	93238.9	1	1	Tier 2	N-(L-Arginino)succinic acid	AN02555000	HMDB0000052	C03406	16950	0.85	36.1				0	0.965	0.967	1.038
A-41	84.5	98.2	466.201	468.207	232.143	21797.6	1	1	Tier 2	Isomer 1 of Spermic acid 2	AN01735000	HMDB0013075		167029	0.71	61.3				0.0435	1.116	1.054	1.089
A-43	84.8	98.4	541.149	543.156	307.091	308343	1	1	Tier 3 zero-reaction								1	18	434	0	0.965	1.019	1.046
A-44	85.2	98.8	779.253	781.26	545.195	8426.67	1	1	Tier 3 zero-reaction								1	30	371	0.0435	0.93	0.951	0.984
A-45	85.2	98.8	394.179	396.185	160.121	8580.67	1	1	Tier 3 zero-reaction								2	12	167	0.0435	0.761	0.989	0.846
A-46	85.5	99.1	574.13	576.137	340.072	134062	1	1	Tier 3 one-reaction								0	2	168	0	0.651	0.857	0.912
A-47	85.7	99.2	474.18	476.188	240.122	16540.7	1	1	Tier 3 zero-reaction								3	9	212	0.0435	1.005	1.007	1.001
A-49	85.9	99.4	485.112	487.119	251.054	14528.4	1	1	Tier 3 one-reaction								0	2	156	0	0.979	0.911	0.938
A-T355	86	99.4	493.212	495.218	259.153	3939	1	1	Tier 2	Lysyl-Hydroxyproline	AN02092007	HMDB0028952		68578696	2.67	52.2				0.3913	0.7947	0.803	0.755
A-51	86.2	99.6	675.245	677.25	441.186	6234.67	1	1	Tier 3 one-reaction								0	7	306	0	1.105	1.096	1.136
A-52	86.3	99.6	738.228	740.234	504.169	231721	1	1	Tier 3 zero-reaction								7	42	569	0	0.981	0.972	0.969
A-54	86.8	100	476.078	478.084	242.02	23756.2	1	1	Tier 3 zero-reaction								1	34	352	0	0.982	0.936	0.938
A-55	87	100.2	905.248	907.254	671.19	33644.5	1	1	Tier 3 one-reaction								0	3	194	0	0.919	0.954	0.92
A-T139	87.1	100.2	481.139	483.146	247.08	20042	1	1	Tier 1	Asparaginyl-Aspartic acid	AN01922000	HMDB0028727		25145403	1.19	2.3				0.087	1.185	1.074	1.091
A-56	87.3	100.3	501.154	503.161	267.096	11565.2	1	1	Tier 2	Neuraminic acid	AN02207000	HMDB0000830	C06469	513472	1.34	45.4				0	1.005	1.05	0.926
A-T148	87.6	100.6	495.155	497.162	261.096	30256	1	1	Tier 1	Glutaminyl-Aspartic Acid	AN02118003	HMDB0028793		87275314	0.4	5.1				0	1.051	1.046	1.051
A-T151	87.6	100.6	538.196	540.202	304.138	4631	1	1	Tier 2	Nopaline	AN02772000		C01682	108012	2.15	5.4				0.3913	1.13	1.096	1.255
A-57	87.7	100.6	408.17	410.176	174.112	2.4631e+06	1	1	Tier 1	Arginine	AN00945000	HMDB0000517	C00062	6322	0.09	1.4				0	1.031	1.089	1.073
A-58	87.7	100.7	689.221	691.231	455.163	17069.4	1	1	Tier 3 one-reaction								0	13	398	0	1.041	1.181	1.173
A-60	87.9	100.8	520.098	522.104	286.04	10435.4	1	1	Tier 3 one-reaction								0	2	93	0.087	1	0.927	0.95
A-62	88	100.9	594.185	596.192	360.126	16180.3	1	1	Tier 3 one-reaction								0	28	368	0	1.06	1.102	1.153
A-63	88.8	101.5	389.093	391.1	155.035	85615.7	1	1	Tier 2	Isomer 1 of D-1-Aminopropan-2-ol O-phosphate	AN00681001		C04122	440233	0.07	31.4				0.0435	0.975	1.031	0.989
A-64	90	102.4	515.171	517.178	281.113	880019	1	1	Tier 3 zero-reaction								4	40	615	0	0.972	1.002	1.018
A-66	90.4	102.7	414.122	416.129	180.064	1.24484e+06	1	1	Tier 3 zero-reaction								17	87	713	0	1.004	0.997	1.004
A-68	90.6	102.9	558.095	560.102	324.037	253986	1	1	Tier 3 zero-reaction								3	22	246	0.0435	0.971	0.972	0.99
A-69	90.6	102.9	750.192	752.198	516.134	12784	1	1	Tier 3 zero-reaction								1	10	296	0	1.079	1	1.033
A-70	90.7	102.9	665.159	667.165	431.101	15072.8	1	1	Tier 3 one-reaction								0	5	243	0.0435	1.025	0.994	0.877
A-71	90.7	103	576.205	578.212	342.147	1541634	1	1	Tier 3 one-reaction								0	5	179	0	1.029	0.991	0.999
A-T114	91.1	103.2	367.107	369.111	133.049	30755	1	1	Tier 2	(S)-Ureidoglycine	AN00429000		C02091	45479615	4.71	9.6				0.1304	1.3	1.907	1.605
A-72	91.2	103.3	366.102	368.107	132.043	180144	1	1	Tier 3 zero-reaction								7	69	753	0.087	1.076	1.037	1.122
A-73	91.3	103.3	607.196	609.203	373.138	11816	1	1	Tier 3 one-reaction								0	13	273	0.0435	0.844	0.904	0.924
A-74	91.3	103.4	617.202	619.208	383.144	130957	1	1	Tier 3 zero-reaction								4	48	570	0	0.939	0.977	0.961
A-75	91.3	103.4	786.172	788.178	552.113	11462.4	1	1	Tier 3 one-reaction								0	1	189	0	0.918	0.932	0.943
A-76	91.4	103.4	769.249	771.255	535.191	66237.5	1	1	Tier 3 one-reaction								0	8	300	0	1.2	1.161	0.961
A-78	91.9	103.8	376.169	378.175	142.11	9036.15	1	1	Tier 3 one-reaction								0	5	123	0.0435	0.958	1.077	0.981
A-79	92.3	104.2	674.152	676.159	440.094	15164	1	1	Tier 3 one-reaction								0	13	244	0	0.926	0.944	0.906
A-80	92.8	104.5	506.171	508.177	272.112	14695.8	1	1	Tier 3 one-reaction								0	10	268	0	0.948	1.001	0.997
A-81	93.7	105.2	576.287	578.293	342.228	214109	1	1	Tier 3 one-reaction								0	3	91	0	1.089	1.076	1.075
A-T67	94.4	105.7	614.131	616.137	380.073	183103	1	1	Tier 2	N-Acetyl-1-(5'-Phosphoribosyl)-5-amino-4-imidazolecarboxamide	PR03729000				0.83	26.4				0	0.952	0.93	0.944
A-82	94.6	105.8	576.321	578.325	342.262	123858	1	1	Tier 3 only two-reaction								0	0	20	0	1.234	1.203	1.209
A-83	94.7	105.9	576.355	578.361	342.297	100411	1	1	Tier 3 only two-reaction								0	0	10	0.0435	1.426	1.355	1.262
A-84	94.8	106	408.195	410.201	174.137	151828	1	1	Tier 3 one-reaction								0	9	126	0	0.996	1.018	0.995
A-85	95	106.2	438.205	440.212	204.147	11770.3	1	1	Tier 2	3-Hydroxy-N6,N6,N6-trimethyl-L-lysine	AN01353000	HMDB0001422	C01259	439460	0.89	64.5				0.087	0.802	0.748	0.847
A-86	95.3	106.3	553.16	555.167	319.102	9614.8	1	1	Tier 3 one-reaction								0	5	266	0	1.04	0.988	0.933
A-87	96.1	107	525.165	527.169	291.106	9547.5	1	1	Tier 3 one-reaction								0	8	344	0	0.95	0.845	0.877
A-T194	96.2	107	491.161	493.168	257.101	904256	1	1	Tier 1	5-Methylcytidine	AN02059000	HMDB0000982		92918	2.28	6.5				0	1.006	0.979	0.977
A-T166	96.2	107	513.144	515.15	279.089	49808	1	1	Tier 1	Methionyl-Asparagine sulfoxide	AN02390000				8.38	0.1				0	1	1.005	0.972
A-88	96.2	107	422.21	424.217	188.152	88027.5	1	1	Tier 3 zero-reaction								1	4	83	0.0435	0.983	1.024	1.019
A-T54	96.4	107.2	529.118	531.123	295.057	8852	1	1	Tier 2	Aminoimidazole ribotide	AN02619000	HMDB0001235	C03373	161500	6.09	32.5				0.087	1.023	1.022	1.06
A-89	96.5	107.3	459.133	461.14	225.075	34766	1	1	Tier 3 one-reaction								0	21	415	0	0.974	0.958	0.947
A-90	97.2	107.8	541.149	543.156	307.091	39906.3	1	1	Tier 3 zero-reaction								1	18	465	0	0.976	1.02	1.028
A-91	97.8	108.2	626.192	628.198	392.134	12307.2	1	1	Tier 3 one-reaction								0	20	433	0.0435	0.914	0.938	0.849
A-92	97.9	108.3	498.059	500.066	264.001	23195.9	1	1	Tier 3 one-reaction								0	1	53	0	0.937	0.983	1.031
A-93	98	108.4	542.18	544.187	308.122	74686.3	1	1	Tier 3 one-reaction								0	14	394	0	1.022	0.995	1.003
A-94	98.2	108.5	476.077	478.084	242.019	394752	1	1	Tier 3 zero-reaction								1	34	353	0	0.984	0.943	0.956
A-95	98.4	108.7	491.125	493.132	257.067	15513.1	1	1	Tier 2	Validamine 7-phosphate	BM02057000		C21216	118796935	0.78	45.6				0.0435	1.013	0.977	0.945
A-96	98.5	108.7	617.202	619.208	383.143	273510	1	1	Tier 3 zero-reaction								4	48	566	0	0.933	0.985	0.957
A-97	98.6	108.8	372.149	374.155	138.09	135694	1	1	Tier 3 one-reaction								0	3	241	0	1.002	1.017	0.982
A-98	98.9	109.1	558.095	560.101	324.036	612836	1	1	Tier 3 zero-reaction								3	17	224	0.0435	0.972	0.983	0.985
A-T191	99.2	109.3	509.17	511.177	275.112	22715	1	1	Tier 1	Glutaminyl-Glutamic acid	AN02336002	HMDB0028796		7020029	0.68	3.3				0	1	0.91	1
A-99	99.2	109.3	463.128	465.135	229.07	8848.29	1	1	Tier 3 one-reaction								0	6	328	0	0.908	1.151	1.164
A-101	99.4	109.4	546.165	548.171	312.106	40504.7	1	1	Tier 3 zero-reaction								1	41	714	0	0.981	1.016	1.008
A-102	99.6	109.6	639.22	641.228	405.162	10778	1	1	Tier 3 one-reaction								0	14	239	0	0.947	1.003	0.942
A-103	99.8	109.7	323.07	325.076	89.0112	11877.3	1	1	Tier 3 one-reaction								0	6	184	0	0.754	0.746	0.866
A-104	99.8	109.7	703.202	705.208	469.144	14590	1	1	Tier 3 one-reaction								0	7	386	0	1.007	1.031	1.005
A-T19	99.8	109.7	375.077	377.083	141.019	26321	1	1	Tier 2	(2-Amino-1-hydroxyethyl)phosphonate	AN00513000		C05678	440756	3.58	48.1				0.2174	0.998	0.971	1.035
A-T231	99.8	109.7	449.114	451.12	215.056	68119	1	1	Tier 2	sn-Glycero-3-phosphoethanolamine	AN01496000	HMDB0000114	C01233	444183	1.38	11.2				0.0435	0.991	1.011	0.979
A-107	100	109.8	339.101	341.107	105.042	19933	1	1	Tier 2	Isomer 1 of Serine	AN00202000	HMDB0000187	C00065	5951	1.25	38.5				0	1.074	0.975	1.117
A-108	100	109.9	401.093	403.102	167.035	9830	1	1	Tier 2	Demethylphosphinothricin	AN00836000		C17962	158745	0.52	22.9				0.087	0.611	0.587	0.665
A-109	100.8	110.5	576.205	578.212	342.146	1.52376e+06	1	1	Tier 3 one-reaction								0	5	175	0	1.029	0.992	0.987
A-110	100.9	110.6	482.123	484.129	248.064	31484.2	1	1	Tier 2	L-beta-aspartyl-L-aspartic acid	AN01933000	HMDB0011163		274178	0.2	4.3				0	1.045	1.075	1.065
A-111	101.1	110.7	462.18	464.187	228.122	15610.8	1	1	Tier 3 one-reaction								0	2	125	0	1.017	1.001	0.946
A-T274	101.8	111.2	455.112	457.119	221.056	22031	1	1	Tier 2	L-Histidinol phosphate	AN01596000		C01100	439398	7.31	17.2				0.3043	0.994	1.037	1.02
A-113	101.8	111.2	685.192	687.203	451.134	6875.5	1	1	Tier 3 one-reaction								0	12	358	0.0435	0.776	0.948	0.774
A-115	102	111.4	738.227	740.233	504.169	292699	1	1	Tier 3 zero-reaction								7	42	624	0	0.98	0.926	0.968
A-T249	102.1	111.4	496.138	498.145	262.08	66626	1	1	Tier 2	gamma-Glutamyl-Aspartic acid	AN02135003	HMDB0029145, HMDB29145, HMDB30419		161197	1.14	12.5				0	0.994	0.93	0.981
A-116	102.2	111.5	414.121	416.128	180.063	4.11535e+06	1	1	Tier 3 zero-reaction								14	77	504	0	1.005	0.988	1.004
A-T236	102.2	111.5	424.117	426.123	190.059	235581	1	1	Tier 2	L-beta-aspartyl-L-glycine	AN01163000	HMDB0011165		302430	1.54	10.5				0	1.081	1.009	1.023
A-117	102.2	111.5	531.166	533.173	297.108	8050	1	1	Tier 2	Isomer 1 of 1-Methylguanosine	AN02657000	HMDB0001563	C04545	96373	1.03	24.9				0.0435	0.979	1.021	0.9
A-118	102.3	111.6	502.139	504.145	268.081	243160	1	1	Tier 3 zero-reaction								4	23	460	0	0.78	0.807	0.785
A-119	102.4	111.7	539.265	541.271	305.207	8128.57	1	1	Tier 3 only two-reaction								0	0	9	0.0435	0.995	0.858	1.112
A-120	102.4	111.7	422.185	424.192	188.127	2.21178e+06	1	1	Tier 1	Homoarginine	AN01135000	HMDB0000670	C01924	9085	1.01	6				0	1.007	1.029	1.007
A-121	102.5	111.7	294.079	296.085	60.0205	13318.6	1	1	Unidentified											0	1.014	1.067	1.08
A-T216	102.5	111.7	581.122	583.128	347.063	37180	1	1	Tier 1	Adenosine monophosphate	AN03357000	HMDB0000045	C00020	6083	0.57	4.2				0.087	1.251	1.233	1.263
A-122	102.7	111.9	750.191	752.197	516.133	26253.4	1	1	Tier 3 one-reaction								0	7	261	0	0.976	1	1.013
A-T223	102.7	111.9	343.077	345.084	109.02	1312963	1	1	Tier 1	Hypotaurine	AN00218000	HMDB0000965	C00519	107812	2.32	5.5				0.0435	1.111	1.167	1.101
A-123	102.7	111.9	687.203	689.213	453.144	7446	1	1	Tier 3 one-reaction								0	18	397	0	0.736	0.706	0.789
A-125	102.8	112	679.288	681.294	445.23	7039.33	1	1	Tier 3 one-reaction								0	5	126	0	0.859	0.935	0.918
A-T115	103.2	112.3	518.133	520.141	284.077	13220	1	1	Tier 2	N2-Acetyl-5-Phosphooxy-L-lysine	PR02454001				5.57	21.6				0.0435	1.034	1.094	1.071
A-127	103.4	112.4	389.093	391.099	155.034	1.53881e+06	1	1	Tier 2	D-1-Aminopropan-2-ol O-phosphate	AN00681001		C04122	440233	1.14	20.5				0	0.973	1.022	0.986
A-131	103.7	112.7	718.249	720.255	484.19	27788.7	1	1	Tier 3 one-reaction								0	10	319	0	0.995	0.973	0.989
A-133	106	114.4	383.127	385.134	149.068	85093.2	1	1	Tier 3 one-reaction								0	29	438	0	1.078	1.068	1.101
A-135	106.5	114.7	496.138	498.145	262.08	61092.6	1	1	Tier 1	Glutamyl-Aspartic acid	AN02135002	HMDB0028815, HMDB0030413, HMDB28815, HMDB30413		99716	0.02	8.2				0	0.945	0.908	0.901
A-136	106.7	114.9	502.139	504.145	268.081	1.96025e+06	1	1	Tier 3 zero-reaction								4	23	459	0	1.019	1.064	1.048
A-137	107.4	115.4	576.286	578.293	342.228	295962	1	1	Tier 3 one-reaction								0	3	91	0	1.212	1.135	1.135
A-138	108	115.9	576.355	578.361	342.297	112850	1	1	Tier 3 only two-reaction								0	0	10	0	1.654	1.471	1.377
A-139	108.3	116	707.242	709.249	473.184	7284.67	1	1	Tier 3 only two-reaction								0	0	160	0.0435	0.998	1.117	0.974
A-140	108.7	116.3	576.319	578.324	342.261	145630	1	1	Tier 3 only two-reaction								0	0	18	0	1.378	1.322	1.288
A-141	109	116.6	689.232	691.24	455.173	6393	1	1	Tier 3 one-reaction								0	7	224	0	1.96	1.498	1.611
A-T217	109.7	117.1	436.201	438.208	202.143	161205	1	1	Tier 1	Symmetric dimethylarginine	AN01326001	HMDB0003334		169148	1.96	2.8				0	1.024	1.027	1.009
A-T381	110	117.3	466.164	468.169	232.106	11533	1	1	Tier 2	4-(L-gamma-Glutamylamino)butanoic acid	AN01730000	HMDB0012161	C15767	23724570	0.7	34.4				0.2174	0.8	0.887	0.74
A-144	110	117.4	617.202	619.208	383.143	677381	1	1	Tier 3 zero-reaction								4	48	566	0	0.926	0.968	0.933
A-145	110.2	117.5	750.191	752.197	516.133	21491.8	1	1	Tier 3 one-reaction								0	7	338	0	0.965	0.996	0.994
A-147	110.7	117.9	647.212	649.218	413.154	43801.7	1	1	Tier 3 one-reaction								0	21	534	0	0.937	1.007	0.988
A-148	110.7	117.9	353.116	355.124	119.058	8164.5	1	1	Tier 2	Isomer 1 of Homoserine	AN00291001	HMDB0000719	C00263	12647	0.88	46.9				0	1.124	1.019	1.081
A-149	110.9	118	592.169	594.178	358.111	9756	1	1	Tier 3 one-reaction								0	41	384	0	0.91	0.882	0.95
A-T398	111	118.1	452.148	454.153	218.09	28237	1	1	Tier 2	Serinyl-Hydroxyproline	AN01544004	HMDB0029040		69043006	1.76	35.8				0.087	0.88	0.903	0.965
A-T200	111	118.1	360.089	362.096	126.032	17939	1	1	Tier 1	Phloroglucinol	BM00344002	HMDB0013675	C02183	359	3.81	7.3				0	0.924	0.863	0.882
A-150	111	118.1	759.275	761.281	525.217	59747.8	1	1	Tier 3 one-reaction								0	3	153	0	0.912	0.927	0.915
A-151	111.1	118.2	468.144	470.15	234.085	39657.4	1	1	Tier 1	Seryl-Glutamic acid	AN01757006	HMDB0029038		7023503	0.12	2.7				0	0.974	0.993	1.016
A-153	111.6	118.5	744.264	746.271	510.206	9883	1	1	Tier 3 one-reaction								0	4	273	0.087	0.925	0.996	0.993
A-T234	112	118.8	440.147	442.155	206.09	6058	1	1	Tier 1	Seryl-Threonine	AN01378000	HMDB0029049		54027404	8.32	0.5				0.3478	1.106	1.38	1.569
A-154	112.2	119	515.169	517.176	281.111	22706.4	1	1	Tier 3 zero-reaction								4	39	638	0	1.027	1.019	0.957
A-155	112.4	119.2	576.177	578.183	342.118	2.03145e+07	1	1	Tier 3 zero-reaction								13	51	677	0	0.934	0.935	1.008
A-156	112.8	119.4	673.227	675.234	439.169	13023.5	1	1	Tier 3 one-reaction								0	10	340	0	0.917	0.99	0.892
A-157	113	119.6	293.106	295.113	59.0482	11532.7	1	1	Tier 1	Guanidine	AN00029000	HMDB0001842	C17349	3520	0.43	0.3				0	0.944	0.921	0.93
A-158	113.5	120	576.204	578.211	342.146	1.50808e+06	1	1	Tier 3 one-reaction								0	19	414	0	1.044	0.992	1.023
A-160	115.2	121.2	576.356	578.362	342.297	150872	1	1	Tier 3 only two-reaction								0	0	10	0	1.722	1.527	1.403
A-162	115.4	121.4	720.217	722.225	486.159	14452	1	1	Tier 3 one-reaction								0	19	421	0	0.873	0.895	0.82
A-163	116.6	122.3	608.275	610.282	374.217	47785	1	1	Tier 3 only two-reaction								0	0	24	0	1.022	0.994	1.01
A-164	116.6	122.3	563.111	565.118	329.053	122069	1	1	Tier 3 zero-reaction								2	16	257	0	1.014	0.987	1.016
A-165	117.1	122.6	687.233	689.239	453.175	21298.9	1	1	Tier 3 one-reaction								0	2	153	0	0.8	0.854	0.818
A-166	117.4	122.9	531.166	533.172	297.108	518596	1	1	Tier 2	Isomer 2 of 1-Methylguanosine	AN02657000	HMDB0001563	C04545	96373	0.63	13.5				0	0.974	0.984	0.973
A-167	117.5	122.9	380.08	382.086	146.021	115011	1	1	Tier 3 zero-reaction								1	28	365	0	1.012	1.043	0.924
A-168	117.5	123	513.19	515.196	279.132	14384.9	1	1	Tier 3 one-reaction								0	15	436	0	0.94	0.851	0.962
A-169	117.6	123	366.111	368.118	132.053	2.16356e+06	1	1	Tier 1	Asparagine	AN00419000	HMDB0000168	C00152	6267	1.16	1.8				0	1.146	1.193	1.346
A-171	118.2	123.5	605.147	607.154	371.089	15506.7	1	1	Tier 3 one-reaction								0	21	359	0	1.35	1.895	1.598
A-172	118.3	123.5	547.143	549.149	313.085	7616.4	1	1	Tier 3 one-reaction								0	11	325	0.0435	0.917	0.888	0.937
A-T280	118.6	123.8	482.123	484.13	248.065	9943	1	1	Tier 1	Aspartyl-Aspartic acid	AN01933001	HMDB0028749		332965	0.22	2.1				0	0.975	0.942	1.04
A-174	119.1	124.2	635.179	637.186	401.121	5714	1	1	Tier 3 one-reaction								0	18	376	0.1304	0.827	0.976	0.898
A-176	119.1	124.2	444.132	446.139	210.074	278681	1	1	Tier 3 zero-reaction								2	24	558	0	1.009	0.965	0.946
A-177	119.1	124.2	365.127	367.134	131.069	2.20508e+06	1	1	Tier 1	Creatine	AN00407000	HMDB0000064	C00300	586	0.88	3				0	0.992	0.966	1.005
A-T354	119.5	124.5	389.093	391.1	155.035	63087	1	1	Tier 2	N-Methylethanolamine phosphate	AN00681000	HMDB0060173	C01210	439436	0.66	18.5				0.0435	1.006	1.056	1.042
A-178	119.5	124.5	383.127	385.134	149.069	80151.6	1	1	Tier 3 zero-reaction								4	36	657	0	1.159	1.073	1.133
A-179	119.9	124.8	410.113	412.119	176.054	177903	1	1	Tier 3 zero-reaction								1	1	43	0	0.988	1.028	1.01
A-T103	120.1	124.9	493.105	495.11	259.046	5818	1	1	Tier 2	alpha-D-Glucosamine 1-phosphate	AN02087003		C06156	188960	1.18	42.4				0.087	0.979	0.999	0.938
A-180	120.1	124.9	436.19	438.197	202.132	33039	1	1	Tier 3 one-reaction								0	14	195	0	0.974	1.072	0.936
A-181	120.1	124.9	734.28	736.288	500.222	38727	1	1	Tier 3 one-reaction								0	7	278	0.0435	0.922	0.962	0.963
A-183	120.2	125	294.09	296.097	60.0321	29906.4	1	1	Tier 3 zero-reaction								1	2	140	0	1.143	1.135	1.068
A-T273	120.4	125.1	423.134	425.141	189.075	8630	1	1	Tier 1	Glycyl-Asparagine	AN01146001	HMDB0028836		306141	0.85	1.5				0	1.081	1.016	1.119
A-184	120.4	125.2	520.15	522.156	286.091	27314.6	1	1	Tier 3 one-reaction								0	8	281	0.0435	0.824	1.006	1.043
A-T278	121	125.6	437.147	439.153	203.091	6068	1	1	Tier 1	Glycyl-Glutamine	AN01334003	HMDB0028839		597739	4.23	1.1				0.3478	0.993	1.25	0.4998
A-185	121.1	125.7	503.115	505.122	269.057	6479.33	1	1	Tier 3 one-reaction								0	20	456	0.087	0.935	1.154	1.001
A-186	121.6	126	594.184	596.192	360.126	8972.67	1	1	Tier 3 one-reaction								0	22	252	0	1.096	1.164	1.143
A-187	121.7	126.1	645.233	647.238	411.174	10634.2	1	1	Tier 3 one-reaction								0	14	341	0	0.909	1.002	0.972
A-188	121.9	126.2	503.162	505.169	269.103	17031.3	1	1	Tier 3 one-reaction								0	17	464	0	1.014	0.936	1.019
A-189	122	126.3	772.17	774.177	538.112	8019.33	1	1	Tier 3 one-reaction								0	2	154	0.0435	1.05	1.041	1.087
A-190	123.2	127.2	455.148	457.155	221.09	48191	1	1	Tier 3 zero-reaction								7	53	721	0	1.065	1.064	1.098
A-191	123.6	127.5	540.201	542.208	306.143	11582	1	1	Tier 3 one-reaction								0	10	301	0	0.862	0.898	0.945
A-T293	124.2	128	380.127	382.134	146.069	10142895	1	1	Tier 1	Glutamine	AN00574000	HMDB0000641	C00064	5961	1.87	0.7				0	0.99	1.006	1.003
A-192	124.3	128.1	380.127	382.134	146.069	9871184	1	1	Tier 1	Isoglutamine	AN00574004		C16673	164697	0.91	4.8				0	0.996	1.006	1.002
A-193	124.4	128.1	750.191	752.198	516.133	25039.2	1	1	Tier 3 one-reaction								0	9	271	0	0.941	0.976	0.994
A-194	124.5	128.2	547.657	549.663	313.599	24353	1	1	Unidentified											0	1.11	1.139	1.24
A-195	124.7	128.3	355.132	357.138	121.073	27832.5	1	1	Tier 3 one-reaction								0	21	263	0	1.033	0.981	1.071
A-196	124.7	128.4	403.091	405.098	338.065	31420.8	2	2	Tier 3 zero-reaction								1	6	187	0.087	1.012	1.093	1.018
A-197	124.8	128.4	638.06	640.067	404.002	9322.44	1	1	Tier 3 zero-reaction								1	14	133	0.0435	0.956	1.028	1.009
A-198	124.8	128.4	547.156	549.164	626.195	74375.5	2	2	Tier 3 only two-reaction								0	0	221	0	0.725	0.805	0.831
A-199	124.8	128.4	617.202	619.208	383.143	1.28885e+06	1	1	Tier 3 zero-reaction								4	48	566	0	0.957	0.966	0.944
A-200	125.1	128.7	510.154	512.161	276.096	20362.8	1	1	Tier 1	Glutamyl-Glutamic acid	AN02350001	HMDB0028818		439500	0.27	0				0	1.049	1.043	1.025
A-201	125.2	128.7	683.179	685.185	449.121	30539.2	1	1	Tier 3 one-reaction								0	20	321	0.0435	1.058	1.03	1.018
A-T315	125.4	128.9	496.139	498.145	262.08	16341	1	1	Tier 1	Aspartyl-Glutamic acid	AN02135001	HMDB0028752		4130574	0.24	3.1				0.4348	0.572	0.483	0.588
A-202	125.6	129	633.195	635.202	399.137	21988.8	1	1	Tier 3 one-reaction								0	48	591	0	1.82	1.801	1.887
A-203	125.9	129.2	280.062	282.067	92.007	8588	2	2	Unidentified											0	1.331	1.297	1.167
A-204	126.3	129.5	559.16	561.166	325.101	2.25282e+06	1	1	Tier 3 zero-reaction								1	33	509	0	0.958	0.998	1.003
A-205	126.6	129.7	628.182	630.189	394.124	233216	1	1	Tier 3 one-reaction								0	10	335	0	0.956	0.962	0.965
A-206	127.3	130.3	421.116	423.123	187.058	27251.7	1	1	Tier 3 one-reaction								0	1	152	0.087	1.091	1.116	1.044
A-207	127.3	130.3	485.159	487.166	251.101	26223.2	1	1	Tier 3 zero-reaction								3	38	700	0	0.928	0.997	0.911
A-208	127.4	130.4	444.132	446.139	210.074	277357	1	1	Tier 3 zero-reaction								2	24	558	0	1.014	0.965	0.949
A-209	127.5	130.5	576.175	578.182	342.117	1102608	1	1	Tier 3 zero-reaction								13	50	637	0	0.941	0.937	1.012
A-210	127.8	130.7	338.117	340.123	104.058	8602	1	1	Tier 2	L-2,3-Diaminopropanoic acid	BM00198000	HMDB0002006	C03401	97328	0.94	12.5				0	0.956	1.087	1.099
A-211	128.1	130.9	744.264	746.27	510.205	8778.33	1	1	Tier 3 one-reaction								0	4	270	0	0.943	1.002	0.924
A-T305	128.3	131	409.154	411.161	175.096	6724993	1	1	Tier 1	Citrulline	AN00958001	HMDB0000904	C00327	9750	1.07	2.2				0	1.06	1.055	1.052
A-T410	128.3	131	392.128	394.135	158.069	361728	1	1	Tier 2	4-Methylene-L-glutamine	BM00716001		C01109	439401	0.66	21.4				0	1.036	1.058	1.063
A-212	128.3	131	456.133	458.139	222.074	157303	1	1	Tier 3 zero-reaction								1	53	677	0	1.039	1.027	1.046
A-214	128.6	131.2	478.175	480.183	244.117	7090.5	1	1	Tier 3 one-reaction								0	4	148	0	1.182	1.385	1.21
A-215	128.7	131.3	786.25	788.256	552.192	8330	1	1	Tier 3 one-reaction								0	1	217	0	0.59	2.042	1.858
A-216	128.7	131.3	676.191	678.198	442.132	9544	1	1	Tier 3 one-reaction								0	5	284	0	0.957	0.985	1.042
A-T330	128.8	131.4	482.16	484.166	248.101	8984	1	1	Tier 1	Threoninyl-Glutamic acid	AN01936001	HMDB0029060		7020163	0.29	2.6				0.3913	1.112	0.988	0.952
A-217	128.8	131.4	523.259	525.265	289.2	7996.86	1	1	Tier 3 one-reaction								0	4	48	0.0435	0.984	0.991	0.939
A-218	128.9	131.5	562.066	564.072	328.007	8578.67	1	1	Tier 3 one-reaction								0	3	45	0	1.21	1.096	1.131
A-220	129	131.6	428.101	430.108	194.043	13279.6	1	1	Tier 3 zero-reaction								8	46	516	0.0435	0.99	1.014	0.961
A-221	129.4	131.9	545.185	547.191	311.127	43245.6	1	1	Tier 3 one-reaction								0	2	73	0.087	0.944	0.931	0.937
A-223	129.7	132.1	465.22	467.226	231.161	7898.71	1	1	Tier 2	Gamma-Aminobutyryl-lysine	AN01723000	HMDB0001959		20849140	6.36	22				0	1.006	0.963	1.107
A-T342	129.8	132.2	438.133	440.14	204.075	48640	1	1	Tier 1	Glutamyl-Glycine	AN01346004	HMDB0028819		6427052	0.9	4.2				0	1.109	1.018	1.061
A-224	130	132.3	472.056	474.062	237.998	10119.2	1	1	Tier 3 one-reaction								0	2	66	0	0.898	0.838	0.888
A-225	130.1	132.4	540.089	542.096	306.031	174752	1	1	Tier 3 zero-reaction								1	3	93	0.0435	1.022	1.007	0.987
A-226	130.3	132.5	640.173	642.18	406.115	28005.3	1	1	Tier 3 one-reaction								0	7	434	0	0.861	0.891	0.883
A-227	130.4	132.6	495.058	497.065	261	18261	1	1	Tier 3 one-reaction								0	1	42	0	0.929	0.901	1.047
A-228	130.6	132.7	309.092	311.099	75.0342	103958	1	1	Tier 2	Isomer 1 of Glycine	AN00076000	HMDB0000123	C00037	750	6.87	45.8				0	1.048	1.028	1.002
A-229	130.8	132.9	449.12	451.125	215.062	22199.2	1	1	Tier 3 one-reaction								0	7	148	0	1.172	1.209	1.191
A-230	130.8	132.9	604.177	606.184	370.119	12036.2	1	1	Tier 3 one-reaction								0	5	164	0	0.946	1.019	0.967
A-231	130.8	132.9	364.137	366.144	130.079	262395	1	1	Tier 3 only two-reaction								0	0	64	0	0.889	0.89	0.916
A-232	130.9	133	369.151	371.159	135.093	8345.71	1	1	Tier 3 only two-reaction								0	0	13	0	1.214	1.3	1.318
A-233	130.9	133	488.165	490.171	254.106	24556.8	1	1	Tier 3 one-reaction								0	4	120	0	1.575	1.917	1.278
A-234	131.3	133.3	477.085	479.091	243.027	147912	1	1	Tier 3 only two-reaction								0	0	47	0.0435	0.97	0.985	0.935
A-T445	131.3	133.3	451.171	453.178	434.231	5655	2	2	Tier 2	Glutathionylspermidine	AN04193000		C05730	440772	6.68	23				0.3043	0.6	0.56	0.828
A-235	131.3	133.3	426.137	428.144	192.079	6420	1	1	Tier 3 one-reaction								0	19	210	0.1304	0.876	0.84	0.943
A-236	131.3	133.3	487.219	489.225	253.161	303887	1	1	Tier 3 only two-reaction								0	0	4	0	0.932	0.906	0.926
A-237	131.4	133.4	438.139	440.145	204.08	56202.4	1	1	Tier 3 one-reaction								0	2	152	0	1.107	0.946	0.884
A-238	131.5	133.4	559.165	561.172	325.107	6924370	1	1	Tier 3 one-reaction								0	2	151	0	1.031	1.019	1.023
A-239	131.6	133.5	618.193	620.199	384.135	225662	1	1	Tier 3 one-reaction								0	4	184	0	0.938	0.957	0.968
A-240	131.7	133.6	280.065	282.072	92.0144	11590.4	2	2	Tier 3 only two-reaction								0	0	10	0	1.231	1.074	0.991
A-241	131.8	133.7	676.201	678.207	442.142	12999	1	1	Tier 3 one-reaction								0	6	298	0.0435	0.927	0.967	0.946
A-243	132.1	133.9	541.157	543.163	307.098	152012	1	1	Tier 3 one-reaction								0	2	80	0	0.991	1.057	1.028
A-T440	132.2	133.9	491.171	493.173	257.112	4988	1	1	Tier 2	5,6,7,8-Tetrahydromonapterin	AN02062000		C21007	45479608	2.69	21.1				0.4348	1.122	0.861	1.206
A-244	132.5	134.2	397.148	399.154	163.09	75427.2	1	1	Tier 3 only two-reaction								0	0	4	0.0435	1.017	1.003	1.006
A-245	132.6	134.3	477.15	479.154	243.091	12182.5	1	1	Tier 3 one-reaction								0	1	145	0	0.935	1.015	0.928
A-T579	132.7	134.3	720.227	722.234	486.175	9862	1	1	Tier 2	Nocardicin C	BM04566000		C17351	13770100	9.55	47.5				0.3478	0.947	0.932	0.65
A-246	132.8	134.4	501.161	503.168	267.103	260612	1	1	Tier 3 one-reaction								0	6	105	0	0.937	0.947	0.938
A-247	133.1	134.6	353.121	355.128	119.062	27595.1	1	1	Tier 3 only two-reaction								0	0	1	0.0435	1.123	1.128	1.113
A-248	133.2	134.7	645.205	647.212	411.146	34648	1	1	Tier 3 one-reaction								0	8	303	0.0435	0.76	0.926	0.8
A-249	133.4	134.8	591.836	593.842	357.777	9388.55	1	1	Unidentified											0.087	1.091	1.02	1.02
A-T486	133.4	134.8	494.16	496.163	260.101	4663	1	1	Tier 2	L-alpha-glutamyl-L-hydroxyproline	AN02107001	HMDB0011161		25227055	0.31	29.6				0.2609	0.9	0.6672	1.181
A-250	133.6	135	605.245	607.252	371.187	14023.2	1	1	Tier 3 one-reaction								0	1	94	0	0.966	0.944	0.877
A-251	133.7	135.1	683.187	685.193	449.129	14620	1	1	Tier 3 one-reaction								0	5	378	0.0435	1	0.968	1.024
A-253	134.1	135.4	659.236	663.242	192.126	9276	1	2	Tier 3 one-reaction								0	8	133	0	1.301	1.251	1.457
A-254	134.2	135.4	598.163	600.169	364.104	51650.5	1	1	Tier 3 one-reaction								0	14	398	0	0.954	1.024	0.961
A-255	134.6	135.7	368.094	370.101	134.036	16800.4	1	1	Tier 3 one-reaction								0	15	262	0	1.219	1.12	1.17
A-256	134.7	135.8	388.065	390.071	154.007	98953.5	1	1	Tier 3 only two-reaction								0	0	43	0	0.984	0.971	0.994
A-T341	135	136	468.145	470.149	234.085	22413	1	1	Tier 1	Aspartyl-Threonine	AN01757004	HMDB0028763		64896714	2.71	1				0	0.571	0.709	0.748
A-T328	135.1	136.1	380.129	382.135	146.069	33162	1	1	Tier 1	L-Isoglutamine	BM00574006		C16673	445883	2.01	4.4				0.1739	1.106	1.19	1.134
A-T351	135.4	136.3	424.118	426.125	190.059	58252	1	1	Tier 1	Aspartyl-Glycine	AN01163001	HMDB0028753		302429	1.15	2				0.0435	1.235	1.129	1.028
A-T332	135.4	136.3	501.157	503.163	267.097	77892	1	1	Tier 1	Adenosine	AN02208000	HMDB0000050	C00212	60961	4.69	3.9				0.1304	0.612	0.67	0.693
A-258	135.4	136.4	492.195	494.201	258.136	8194.67	1	1	Tier 3 one-reaction								0	6	77	0.087	0.896	0.904	1.047
A-259	135.6	136.5	620.153	622.158	386.094	15258	1	1	Tier 3 one-reaction								0	8	309	0	1.168	1.191	1.101
A-260	135.6	136.5	466.203	468.208	232.145	18131.5	1	1	Tier 2	Isomer 2 of Spermic acid 2	AN01735000	HMDB0013075		167029	5.98	23				0	0.801	1.037	0.825
A-261	135.8	136.6	493.25	495.257	259.192	11844.7	1	1	Tier 3 one-reaction								0	4	89	0.0435	0.929	0.848	0.911
A-262	136	136.8	594.19	596.195	360.132	8182	1	1	Tier 2	Isomer 1 of Dityrosine	AN03523001	HMDB0006045		53477799	0.33	44.1				0	1.026	1.076	1.002
A-264	136.1	136.8	720.219	722.225	486.16	39196.5	1	1	Tier 3 one-reaction								0	20	439	0	0.943	0.96	0.969
A-265	136.2	136.9	777.278	779.284	543.219	19967	1	1	Tier 3 one-reaction								0	10	273	0.0435	0.959	0.933	0.912
A-266	136.4	137.1	714.255	716.262	480.197	6731.33	1	1	Tier 3 one-reaction								0	12	327	0	0.766	0.85	1.002
A-267	136.4	137.1	554.183	556.191	320.124	24927.7	1	1	Tier 3 one-reaction								0	9	426	0	0.984	0.951	0.937
A-270	136.5	137.1	424.112	426.121	190.053	71513.3	1	1	Tier 3 one-reaction								0	1	56	0.3043	1.059	1.062	1.005
A-271	136.8	137.4	581.192	583.198	347.134	56306.7	1	1	Tier 3 one-reaction								0	10	325	0.0435	1.207	1.14	1.123
A-272	136.8	137.4	478.622	480.629	244.564	12187.5	1	1	Unidentified											0.0435	1.039	1.289	1.264
A-273	137.3	137.8	673.229	675.236	439.171	45906.7	1	1	Tier 3 one-reaction								0	11	382	0	0.866	0.902	0.818
A-274	137.3	137.8	408.123	410.129	174.064	25948	1	1	Tier 2	N-Formimino-L-glutamic acid	AN00938001	HMDB0000854	C00439	439233	0.85	28.9				0	0.795	0.732	0.8
A-275	137.4	137.8	459.134	461.141	225.076	31741.1	1	1	Tier 3 one-reaction								0	21	414	0.0435	1.193	1.073	1.012
A-T290	137.6	138	438.134	440.14	204.075	33539	1	1	Tier 2	gamma-Glutamyl-Glycine	AN01346001	HMDB0029149, HMDB11667, HMDB29149		100099	0.76	14.6				0	1.106	1.109	1.14
A-276	137.8	138.2	617.202	619.208	383.144	114204	1	1	Tier 3 zero-reaction								4	48	566	0	0.946	0.891	0.935
A-T358	137.9	138.2	482.16	484.166	248.101	12673	1	1	Tier 1	Glutamyl-Threonine	AN01936000	HMDB0028829		6998031	1.06	0.8				0.087	1.098	0.978	1.011
A-277	138.2	138.5	606.296	608.302	372.238	9300.33	1	1	Tier 3 only two-reaction								0	0	10	0	1.087	1.247	1.159
A-278	138.6	138.7	325.12	327.128	91.0616	126162	1	1	Tier 3 only two-reaction								0	0	1	0	1.168	1.121	1.15
A-T641	138.7	138.8	351.101	353.109	117.043	8085	1	1	Tier 2	L-Aspartate 4-semialdehyde	AN00273002	HMDB0012249	C00441	439235	1.62	51.3				0.0435	1.025	0.995	1
A-279	139.3	139.3	763.239	765.245	529.18	10662.3	1	1	Tier 3 one-reaction								0	6	239	0	0.947	0.857	1.088
A-280	139.3	139.3	317.132	319.138	83.0732	13160.6	1	1	Tier 3 one-reaction								0	2	188	0	1.074	0.952	0.885
A-281	139.5	139.4	683.179	685.185	449.12	25258	1	1	Tier 3 one-reaction								0	20	324	0.0435	1.034	1.022	1.039
A-T350	139.5	139.4	479.233	481.239	245.174	2704298	1	1	Tier 1	Valyl-Lysine	AN01892001	HMDB0029132		168058	1.5	2.1				0	0.977	0.99	0.965
A-282	139.5	139.4	509.243	511.25	275.185	151541	1	1	Tier 3 one-reaction								0	3	64	0	1.043	1.082	1.142
A-283	139.6	139.5	479.233	481.239	245.174	2.7043e+06	1	1	Tier 1	Lysyl-Valine	AN01892000	HMDB0028964		6992341	0.41	1.7				0	0.985	1	0.971
A-284	139.7	139.5	756.239	758.245	522.181	13137.6	1	1	Tier 3 one-reaction								0	15	351	0	0.901	0.931	0.979
A-T379	139.8	139.6	518.168	520.176	284.112	3887	1	1	Tier 1	Histidinyl-Glutamic acid	AN02459001	HMDB0028884		7010583	5.93	4.3				0.3478	1.164	0.9159	1.406
A-286	139.9	139.7	375.05	377.056	140.992	535127	1	1	Tier 3 one-reaction								0	1	20	0	0.919	0.96	0.956
A-287	140	139.8	717.167	719.173	483.109	8196	1	1	Tier 3 one-reaction								0	3	159	0.0435	0.866	1.019	0.871
A-288	140.1	139.8	442.117	444.125	208.059	44744.6	1	1	Tier 3 zero-reaction								1	49	625	0	0.991	1.009	0.931
A-T690	140.1	139.9	380.163	382.17	146.106	11316	1	1	Tier 2	(2R,5S)-2,5-Diaminohexanoic acid	AN00578003		C05161	44514625	4.51	58.1				0	1.045	1.187	1.07
A-289	140.1	139.9	380.163	382.17	146.105	10959.1	1	1	Tier 2	Isomer 1 of Lysine	AN00578000	HMDB0000182	C00047	5962	1.64	28.7				0	1.019	1.098	1.046
A-291	140.5	140.2	602.155	604.163	368.096	163038	1	1	Tier 3 one-reaction								0	9	302	0	0.832	0.858	0.892
A-292	140.6	140.2	676.191	678.198	442.133	22698.8	1	1	Tier 3 one-reaction								0	6	306	0	0.886	0.869	0.921
A-293	140.8	140.3	471.143	473.15	237.085	40688.9	1	1	Tier 3 zero-reaction								6	55	697	0	1.054	1.044	1.081
A-T171	140.8	140.4	521.171	523.177	287.112	8679	1	1	Tier 2	N-Ribosylhistidine	AN02508000	HMDB0002089		126923	1.19	43.6				0.087	0.981	1.085	1.075
A-295	141.1	140.6	578.223	580.233	344.165	11560.9	1	1	Tier 3 one-reaction								0	9	162	0.1739	1.679	1.92	1.5126
A-296	141.4	140.9	590.301	592.308	356.242	105731	1	1	Tier 3 only two-reaction								0	0	11	0	1.038	0.998	1.026
A-297	141.5	140.9	496.094	498.101	262.036	24438	1	1	Tier 3 one-reaction								0	8	186	0.0435	0.953	1.11	1.023
A-298	141.6	140.9	517.248	519.255	283.19	12277.3	1	1	Tier 3 one-reaction								0	1	34	0	0.838	0.988	1.214
A-299	141.9	141.2	392.102	394.109	158.044	1.5067e+06	1	1	Tier 3 zero-reaction								1	1	53	0	1.001	1.006	1.016
A-300	141.9	141.2	505.223	507.229	271.165	55321.6	1	1	Tier 2	Prolyl-Arginine	AN02275001	HMDB0029011		9814075	0.19	9.8				0	0.748	0.763	0.774
A-301	142.1	141.4	645.196	647.205	411.138	20981.7	1	1	Tier 3 one-reaction								0	26	480	0	0.736	0.751	0.753
A-302	142.2	141.4	429.115	431.121	195.057	33331.3	1	1	Tier 3 one-reaction								0	10	293	0	1.157	1.103	1.168
A-304	142.3	141.5	456.133	458.139	222.075	41373.5	1	1	Tier 3 zero-reaction								1	53	680	0	0.991	0.954	0.982
A-305	142.5	141.7	316.578	318.585	165.04	7099.43	2	2	Tier 3 only two-reaction								0	0	26	0.0435	0.987	0.86	0.785
A-T424	142.6	141.7	424.117	426.123	190.059	59483	1	1	Tier 1	Glycyl-Aspartic acid	AN01163002	HMDB0028837		273261	4.53	8.8				0.087	1.06	1.022	0.952
A-T391	142.6	141.7	507.228	509.237	273.169	21499	1	1	Tier 2	(2R,3R)-3-Methylglutamyl-5-semialdehyde-N6-lysine	BM02306000		C20279	71448982	0.79	3.3				0.4348	2.048	1.1908	2.064
A-306	142.7	141.8	618.186	620.192	384.127	2.27967e+06	1	1	Tier 2	Isomer 1 of S-Adenosyl-L-homocysteine	AN03771000	HMDB0000939	C00021	439155	9.28	17				0	0.973	0.963	0.982
A-308	143	142.1	479.185	481.191	245.127	7157.5	1	1	Tier 3 one-reaction								0	18	302	0	1.068	1.247	1.136
A-309	143	142.1	593.192	595.198	359.134	117937	1	1	Tier 3 zero-reaction								1	18	478	0	1.076	1.003	1.011
A-T375	143.1	142.1	399.105	401.111	165.046	534595	1	1	Tier 1	Methionine Sulfoxide	AN00810000	HMDB0002005	C02989	158980	1.06	0.9				0	0.962	0.958	0.983
A-310	143.2	142.2	528.6	530.606	589.083	9657.67	2	2	Tier 3 zero-reaction								4	18	192	0	0.99	1.321	1.078
A-312	143.3	142.3	744.264	746.271	510.206	17821.3	1	1	Tier 3 one-reaction								0	4	269	0	0.949	0.955	0.994
A-313	143.4	142.3	371.109	373.115	137.051	10978.7	1	1	Tier 3 one-reaction								0	4	101	0	0.953	1.059	1.035
A-314	143.4	142.3	528.6	530.606	294.542	9735.6	1	1	Unidentified											0	0.99	1.321	1.078
A-316	143.7	142.6	455.571	457.577	443.025	33123.4	2	2	Tier 3 zero-reaction								1	13	165	0.0435	1.112	1.151	1.108
A-317	144.3	143	579.178	581.183	345.12	85202.4	1	1	Tier 3 one-reaction								0	28	470	0.0435	1.49	1.25	1.337
A-318	144.4	143.1	558.095	560.101	324.037	258467	1	1	Tier 3 zero-reaction								3	19	233	0.0435	0.957	0.928	0.941
A-319	144.5	143.2	325.085	327.092	91.0268	143067	1	1	Tier 3 one-reaction								0	4	244	0	1.041	1.044	1.039
A-320	144.5	143.2	309.036	311.043	74.9776	81207	1	1	Tier 3 only two-reaction								0	0	48	0	0.845	0.837	0.807
A-321	144.5	143.2	434.175	436.181	200.116	35091.8	1	1	Tier 3 one-reaction								0	11	174	0	0.936	0.963	0.907
A-322	144.5	143.2	469.136	471.143	235.077	9484	1	1	Tier 3 only two-reaction								0	0	36	0	0.954	1.053	1
A-T376	144.6	143.2	451.164	453.172	217.106	16528	1	1	Tier 1	Alanyl-Glutamine	AN01530001	HMDB0028685		123935	1.41	0.6				0.087	1.05	0.99	0.983
A-T790	145.1	143.6	795.174	797.181	561.112	8014	1	1	Tier 2	dTDP-4-amino-4,6-dideoxy-5-C-methyl-D-allose	BM04914000		C11461	443216	2.33	65.5				0.087	1.256	1.377	1.09
A-324	145.6	144	525.238	527.245	291.18	67807	1	1	Tier 3 only two-reaction								0	0	65	0	0.871	0.931	0.966
A-325	145.6	144	455.149	457.155	221.09	26750.4	1	1	Tier 3 zero-reaction								7	53	725	0	1.079	1.091	1.101
A-326	145.8	144.1	353.117	355.123	119.058	109385	1	1	Tier 1	Homoserine	AN00291001	HMDB0000719	C00263	12647	0.2	0.4				0	1.073	1.012	0.997
A-328	146	144.3	307.122	309.129	73.0638	78235.4	1	1	Tier 1	Methylguanidine	AN00066000	HMDB0001522	C02294	10111	0.48	0.7				0	0.866	0.859	0.858
A-329	146.2	144.4	739.211	741.218	505.153	42472.9	1	1	Tier 3 one-reaction								0	1	414	0	1.06	1.052	1.099
A-330	146.3	144.5	564.213	566.22	330.155	8848.11	1	1	Tier 3 one-reaction								0	3	203	0	0.873	0.943	0.964
A-331	146.3	144.5	380.074	382.08	146.015	21093.6	1	1	Tier 3 only two-reaction								0	0	63	0	0.992	0.941	0.982
A-332	146.4	144.6	673.229	675.236	439.171	319053	1	1	Tier 3 one-reaction								0	12	380	0	0.884	0.876	0.847
A-333	146.4	144.6	274.051	276.057	39.9923	34223.1	1	1	Unidentified											0	0.999	1.01	1.022
A-334	146.4	144.6	583.054	587.067	115.945	6858.33	1	2	Tier 3 only two-reaction								0	0	1	0	1.05	1.025	0.985
A-335	146.5	144.6	474.144	476.15	240.085	19998.5	1	1	Tier 3 one-reaction								0	29	476	0	0.978	0.879	0.972
A-337	146.5	144.7	511.175	513.182	277.116	36375.9	1	1	Tier 3 zero-reaction								2	26	550	0	1.092	1.034	0.939
A-336	146.5	144.7	263.085	265.092	58.0525	18748.2	2	2	Unidentified											0	0.971	1.067	1.024
A-338	146.6	144.7	291.063	293.07	114.01	28157	2	2	Tier 3 only two-reaction								0	0	42	0	0.954	0.967	1.106
A-339	146.6	144.7	299.049	301.058	129.981	7030.67	2	2	Tier 3 only two-reaction								0	0	25	0	1.151	1.097	1.166
A-340	146.6	144.7	711.162	715.176	244.053	20851.3	1	2	Tier 3 one-reaction								0	8	156	0	1.02	0.99	1.006
A-342	146.6	144.7	524.092	528.104	56.9828	8982	1	2	Unidentified											0	0.824	0.883	0.818
A-343	146.7	144.8	300.069	302.075	132.021	30479	2	2	Tier 3 one-reaction								0	1	101	0	1.046	1.067	1.034
A-344	146.8	144.8	290.044	292.051	111.971	20915.4	2	2	Tier 3 only two-reaction								0	0	20	0	1.06	1.075	1.025
A-345	146.8	144.8	423.17	425.177	189.112	193102	1	1	Tier 1	Homocitrulline	AN01150000	HMDB0000679	C02427	65072	1.14	1.4				0	1.077	1.065	1.024
A-346	146.9	144.9	283.074	285.081	98.0322	10040.2	2	2	Tier 3 only two-reaction								0	0	6	0	1.012	0.992	1.23
A-347	146.9	145	522.093	526.106	54.9837	36026.7	1	2	Unidentified											0	1.012	1.027	1.066
A-348	146.9	145	602.302	604.309	368.244	17321.5	1	1	Tier 3 one-reaction								0	1	124	0	0.868	0.902	0.854
A-349	146.9	145	865.917	867.924	631.859	10987.3	1	1	Tier 3 only two-reaction								0	0	2	0	0.976	1.067	1.186
A-350	147	145	315.033	317.039	161.949	14877	2	2	Tier 3 one-reaction								0	5	84	0	0.983	0.987	1.079
A-351	147	145	261.549	263.556	54.9819	33635.3	2	2	Unidentified											0	0.991	0.945	1.073
A-352	147.2	145.2	303.588	305.595	139.06	8692.8	2	2	Tier 3 only two-reaction								0	0	5	0	0.88	0.989	1.024
A-353	147.5	145.4	582.11	586.123	115.001	8054	1	2	Tier 3 only two-reaction								0	0	25	0	1.019	0.944	1.217
A-354	147.6	145.4	737.205	739.212	503.147	44880.5	1	1	Tier 3 one-reaction								0	10	351	0	1.032	1.034	1.057
A-T571	147.6	145.5	366.146	368.155	132.09	4575	1	1	Tier 2	(2R,4S)-2,4-Diaminopentanoic acid	AN00423002		C03943	440169	8.59	31.4				0.1739	1.178	1.058	0.939
A-356	147.6	145.5	565.27	567.276	331.212	10308	1	1	Tier 3 one-reaction								0	11	192	0	1.027	1.108	0.943
A-T345	147.9	145.7	531.165	533.171	297.107	1594174	1	1	Tier 2	1-Methylguanosine	AN02657000	HMDB0001563	C04545	96373	1.4	12.4				0	1.02	1.02	0.966
A-358	148	145.8	546.165	548.171	312.107	15450.2	1	1	Tier 3 zero-reaction								1	41	714	0	1.009	1.001	1.044
A-359	148.3	146	311.578	313.583	155.04	7421.33	2	2	Tier 3 only two-reaction								0	0	30	0	1.002	0.986	1.023
A-360	148.5	146.2	606.224	608.231	372.166	37849.7	1	1	Tier 3 one-reaction								0	14	306	0	1.033	1.013	1.002
A-361	148.5	146.2	646.194	648.201	412.136	663195	1	1	Tier 3 one-reaction								0	10	366	0	0.985	0.967	0.972
A-362	148.7	146.3	395.164	397.17	161.105	149440	1	1	Tier 3 zero-reaction								1	14	403	0	0.993	0.972	1.051
A-363	148.8	146.4	292.03	294.037	115.944	13553.8	2	2	Tier 3 only two-reaction								0	0	1	0	1.187	1.192	1.092
A-364	149.2	146.7	558.096	560.102	324.037	31920.9	1	1	Tier 3 zero-reaction								3	22	238	0.0435	0.949	0.915	0.978
A-365	149.2	146.7	659.25	661.256	425.191	36337.5	1	1	Tier 3 one-reaction								0	14	319	0.0435	0.988	0.997	0.951
A-366	149.8	147.1	604.17	606.177	370.112	76425.5	1	1	Tier 3 one-reaction								0	24	459	0	1.145	1.008	0.907
A-367	150	147.3	721.213	723.221	487.154	18364.7	1	1	Tier 3 one-reaction								0	6	344	0	1.312	1.521	1.076
A-368	150.3	147.5	428.101	430.108	194.043	21855.7	1	1	Tier 3 zero-reaction								8	46	515	0.0435	0.987	0.926	0.962
A-369	150.3	147.5	325.122	327.128	91.0632	1.67099e+07	1	1	Tier 3 one-reaction								0	18	290	0	1.055	1.06	1.043
A-370	150.5	147.7	432.603	434.61	397.09	6858	2	2	Tier 3 one-reaction								0	6	213	0	1.085	1.027	1.129
A-371	150.6	147.7	534.201	536.209	300.142	14877.6	1	1	Tier 2	Dapdiamide A	BM02711000		C20962	45380223	1.55	4.2				0.0435	1.24	1.086	1.036
A-T474	150.7	147.8	381.111	383.119	147.053	1285627	1	1	Tier 2	L-4-Hydroxyglutamate semialdehyde	AN00583004	HMDB0006556	C05938	440851	1.7	9.5				0	0.999	1.015	1
A-373	151.2	148.2	584.21	586.217	350.152	24283	1	1	Tier 3 one-reaction								0	7	200	0	1.002	1.029	0.965
A-T419	151.7	148.6	339.101	341.107	105.043	12282864	1	1	Tier 1	Serine	AN00202000	HMDB0000187	C00065	5951	1.65	1.1				0	1.052	1.045	1.07
A-T430	151.7	148.6	438.133	440.14	204.075	13680	1	1	Tier 1	Alanyl-Aspartic Acid	AN01346002	HMDB0028683		99719	1.73	0.2				0	1.101	1.13	1.16
A-T429	151.7	148.6	340.104	342.111	212.091	1770966	2	2	Tier 1	Glycyl-Histidine	AN01460000	HMDB0028843		417360	0.36	0.2				0	1.229	1.243	1.208
A-377	152.1	148.9	396.111	398.118	162.053	59371.3	1	1	Tier 3 zero-reaction								5	81	736	0	1.038	1.04	1.034
A-378	152.2	148.9	689.297	691.303	455.238	12729.8	1	1	Tier 3 one-reaction								0	59	449	0	0.97	1.115	1.016
A-381	152.3	149	504.589	506.596	270.531	16530	1	1	Unidentified											0.0435	1.085	1.006	0.962
A-382	152.6	149.3	566.115	568.121	332.056	65209.1	1	1	Tier 3 one-reaction								0	3	102	0.0435	1.197	1.176	1.057
A-383	152.7	149.3	499.175	501.181	265.116	197049	1	1	Tier 3 one-reaction								0	39	592	0	0.989	0.97	1.147
A-T436	152.7	149.3	410.137	412.145	176.08	25591	1	1	Tier 1	Seryl-Alanine	AN00972002	HMDB0029032		7009578	1.51	0.4				0	1.101	1.06	1.071
A-T348	152.7	149.3	524.169	526.176	290.111	11200	1	1	Tier 2	N-Succinyl-LL-2,6-diaminoheptanedioic acid	BM02554000	HMDB0012267	C04421	440333	4.33	15.3				0.0435	1.137	1.076	1.197
A-384	152.7	149.4	602.155	604.162	368.096	114509	1	1	Tier 3 one-reaction								0	9	302	0	0.847	0.879	0.897
A-386	153.1	149.7	504.589	506.596	541.062	16296.8	2	2	Tier 3 one-reaction								0	2	85	0.0435	1.085	1.006	0.962
A-T446	153.2	149.7	452.132	454.137	218.072	13303	1	1	Tier 1	Prolyl-cysteine	AN01543001	HMDB0029014		18218234	1.7	1.7				0.1304	0.455	0.363	0.684
A-T524	153.3	149.8	453.133	455.142	219.074	44005	1	1	Tier 2	O-Succinyl-L-homoserine	AN01560000		C01118	439406	0.72	17.3				0.087	0.832	1.018	0.944
A-388	153.4	149.9	352.132	354.139	118.074	27237.2	1	1	Tier 2	L-2,4-Diaminobutanoic acid	AN00284000	HMDB0006284	C03283	134490	1.68	18.1				0	1.052	1.195	1.141
A-389	153.5	149.9	592.243	594.249	358.185	11839.4	1	1	Tier 3 one-reaction								0	2	167	0	0.899	1.049	0.933
A-390	153.7	150.1	370.096	372.102	136.038	46159.9	1	1	Tier 3 zero-reaction								3	24	619	0	0.937	0.861	0.875
A-391	154.1	150.4	777.275	779.281	543.216	65594	1	1	Tier 3 one-reaction								0	12	285	0.0435	0.951	0.984	0.94
A-392	154.4	150.6	450.206	452.213	216.148	10052.4	1	1	Tier 3 one-reaction								0	15	108	0.0435	0.76	0.752	0.721
A-393	154.4	150.7	565.613	567.62	331.555	64376.9	1	1	Unidentified											0.0435	1.027	1.012	1.045
A-394	154.7	150.8	480.142	482.151	246.083	28540.4	1	1	Tier 2	Isomer 1 of L-alpha-Aspartyl-L-hydroxyproline	AN01900001	HMDB0011160		132990981	3.41	0.3				0.0435	1.35	1.723	1.429
A-396	154.9	151.1	575.138	577.144	341.08	22390.4	1	1	Tier 3 one-reaction								0	21	341	0.0435	0.906	1.024	0.995
A-398	155.2	151.2	606.223	608.23	372.165	23909.9	1	1	Tier 3 one-reaction								0	11	256	0	1.059	1.051	1.016
A-399	155.4	151.4	620.237	622.245	386.179	17779.1	1	1	Tier 3 one-reaction								0	16	293	0	1.39	1.118	1.2
A-400	155.6	151.6	659.248	661.255	425.19	20273.1	1	1	Tier 3 one-reaction								0	13	282	0.0435	0.934	0.947	0.915
A-401	155.7	151.7	504.144	506.15	270.086	9169.5	1	1	Tier 3 one-reaction								0	25	446	0	1.343	1.042	0.969
A-T442	155.8	151.7	452.148	454.154	218.09	5628	1	1	Tier 2	Hydroxyprolyl-Serine	AN01544003	HMDB0028872		10130637	2.38	1.7				0.4348	0.892	0.862	0.811
A-402	155.9	151.8	421.117	423.124	187.059	62038.9	1	1	Tier 3 one-reaction								0	1	152	0	1.017	0.935	0.979
A-403	155.9	151.8	578.226	580.234	344.168	7138.57	1	1	Tier 3 one-reaction								0	1	174	0.1304	1.903	1.519	1.57
A-404	156	151.9	563.131	565.138	329.073	40055	1	1	Tier 2	3-Hydroxyanthranilate O-glucuronide	PR03093000				2.69	73.3				0	1.002	1.008	0.933
A-405	156	151.9	543.542	545.549	309.484	9637.78	1	1	Unidentified											0.0435	1.013	1.07	1.11
A-406	156	151.9	536.06	538.067	604.004	6261.38	2	2	Tier 3 one-reaction								0	1	27	0.0435	1.178	0.979	1.054
A-407	156.1	152	528.077	530.083	588.037	36520.3	2	2	Tier 3 one-reaction								0	1	71	0.0435	1.054	1.136	1.027
A-408	156.1	152	544.044	546.052	619.972	8165.33	2	2	Tier 3 only two-reaction								0	0	17	0.0435	1.113	1.161	1.265
A-409	156.2	152	523.139	525.146	289.081	90433.3	1	1	Tier 3 zero-reaction								1	8	301	0	0.972	0.984	0.994
A-410	156.2	152	436.059	438.066	404.002	322379	2	2	Tier 3 zero-reaction								1	14	134	0.0435	1.098	1.065	1.133
A-411	156.4	152.2	529.077	531.084	590.038	7731.2	2	2	Tier 3 only two-reaction								0	0	32	0.0435	1.171	1.143	1.143
A-412	156.4	152.2	640.181	642.186	406.122	23229	1	1	Tier 3 one-reaction								0	28	379	0.0435	1.004	0.973	0.968
A-413	156.4	152.2	769.212	771.218	535.153	33144.3	1	1	Tier 3 one-reaction								0	6	276	0.0435	0.933	0.94	1.028
A-414	156.4	152.2	365.127	367.134	131.069	193271	1	1	Tier 2	Beta-Guanidinopropionic acid	AN00407001	HMDB0013222	C03065	67701	2.21	3.1				0	1.025	1.011	0.993
A-415	156.5	152.3	445.106	447.113	211.048	5831.33	1	1	Tier 2	Topaquinone	AN01445002	HMDB0011639		123871	0.14	61.9				0	1.167	1.118	1.222
A-416	156.5	152.3	369.145	371.154	135.086	17151.3	1	1	Unidentified											0.0435	1.902	1.974	1.593
A-417	156.6	152.3	516.155	518.161	282.096	200684	1	1	Tier 3 zero-reaction								1	31	606	0	1.057	1.061	1.147
A-418	156.7	152.4	511.175	513.182	277.117	124251	1	1	Tier 3 zero-reaction								2	26	525	0	1.197	1.052	0.924
A-419	156.7	152.5	362.164	364.171	128.106	1.69508e+06	1	1	Tier 3 one-reaction								0	2	41	0	1.041	1.028	1.017
A-420	156.8	152.5	661.313	663.319	427.254	106843	1	1	Tier 3 one-reaction								0	13	226	0	1.023	0.959	0.989
A-421	157.1	152.7	309.09	311.097	75.0316	79121.8	1	1	Tier 2	Isomer 2 of Glycine	AN00076000	HMDB0000123	C00037	750	1.4	25.8				0	1.09	1.062	1.086
A-T511	157.2	152.8	507.191	509.197	273.132	3988	1	1	Tier 2	Tabtoxin biosynthesis intermediate 6	BM02300000		C20916	92042782	1.81	10.7				0.1739	1.139	0.7887	0.908
A-422	157.2	152.8	517.086	519.093	566.056	92172.2	2	2	Tier 3 zero-reaction								2	12	154	0.0435	1.085	1.034	1.07
A-423	157.3	152.9	541.149	543.155	307.091	2.96556e+06	1	1	Tier 3 zero-reaction								1	18	466	0	0.982	1.02	1.009
A-T496	157.3	152.9	396.161	398.168	162.1	5382	1	1	Tier 2	N6-Hydroxy-L-lysine	AN00774000		C01028	439370	9.16	7.7				0.4783	1.124	1.236	1.202
A-424	157.5	153	618.186	620.192	384.127	582095	1	1	Tier 2	Isomer 2 of S-Adenosyl-L-homocysteine	AN03771000	HMDB0000939	C00021	439155	9.21	28.2				0	0.926	0.949	0.965
A-425	157.7	153.2	490.212	492.219	256.153	19677.9	1	1	Tier 3 one-reaction								0	2	78	0	0.988	1.035	1.032
A-T590	157.8	153.3	471.089	473.096	237.031	108000	1	1	Tier 2	S-Cysteinosuccinic acid	AN01786000	HMDB0029418		169591	0.67	24.5				0	1.003	1.02	0.989
A-426	157.8	153.3	669.223	671.23	435.164	9548.36	1	1	Tier 3 one-reaction								0	4	248	0	0.967	0.934	0.951
A-428	158.1	153.5	687.207	689.213	453.149	24144.8	1	1	Tier 3 one-reaction								0	16	350	0	0.905	0.772	0.825
A-429	158.4	153.7	673.227	675.234	439.169	130983	1	1	Tier 3 one-reaction								0	10	340	0	0.922	0.911	0.909
A-430	158.5	153.8	436.164	438.171	202.106	27785.2	1	1	Tier 3 one-reaction								0	5	79	0	0.691	0.687	0.698
A-432	158.7	154	463.2	465.208	229.142	8370.67	1	1	Tier 3 one-reaction								0	3	73	0.0435	0.945	0.962	0.999
A-T425	158.8	154.1	337.157	339.164	104.107	5958804	1	1	Tier 1	Choline	AN00191000	HMDB0000097	C00114	305	2.48	7.1				0	0.968	0.966	0.97
A-T466	158.8	154.1	381.111	383.118	147.053	20377596	1	1	Tier 1	Glutamic Acid	AN00583000	HMDB0000148	C00302	611	2.01	0.2				0	1.04	1.039	1.041
A-T863	158.8	154.1	408.159	410.165	174.1	323996	1	1	Tier 2	N-Acetyl-ornithine	TA00943000	HMDB0003357	C00437	439232	1.51	63.5				0	1.031	0.988	0.971
A-434	158.8	154.1	628.182	630.189	394.124	66455.6	1	1	Tier 3 one-reaction								0	10	335	0	0.891	0.938	0.965
A-437	159.5	154.6	408.159	410.165	174.1	207884	1	1	Tier 2	N5-Acetyl-L-Ornithine	PR00943004			193343	0.31	41.4				0	0.991	0.974	0.934
A-438	159.5	154.6	590.138	592.144	356.08	7809	1	1	Tier 3 one-reaction								0	8	160	0.087	0.786	0.847	0.817
A-439	159.8	154.8	477.144	479.15	243.085	602336	1	1	Tier 1	Cytidine	AN01857000	HMDB0000089	C00475	6175	0.04	1.7				0	0.991	1.01	0.991
A-440	159.8	154.8	347.117	349.123	113.058	10381.8	1	1	Tier 3 zero-reaction								1	2	206	0	0.859	0.91	0.847
A-441	159.9	154.9	399.104	401.11	165.046	21522.7	1	1	Tier 2	Isomer 1 of Methionine Sulfoxide	AN00810000	HMDB0002005	C02989	158980	0.43	2.4				0.0435	1.037	1.097	1.09
A-442	160	155	573.61	575.617	339.552	11656	1	1	Unidentified											0.087	0.965	0.971	0.865
A-443	160.3	155.2	777.274	779.28	543.215	10622.8	1	1	Tier 3 one-reaction								0	12	294	0.0435	0.956	0.947	0.95
A-446	160.8	155.7	388.169	390.176	154.111	7696.8	1	1	Tier 3 one-reaction								0	4	115	0.0435	1.175	1.174	1.093
A-T464	160.9	155.8	367.097	369.103	133.037	1955280	1	1	Tier 1	Aspartic acid	AN00428000	HMDB0000191	C00049	5960	0.1	2.2				0	1.031	1.027	1.011
A-T476	161.1	155.9	463.165	465.172	229.106	16165	1	1	Tier 1	Asparaginyl-Proline	AN01698000	HMDB0028739		14354813	1.29	0.3				0	0.957	0.964	0.967
A-T943	161.2	156	539.102	541.108	305.041	9947	1	1	Tier 2	2',3'-Cyclic CMP	AN02777000		C02354	68934	2.64	68.6				0	1.43	1.512	1.506
A-447	161.3	156.1	444.132	446.139	210.074	57574	1	1	Tier 3 zero-reaction								2	24	559	0	0.873	0.812	0.823
A-448	161.3	156.1	537.599	539.606	607.082	114829	2	2	Tier 3 zero-reaction								2	2	108	0.0435	1.072	1.097	1.071
A-449	161.4	156.2	376.18	378.187	142.121	12393.6	1	1	Tier 3 one-reaction								0	2	36	0.0435	1.031	0.995	1.01
A-450	161.5	156.3	574.101	576.109	340.042	12725.1	1	1	Tier 3 one-reaction								0	4	120	0.087	0.954	0.991	1.001
A-T471	161.6	156.3	410.138	412.145	176.08	9022	1	1	Tier 1	Glycyl-Threonine	AN00972001	HMDB0028851		351980	4.65	2.1				0	1.09	0.878	0.927
A-451	161.6	156.4	429.125	431.131	195.066	38581.7	1	1	Tier 3 one-reaction								0	12	330	0.0435	1.002	1.044	0.995
A-452	161.7	156.4	596.14	598.146	362.081	11567.6	1	1	Tier 3 one-reaction								0	5	233	0	0.979	1.243	1.04
A-453	161.7	156.4	506.196	508.202	272.137	26834.4	1	1	Tier 3 one-reaction								0	8	216	0	0.993	1.124	0.931
A-454	161.8	156.5	418.154	420.161	184.096	9578.67	1	1	Tier 3 one-reaction								0	6	236	0.0435	0.989	1	1.021
A-455	162.2	156.9	520.187	522.193	286.128	27490.8	1	1	Tier 3 one-reaction								0	3	293	0	0.967	1.043	0.927
A-456	162.3	156.9	489.18	491.187	255.122	34604.4	1	1	Tier 3 one-reaction								0	6	266	0	0.974	1.033	0.94
A-457	162.6	157.2	541.15	543.156	307.091	69182.7	1	1	Tier 3 zero-reaction								1	18	434	0	0.995	1.015	1.009
A-459	162.8	157.3	490.141	492.146	256.083	9182.86	1	1	Tier 3 zero-reaction								1	5	335	0.0435	1.216	1.289	1.149
A-460	162.9	157.4	308.105	310.113	74.047	36846.3	1	1	Tier 3 only two-reaction								0	0	1	0	0.979	0.99	0.924
A-T501	162.9	157.4	466.166	468.17	232.106	24852	1	1	Tier 2	Threoninyl-Hydroxyproline	AN01730003	HMDB0029062		69041809	1.96	3.7				0.0435	0.936	0.958	0.973
A-462	163	157.5	620.239	622.245	386.181	96456.7	1	1	Tier 3 one-reaction								0	9	229	0	1.094	1.099	1.087
A-463	163.2	157.7	602.154	604.161	368.096	187028	1	1	Tier 3 one-reaction								0	9	297	0	0.899	0.894	0.906
A-464	163.4	157.9	548.218	550.224	314.159	8128.5	1	1	Tier 2	Dapdiamide B	BM02908000		C20963	86583461	0.53	18				0	1.048	1.002	0.969
A-465	163.8	158.2	455.148	457.155	221.09	30731.2	1	1	Tier 3 zero-reaction								7	53	721	0	1.022	0.971	1.013
A-467	164	158.3	538.1	540.107	304.042	13094.7	1	1	Tier 3 one-reaction								0	2	110	0.0435	1.057	1.036	1.084
A-468	164.2	158.6	638.061	640.067	404.002	14047.8	1	1	Tier 3 zero-reaction								1	14	136	0.0435	0.992	0.978	0.967
A-469	164.6	158.9	462.181	464.187	228.123	146771	1	1	Tier 3 one-reaction								0	2	125	0.0435	0.613	0.66	0.647
A-470	164.6	158.9	339.137	341.144	105.079	20336.3	1	1	Tier 2	Isomer 1 of Diethanolamine	AN00204000	HMDB0004437	C06772	8113	0.09	57.3				0	1.198	1.139	1.062
A-471	164.6	158.9	354.063	356.069	240.009	6524	2	2	Tier 3 only two-reaction								0	0	61	0	0.881	0.987	1.002
A-472	164.7	159	437.095	439.101	203.037	15418.4	1	1	Tier 3 one-reaction								0	2	10	0	1.178	1.032	1.051
A-474	165.2	159.4	493.074	495.08	259.015	7828.5	1	1	Tier 3 one-reaction								0	4	161	0.0435	0.944	1.097	0.84
A-476	165.2	159.4	278.096	280.102	44.0372	200576	1	1	Tier 3 one-reaction								0	1	145	0	1.01	1.058	1.08
A-477	165.2	159.4	517.086	519.093	566.056	38619.8	2	2	Tier 3 zero-reaction								2	12	154	0.0435	1.09	1.056	1.063
A-478	165.5	159.7	519.157	521.164	285.099	11746.7	1	1	Tier 3 one-reaction								0	8	200	0	0.93	0.929	1.038
A-479	165.7	159.9	645.195	647.203	411.137	31210	1	1	Tier 3 one-reaction								0	26	525	0	1.085	1.084	1.114
A-481	166	160.1	349.121	351.128	115.063	60816.3	1	1	Tier 3 zero-reaction								2	33	454	0	1.042	1.237	1.423
A-482	166.3	160.3	392.102	394.109	158.044	81984.7	1	1	Tier 3 zero-reaction								1	1	54	0	0.938	1.045	0.996
A-484	166.7	160.7	408.122	410.128	174.064	10616.5	1	1	Tier 2	Isomer 1 of N-Formimino-L-glutamic acid	AN00938001	HMDB0000854	C00439	439233	0.12	6				0	0.925	1.051	0.96
A-T495	167	160.9	452.148	454.156	218.09	10608	1	1	Tier 1	Glutamyl-Alanine	AN01544000	HMDB0003764, HMDB0028812, HMDB03764, HMDB28812		6992506	2.37	2.3				0	0.891	1.015	0.878
A-485	167	161	602.154	604.161	368.096	279369	1	1	Tier 3 one-reaction								0	9	297	0	0.914	0.915	0.912
A-486	167	161	430.117	432.123	196.059	169124	1	1	Tier 3 zero-reaction								8	47	528	0.0435	0.963	0.992	0.957
A-T431	167.7	161.5	523.184	525.192	289.127	8861	1	1	Tier 2	Ophthalmic acid	AN02541000	HMDB0005765	C21016	7018721	5.23	15.7				0	1.06	0.909	0.928
A-488	168	161.8	457.089	459.095	446.06	521051	2	2	Tier 3 zero-reaction								1	0	77	0	0.988	1.009	1.005
A-T509	168	161.8	365.116	367.123	131.058	15992531	1	1	Tier 1	Hydroxyproline	AN00406000	HMDB0000725	C01157	5810	3.15	0.3				0	0.983	0.966	0.98
A-T713	168	161.8	422.138	424.145	188.08	49819	1	1	Tier 2	Tabtoxinine-beta-lactam	BM01130002		C20918	115314	2.08	32.3				0.0435	1	1.025	0.999
A-T405	168.6	162.3	501.134	503.141	267.078	5109	1	1	Tier 2	S-Ribosyl-L-homocysteine	AN02206000		C03539	24798681	4.34	19.5				0.1739	1.308	1.529	1.37
A-492	168.9	162.5	480.181	482.187	246.122	21955	1	1	Tier 2	gamma-Glutamylvaline	AN01906002	HMDB0029162, HMDB11172, HMDB29162		7015683	1.78	44.8				0	0.936	1.067	1.115
A-T822	169	162.6	580.146	582.153	346.09	838784	1	1	Tier 2	3,4-Dihydroxyphenylethyleneglycol 4-O-glucuronide	PR03343001				4.97	48.3				0	1.021	1.015	0.988
A-494	169	162.6	558.193	560.2	324.135	1.56795e+06	1	1	Tier 3 zero-reaction								1	27	430	0	1.004	1.028	0.985
A-495	169	162.6	558.275	560.281	324.217	129021	1	1	Tier 3 only two-reaction								0	0	73	0	1.054	1.042	1.075
A-496	169	162.6	673.228	675.235	439.17	40262.8	1	1	Tier 3 one-reaction								0	10	364	0	0.861	0.912	0.861
A-497	169	162.7	558.306	560.313	324.247	76086	1	1	Tier 3 only two-reaction								0	0	23	0.087	1.091	1.103	1.162
A-498	169.1	162.7	422.138	424.145	188.08	42694	1	1	Tier 2	L-glycyl-L-hydroxyproline	AN01130001	HMDB0011173		11862107	0.08	8.1				0	1.056	1.029	1.065
A-499	169.3	162.9	389.127	391.134	155.069	31482.9	1	1	Tier 2	Isomer 1 of Histidine	AN00684000	HMDB0000177		773	1.06	49.5				0	1.357	1.296	1.514
A-500	169.5	163	558.576	560.584	324.518	36288.5	1	1	Unidentified											0	1.553	2	1.456
A-501	169.5	163.1	589.154	591.16	355.096	122202	1	1	Tier 3 one-reaction								0	5	246	0.0435	0.915	0.863	0.916
A-502	169.7	163.2	666.17	670.184	199.061	25130.5	1	2	Tier 3 one-reaction								0	8	277	0	1.218	1.235	1.351
A-503	169.7	163.2	679.182	681.189	445.123	7091.5	1	1	Tier 3 one-reaction								0	34	443	0.087	0.911	0.839	0.907
A-504	169.9	163.4	349.096	351.103	115.038	29146.2	1	1	Tier 3 one-reaction								0	1	130	0	1.081	1.042	1.001
A-506	170.3	163.8	517.087	519.093	566.057	18660.7	2	2	Tier 3 zero-reaction								2	12	156	0.0435	1.051	1.049	1.13
A-507	170.4	163.8	659.249	661.255	425.19	8554	1	1	Tier 3 one-reaction								0	13	280	0	0.93	0.837	0.946
A-508	170.4	163.8	537.599	539.606	607.082	13775.2	2	2	Tier 3 zero-reaction								2	2	108	0.0435	1.138	1.123	1.111
A-509	171	164.3	675.242	677.25	441.184	40808.4	1	1	Tier 2	18-Carboxy-dinor-LTE4	AN04232000	HMDB0012607		53481489	2.61	74.4				0	1.266	2.098	1.344
A-T309	171	164.3	468.145	470.149	234.085	4875	1	1	Tier 2	L-beta-aspartyl-L-threonine	AN01757003	HMDB0011169		53480674	1.56	43.7				0.4783	1.014	0.6685	0.821
A-510	171	164.3	594.223	596.23	360.165	18250.4	1	1	Tier 3 one-reaction								0	1	148	0	1.01	0.966	0.949
A-511	171	164.3	499.175	501.181	265.116	26872.9	1	1	Tier 3 one-reaction								0	39	590	0	1.039	1.068	1.031
A-512	171	164.4	473.186	475.192	239.127	16896.1	1	1	Tier 3 one-reaction								0	9	206	0	1.054	0.986	0.971
A-513	171.1	164.4	337.157	339.164	103.099	30445.3	1	1	Tier 3 one-reaction								0	5	215	0	1.018	0.995	0.974
A-514	171.1	164.4	562.233	564.24	328.175	263410	1	1	Tier 3 one-reaction								0	3	120	0.0435	0.886	0.85	0.896
A-515	171.1	164.4	558.662	560.669	324.603	15803.3	1	1	Unidentified											0	0.852	0.908	0.815
A-516	171.4	164.7	537.202	539.208	303.143	10324.8	1	1	Tier 3 one-reaction								0	12	233	0	1.121	1.06	0.964
A-518	171.8	165	456.133	458.139	222.074	25130	1	1	Tier 3 zero-reaction								1	53	677	0	0.955	0.938	0.93
A-519	172	165.2	450.181	452.187	216.122	79303.7	1	1	Tier 2	N-Acetyl-L-Arginine	TA01518000	HMDB0004620		67427	0.16	6.4				0	0.598	0.653	0.696
A-520	172.3	165.4	721.286	723.292	487.228	41914.7	1	1	Tier 3 one-reaction								0	13	350	0	1.01	0.955	0.946
A-521	172.6	165.6	714.253	716.259	480.195	19063	1	1	Tier 3 one-reaction								0	6	251	0	0.926	0.954	0.886
A-522	172.6	165.6	606.223	608.229	372.165	12485.8	1	1	Tier 3 one-reaction								0	11	256	0	1.157	0.953	1.079
A-523	172.6	165.7	341.1	343.105	107.041	47827.3	1	1	Tier 3 only two-reaction								0	0	108	0.1739	1.032	1.036	1.07
A-524	172.7	165.7	281.095	283.102	47.0365	325172	1	1	Unidentified											0	1.245	1.258	1.309
A-525	172.7	165.8	528.594	530.6	589.071	7050.67	2	2	Tier 3 one-reaction								0	3	116	0.087	1.034	1.035	1.078
A-526	173	166	458.067	460.074	224.009	50690.3	1	1	Tier 3 one-reaction								0	4	182	0	1.083	1.021	1.132
A-527	173	166	600.201	602.207	366.143	228390	1	1	Tier 2	Tetrahydropentoxyline	AN03582000	HMDB0029992		192669	0.15	44.3				0	1.018	0.858	0.981
A-528	173.1	166.1	480.159	482.166	246.101	9266	1	1	Tier 2	Asparaginyl-Asparagine	AN01902001	HMDB0028726		16122514	8.74	68.9				0	1.271	1.265	1.231
A-T510	173.7	166.6	524.126	526.133	290.067	8213	1	1	Tier 2	N-Acetyl-Pyridoxamine phosphate	PR02550000				0.73	5.9				0.3043	0.732	1.033	0.81
A-529	174.1	166.9	656.141	658.148	422.083	11883.8	1	1	Tier 3 zero-reaction								2	54	416	0	0.943	0.954	1.01
A-T557	174.1	166.9	477.18	479.187	243.122	72350	1	1	Tier 1	Glutaminyl-Proline/Prolyl-Glutamine	AN01860000	HMDB0028805		11736661	1.19	2.7				0.0435	0.891	0.95	0.965
A-532	174.2	167	330.079	332.086	96.021	18663.8	1	1	Tier 3 one-reaction								0	4	314	0	1.035	1.068	1.03
A-533	174.2	167	398.125	400.133	164.067	131674	1	1	Tier 3 only two-reaction								0	0	6	0.087	1.199	1.178	1.211
A-534	174.3	167.1	566.114	568.121	332.056	178229	1	1	Tier 3 one-reaction								0	3	101	0.0435	1.204	1.194	1.196
A-535	174.4	167.2	565.613	567.62	331.555	398796	1	1	Unidentified											0.0435	1.068	1.056	1.054
A-537	174.5	167.3	504.589	506.596	541.061	41343.5	2	2	Tier 3 one-reaction								0	2	93	0.0435	1.148	1.1	1.139
A-538	174.7	167.5	404.175	406.182	170.117	162201	1	1	Tier 3 one-reaction								0	1	106	0	0.915	0.911	0.894
A-539	174.9	167.6	618.185	620.192	384.127	1.65355e+06	1	1	Tier 2	Isomer 3 of S-Adenosyl-L-homocysteine	AN03771000	HMDB0000939	C00021	439155	8.7	42.8				0	0.954	0.993	0.985
A-540	175.1	167.8	438.17	440.176	204.111	292283	1	1	Tier 2	N2-Acetyl-L-Hydroxylysine	PR01349003				0.34	12.2				0	1.058	1.098	1.079
A-541	175.1	167.8	339.137	341.144	105.079	65019.3	1	1	Tier 2	Isomer 2 of Diethanolamine	AN00204000	HMDB0004437	C06772	8113	0.43	48.4				0	1.131	1.092	1.11
A-542	175.3	167.9	624.177	626.183	390.119	13285.7	1	1	Tier 3 one-reaction								0	11	382	0	1.093	1.427	1.29
A-T363	175.6	168.2	583.112	585.117	349.056	10511	1	1	Tier 2	1-(2-Carboxyphenylamino)-1-deoxy-D-ribulose 5-phosphate	AN03376001		C01302	446894	6.38	36.1				0.4348	0.97	1.068	1.08
A-544	175.8	168.3	640.168	642.174	406.109	84652.7	1	1	Tier 3 one-reaction								0	2	194	0	1.026	1.001	0.94
A-545	175.9	168.5	558.165	560.171	324.106	178052	1	1	Tier 3 one-reaction								0	31	527	0	0.982	1.011	0.986
A-546	175.9	168.5	460.118	462.124	226.059	253124	1	1	Tier 3 zero-reaction								1	19	404	0	1.059	1.025	1.056
A-547	175.9	168.5	519.157	521.164	285.098	73175.7	1	1	Tier 3 zero-reaction								1	20	451	0	0.883	0.914	0.936
A-T468	176.1	168.6	483.102	485.108	249.04	11664	1	1	Tier 2	Pyridoxine phosphate	AN01948000	HMDB0001319	C00627	1055	5.82	16.9				0.0435	1.101	1.025	1.095
A-T619	176.2	168.7	394.142	396.149	160.085	18777	1	1	Tier 2	N(gamma)-Acetyldiaminobutyric acid	AN00738001		C06442	441021	5.16	11.2				0.0435	0.696	0.712	0.65
A-548	176.5	169	294.091	296.097	60.0322	340782	1	1	Tier 3 zero-reaction								1	2	140	0	0.948	0.959	0.985
A-549	176.7	169.1	582.105	584.112	348.047	62918.6	1	1	Tier 3 zero-reaction								3	20	309	0.087	0.979	0.929	0.962
A-550	176.7	169.2	477.079	479.085	243.02	39827.3	1	1	Tier 3 one-reaction								0	3	159	0	0.956	1.011	1.098
A-551	176.9	169.3	592.186	594.192	358.128	14047.8	1	1	Tier 3 one-reaction								0	10	301	0	0.839	0.665	0.762
A-552	177.1	169.5	588.249	590.255	354.19	83548.3	1	1	Tier 3 one-reaction								0	1	127	0	0.899	0.924	0.987
A-T563	177.1	169.5	463.165	465.173	229.106	18764	1	1	Tier 1	Prolyl-Asparagine/Asparaginyl-Proline	AN01698001	HMDB0029012		18464218	1.44	0.9				0	1.096	1.138	1.109
A-553	177.1	169.5	645.195	647.202	411.137	12963.3	1	1	Tier 3 one-reaction								0	26	525	0	1.13	1.186	1.208
A-555	177.2	169.6	436.117	438.123	202.059	22682.4	1	1	Tier 3 one-reaction								0	7	284	0	0.922	0.946	0.863
A-T815	177.4	169.7	422.137	424.145	188.08	4542	1	1	Tier 2	Tabtoxinine-delta-lactam	BM01130003		C20920	92042783	2.51	38.3				0.1739	1.228	1.211	1.232
A-T549	177.7	170	422.175	424.181	188.116	58418	1	1	Tier 1	N6-Acetyl-Lysine	AN01133000	HMDB0000206	C02727	92832	0.71	2.2				0.0435	1.02	1.043	1.011
A-T609	177.8	170.1	380.163	382.171	146.106	14670	1	1	Tier 2	(3S)-3,6-Diaminohexanoic acid	AN00578004	HMDB0012114	C01142	439417	5.5	8				0	1.14	1.192	1.2
A-556	178	170.2	370.097	372.103	136.038	56292.5	1	1	Tier 3 zero-reaction								3	24	617	0.0435	0.971	0.996	1.009
A-557	178	170.3	691.274	693.281	457.216	11273.8	1	1	Tier 3 one-reaction								0	7	274	0	1.238	1.162	1.296
A-558	178.2	170.4	446.174	448.181	212.116	13517.3	1	1	Tier 3 zero-reaction								1	3	188	0.1304	1.058	0.956	1.091
A-560	178.3	170.5	274.05	276.057	39.9922	45679.3	1	1	Unidentified											0	0.98	0.988	0.998
A-561	178.6	170.8	491.196	493.202	257.138	444292	1	1	Tier 3 one-reaction								0	6	180	0	1.022	0.985	0.987
A-562	178.8	170.9	312.591	314.595	157.065	14860	2	2	Tier 3 only two-reaction								0	0	43	0.0435	1.234	1.153	1.169
A-T578	179.2	171.3	442.107	444.114	208.052	10057	1	1	Tier 1	Seryl-Cysteine	AN01405001	HMDB0029036		46937961	7.58	0.9				0.0435	0.968	0.86	0.931
A-563	179.2	171.3	336.137	338.144	102.079	64755.6	1	1	Tier 3 one-reaction								0	10	214	0	1.031	1.009	0.995
A-564	179.2	171.3	497.115	499.121	263.056	7152	1	1	Tier 3 one-reaction								0	13	308	0.1739	1.034	0.888	0.831
A-565	179.4	171.4	384.113	386.118	150.054	25592.5	1	1	Tier 3 zero-reaction								10	64	779	0.0435	0.983	1.003	1.035
A-566	179.6	171.6	429.125	431.131	195.067	26810.1	1	1	Tier 3 one-reaction								0	2	95	0	1.057	0.95	1.034
A-567	179.9	171.8	473.15	475.157	239.092	25319.4	1	1	Tier 3 one-reaction								0	33	452	0	1.798	1.746	1.38
A-T564	180.2	172.1	395.127	397.134	161.069	1481890	1	1	Tier 1	Aminoadipic acid	AN00754003	HMDB0000510	C00956	92136	1.56	2.1				0	0.999	1.015	1.01
A-T414	180.2	172.1	425.138	427.144	191.079	6047	1	1	Tier 2	2-Amino-3,7-dideoxy-D-threo-hept-6-ulosonic acid	AN01184000		C16850	25137912	0.35	30.1				0.0435	0.999	0.873	0.889
A-569	180.4	172.2	602.154	604.16	368.096	265439	1	1	Tier 3 one-reaction								0	9	297	0	0.949	0.941	0.943
A-570	180.4	172.2	541.149	543.155	307.091	56084.8	1	1	Tier 3 zero-reaction								1	18	461	0	1.061	1.013	1.034
A-572	181	172.8	396.075	398.082	162.017	11047.7	1	1	Tier 3 zero-reaction								1	9	259	0	1.059	1.027	1.061
A-573	181.1	172.8	469.128	471.134	235.069	22329.7	1	1	Tier 3 one-reaction								0	34	523	0	0.734	0.855	0.819
A-574	181.2	172.9	584.083	586.089	350.024	59190.4	1	1	Tier 3 one-reaction								0	1	100	0.0435	0.878	0.907	0.943
A-575	181.2	173	558.662	560.668	324.603	19899.5	1	1	Unidentified											0	0.956	1.137	1.182
A-576	181.2	173	292.111	294.118	58.0527	66170.1	1	1	Tier 3 one-reaction								0	1	153	0	1.135	1.137	1.083
A-577	181.6	173.3	464.195	466.202	230.136	8670	1	1	Tier 3 one-reaction								0	4	67	0	1.31	1.002	1.138
A-578	181.6	173.3	517.087	519.092	566.058	6221.33	2	2	Tier 3 zero-reaction								2	12	154	0.0435	1.032	1.074	1.12
A-579	181.8	173.5	800.113	802.119	566.055	21351.3	1	1	Tier 3 zero-reaction								2	12	152	0.0435	1.081	0.985	1.012
A-580	182	173.6	628.182	630.188	394.123	12628	1	1	Tier 3 one-reaction								0	10	352	0	0.951	1.028	1.003
A-581	182	173.7	354.063	356.07	240.009	103423	2	2	Tier 3 only two-reaction								0	0	63	0	1.007	1.039	1.011
A-582	182.1	173.7	415.099	417.106	181.041	1.48473e+06	1	1	Tier 3 one-reaction								0	9	276	0	0.992	0.976	1.016
A-583	182.1	173.7	536.06	538.067	604.003	6524	2	2	Tier 3 one-reaction								0	1	27	0.1304	1.269	1.03	1.139
A-584	182.1	173.7	355.063	357.069	242.009	18822	2	2	Tier 3 one-reaction								0	7	146	0	1.387	1.35	1.304
A-585	182.2	173.8	348.138	350.144	114.079	61296.4	1	1	Tier 3 zero-reaction								1	4	192	0	1.126	1.029	1.025
A-586	182.3	173.9	426.122	428.128	192.063	105529	1	1	Tier 3 zero-reaction								1	38	662	0	1.046	0.993	1.004
A-587	182.3	173.9	367.131	369.139	133.072	64538.5	1	1	Tier 2	Isomer 1 of O-Methyl-L-threonine	AN00433003			2724875	4.25	68.1				0	1.164	1.218	1.128
A-588	182.5	174	565.613	567.62	331.554	33585.8	1	1	Unidentified											0.0435	1.045	1.022	1.017
A-T552	182.5	174.1	381.112	383.119	147.053	69235	1	1	Tier 2	2-Oxo-4-hydroxy-5-aminovaleric acid	AN00583003		C05941	440852	0.6	6.9				0.087	1.012	1.036	0.3785
A-591	183	174.5	421.179	423.186	187.121	24480.7	1	1	Tier 3 one-reaction								0	22	261	0	1.044	1.065	1.097
A-592	183.1	174.6	565.613	567.62	663.11	22946.4	2	2	Tier 3 one-reaction								0	3	106	0.0435	1.045	1.022	1.017
A-593	183.1	174.6	692.18	694.187	458.122	97072.1	1	1	Tier 2	Reduced FMN	AN04354000	HMDB0001142	C01847	445395	2.65	51.7				0	0.963	0.911	0.907
A-594	183.2	174.7	409.143	411.149	175.084	10247.8	1	1	Tier 2	Isomer 1 of N-Carboxyethyl-g-aminobutyric acid	AN00957000	HMDB0002201		2572	0.18	36.3				0.0435	1.004	0.923	1.053
A-595	183.2	174.8	574.233	576.239	340.175	9168	1	1	Tier 3 one-reaction								0	4	155	0	0.687	0.833	0.801
A-T595	183.3	174.8	353.116	355.123	119.058	20338806	1	1	Tier 1	Threonine	AN00291000	HMDB0000167	C00188	6288	2.57	0.1				0	1.052	1.046	1.051
A-597	183.4	174.9	379.132	381.139	145.074	1.46181e+06	1	1	Tier 2	Allysine	AN00561010	HMDB0001263	C04076	160603	0.01	42.7				0	0.979	0.998	0.977
A-598	183.5	175.1	626.637	628.644	392.579	25700.8	1	1	Unidentified											0	1.038	1.009	1.009
A-599	183.6	175.1	435.206	437.212	201.147	10693.9	1	1	Tier 3 one-reaction								0	3	64	0	1.168	1.143	1.144
A-600	183.6	175.2	627.139	629.145	393.08	15263.1	1	1	Tier 3 one-reaction								0	13	346	0	1.225	1.226	1.195
A-T606	184	175.5	471.141	473.151	237.086	5236	1	1	Tier 1	Biopterin	AN01790000	HMDB0000468	C06313	135398729	5.81	1.1				0.3478	0.8143	1.231	1.29
A-601	184.2	175.7	513.595	515.601	559.072	49474.6	2	2	Tier 3 zero-reaction								2	8	183	0.0435	0.933	1.006	0.967
A-602	184.3	175.8	536.169	538.177	302.111	6829.33	1	1	Tier 3 one-reaction								0	12	421	0.0435	1.223	1.237	1.698
A-603	184.3	175.8	508.081	510.087	548.045	8752.46	2	2	Tier 3 zero-reaction								1	6	158	0.087	1.181	1.093	0.983
A-604	184.3	175.9	639.688	641.695	405.63	15363.7	1	1	Unidentified											0	1.083	1.088	0.998
A-606	184.8	176.4	502.139	504.146	268.081	30958.9	1	1	Tier 3 zero-reaction								4	23	460	0	0.896	0.968	0.924
A-608	184.9	176.5	380.074	382.08	146.015	43095.6	1	1	Tier 3 only two-reaction								0	0	63	0	0.93	0.997	0.959
A-609	185.3	176.9	638.06	640.067	404.002	12378.1	1	1	Tier 3 zero-reaction								1	14	134	0.0435	1	1.055	0.989
A-610	185.3	176.9	462.17	464.176	228.111	36130.8	1	1	Tier 3 zero-reaction								1	8	297	0	1.094	1.063	1.137
A-612	185.4	177	433.192	435.199	199.133	15603.8	1	1	Tier 3 one-reaction								0	1	86	0.1304	0.871	0.922	1.055
A-613	185.5	177.1	640.19	642.196	406.132	9823.2	1	1	Tier 3 one-reaction								0	4	194	0	1.122	1.068	0.977
A-615	186	177.7	362.576	364.583	257.035	45752.9	2	2	Tier 3 one-reaction								0	10	192	0	1.027	1.101	1.013
A-616	186.1	177.7	437.138	439.145	203.08	11477	1	1	Tier 3 one-reaction								0	36	575	0	1.096	1.183	1.174
A-617	186.1	177.7	537.6	539.606	607.082	15399.6	2	2	Tier 3 zero-reaction								2	2	107	0.0435	1.158	1.154	1.029
A-618	186.1	177.7	528.594	530.6	589.071	13064.3	2	2	Tier 3 one-reaction								0	3	112	0.0435	1.046	1.028	0.962
A-619	186.2	177.8	519.155	521.162	285.097	14606.2	1	1	Tier 3 zero-reaction								1	18	404	0	0.951	0.987	0.89
A-620	186.2	177.9	625.32	627.325	391.261	17399.3	1	1	Tier 3 one-reaction								0	1	86	0	0.968	1.126	0.983
A-621	186.3	177.9	476.16	478.166	242.102	94040	1	1	Tier 2	Histidinyl-Serine	AN01852000	HMDB0028894		6992829	0.88	20.9				0	0.828	0.822	0.884
A-622	186.3	177.9	537.599	539.606	303.541	12565.3	1	1	Unidentified											0.0435	1.177	1.211	1.042
A-T1161	186.3	177.9	496.158	498.164	262.099	13507	1	1	Tier 2	Hydroxyprolyl-Methionine	AN02138000	HMDB0028869		61157324	1.56	71.6				0.087	0.772	0.75	0.804
A-623	186.3	177.9	841.139	843.145	607.081	7702.4	1	1	Tier 3 zero-reaction								2	4	112	0.087	0.928	1.131	1.101
A-624	186.3	178	303.116	305.123	69.0575	14405.4	1	1	Tier 3 one-reaction								0	2	183	0	1.062	0.956	0.95
A-625	186.4	178	397.142	399.149	163.084	279149	1	1	Tier 3 zero-reaction								1	20	386	0	1.032	1.009	1.011
A-T915	186.4	178	515.17	517.178	281.112	64033	1	1	Tier 2	N6-Methyladenosine/N-Acetyl-6-(1'-Hydroxy-2'-oxopropyl)-tetrahydropterin	AN02416001	HMDB0004044		102175	2.67	41.1				0	1.043	1.037	1.031
A-626	186.5	178.2	515.171	517.178	281.113	60781.2	1	1	Tier 2	N-Acetyl-6-(1'-Hydroxy-2'-oxopropyl)-tetrahydropterin	PR02417003				0.95	38.7				0	1.112	1.122	1.064
A-627	186.5	178.2	602.154	604.161	368.096	267042	1	1	Tier 3 one-reaction								0	9	297	0	0.966	0.954	0.96
A-628	186.6	178.2	337.121	339.128	103.063	30653.3	1	1	Tier 2	Isomer 1 of gamma-Aminobutyric acid	AN00189003	HMDB0000112	C00334	119	1.27	50				0	1.011	1.028	0.918
A-629	186.6	178.3	387.123	389.13	153.065	17858.7	1	1	Tier 2	FAPy-adenine	AN00661000	HMDB0004816	C06502	114926	0.82	21.1				0	1.297	1.298	1.32
A-631	187.3	179	497.196	499.202	263.137	34396.5	1	1	Tier 3 one-reaction								0	20	371	0	0.992	0.976	0.983
A-633	187.7	179.3	478.128	480.135	244.07	179770	1	1	Tier 3 zero-reaction								2	29	470	0	0.938	0.902	0.883
A-634	187.8	179.5	456.133	458.139	222.074	29691	1	1	Tier 3 zero-reaction								1	53	677	0	0.914	0.944	0.891
A-635	187.9	179.6	579.677	581.683	345.618	13437.6	1	1	Unidentified											0.087	1.344	1.225	1.176
A-636	188	179.6	344.106	346.113	110.048	96558.5	1	1	Tier 3 zero-reaction								1	8	272	0	1.199	1.057	1.122
A-637	188	179.7	390.076	392.082	156.018	75703.5	1	1	Tier 3 zero-reaction								1	11	272	0	0.896	0.945	0.996
A-T799	188.3	180	591.165	593.171	357.106	3801	1	1	Tier 2	Tyrosine O-glucuronide	PR03476000				0.57	24.1				0.2609	1.12	0.856	0.8709
A-638	188.4	180.1	271.593	273.599	75.0692	13968	2	2	Tier 3 zero-reaction								2	13	310	0.087	0.799	1.083	0.927
A-T813	188.7	180.4	363.148	365.155	129.09	221180	1	1	Tier 2	4-Guanidinobutanal	AN00386000		C02647	559	3.78	26.6				0	1.108	1.07	1.07
A-640	188.9	180.6	422.174	424.18	188.115	50653.4	1	1	Tier 2	Isomer 1 of N6-Acetyl-Lysine	AN01133000	HMDB0000206	C02727	92832	1.65	28.5				0	1.005	1.036	1.045
A-641	188.9	180.6	542.176	546.19	75.0668	24577.2	1	2	Unidentified											0.1304	1.088	1.182	1.201
A-642	189	180.7	318.09	320.096	84.0313	24517.5	1	1	Unidentified											0	1.162	1.17	1.079
A-644	189.6	181.3	414.119	416.125	180.061	121738	1	1	Tier 3 only two-reaction								0	0	5	0	1.059	1.025	1.124
A-T644	190.4	182.2	380.129	382.136	146.069	57901	1	1	Tier 1	Glycyl-Alanine	AN00574005	HMDB0252875		1551643	4.05	0.7				0.0435	1.24	1.117	1.232
A-T614	190.4	182.2	579.168	581.173	345.106	5063	1	1	Tier 2	L-Noradrenaline 3-O-glucuronide	PR03330000				3.86	3.9				0.4348	1.205	0.842	1.119
A-645	190.5	182.3	291.072	293.08	57.0142	60340	1	1	Unidentified											0.0435	0.94	0.996	0.978
A-647	191.2	183	448.099	450.106	214.041	49704.8	1	1	Tier 3 one-reaction								0	3	124	0.0435	1.01	1.061	1.03
A-648	191.3	183.1	448.094	450.101	214.036	59369	1	1	Tier 3 one-reaction								0	3	109	0.087	1.047	1.084	1.087
A-T917	191.4	183.2	424.109	426.115	190.048	14500	1	1	Tier 2	2,4-Dihydroxyhept-2-enedioic acid	AN01161001		C06201	5280910	2.04	36.4				0.4348	0.519	0.452	0.537
A-T698	191.8	183.6	486.132	488.142	252.075	5495	1	1	Tier 2	5-Hydroxy-N-formylkynurenine	AN01992000	HMDB0004086	C05648	9548588	2.5	7.3				0.2174	0.8	0.81	0.845
A-650	192	183.8	660.202	662.208	426.144	38686.9	1	1	Tier 3 one-reaction								0	1	208	0.0435	1.017	1.03	1.011
A-651	192.1	183.9	602.148	604.155	368.09	153214	1	1	Tier 3 one-reaction								0	3	327	0.0435	0.944	0.981	0.979
A-652	192.4	184.2	648.147	650.152	414.089	17936.5	1	1	Tier 3 one-reaction								0	9	187	0.087	0.848	0.962	0.864
A-653	192.4	184.3	443.086	445.092	209.028	91645.2	1	1	Tier 3 only two-reaction								0	0	27	0.0435	0.955	0.935	0.893
A-654	192.5	184.3	395.161	397.167	161.102	8636.5	1	1	Unidentified											0.0435	1.157	1.331	1.295
A-T664	192.7	184.5	502.161	504.17	268.106	82395	1	1	Tier 1	Tyrosyl-Serine	AN02223001	HMDB0029114		18218253	7.35	1.6				0.087	0.746	0.854	0.651
A-T673	192.7	184.5	511.17	513.176	277.11	12963	1	1	Tier 1	Methionyl-Glutamine	AN02361000	HMDB0028971		22935677	3.2	2.6				0.1304	0.93	0.824	0.855
A-T701	192.7	184.5	611.193	613.2	377.134	566462	1	1	Tier 2	8-Amino-8-demethylriboflavin	ED03705000		C21646	193403	1.38	6.8				0.0435	1.042	1.048	1.023
A-655	192.8	184.7	705.287	707.294	471.229	8019.6	1	1	Tier 3 one-reaction								0	31	345	0	1.067	1.107	1.021
A-656	193.2	185	632.177	634.184	398.119	126123	1	1	Tier 3 one-reaction								0	6	308	0	0.894	0.851	0.916
A-T651	193.4	185.3	436.154	438.162	202.095	25530	1	1	Tier 1	Seryl-Proline	AN01320003	HMDB0029047		4369021	1.54	1.2				0	1.049	0.888	0.9
A-659	193.4	185.3	363.173	365.179	129.114	486779	1	1	Tier 3 one-reaction								0	10	196	0	0.979	1.061	0.991
A-660	193.4	185.3	457.088	459.094	446.059	859875	2	2	Tier 3 zero-reaction								1	0	66	0	1.046	1.088	1.055
A-661	193.4	185.3	484.046	486.053	499.976	5981.71	2	2	Tier 3 only two-reaction								0	0	16	0.0435	1.124	1.067	1.102
A-662	193.4	185.3	339.136	341.143	105.078	141729	1	1	Tier 1	Diethanolamine	AN00204000	HMDB0004437	C06772	8113	2.93	1.6				0	1.043	0.989	1.019
A-663	193.5	185.3	391.142	393.149	157.084	12038.4	1	1	Tier 3 one-reaction								0	12	211	0.1304	0.878	0.807	0.753
A-T834	193.5	185.3	476.061	478.068	242.001	7905	1	1	Tier 2	2-Hydroxy-3-keto-5-methylthiopentenyl-1-phosphate	AN01843000		C15651	5462148	0.92	24.8				0.087	1.04	1.064	1.177
A-T607	193.5	185.3	348.101	350.108	114.043	910535	1	1	Tier 2	3-Cyano-L-alanine	BM00253000	HMDB0060245	C02512	439742	1.11	8.1				0	1.071	0.992	1.027
A-664	193.5	185.4	497.195	499.201	263.137	12595.5	1	1	Tier 3 one-reaction								0	20	393	0	1.061	1.033	1.012
A-665	193.5	185.4	330.079	332.085	96.0204	72743.7	1	1	Tier 3 one-reaction								0	4	317	0	1.001	0.971	0.96
A-666	193.6	185.4	394.101	396.111	160.043	10514.9	1	1	Tier 3 only two-reaction								0	0	48	0	1.115	1.123	0.924
A-667	193.6	185.4	476.062	478.068	484.007	8133.29	2	2	Tier 3 one-reaction								0	1	47	0.0435	1.04	1.009	1.155
A-668	193.6	185.5	468.078	470.084	468.04	9709.88	2	2	Tier 3 only two-reaction								0	0	96	0.0435	1.063	1.226	1.241
A-669	193.6	185.5	461.22	463.227	227.162	10879.2	1	1	Tier 3 one-reaction								0	1	39	0	1.235	1.111	1.372
A-670	193.7	185.6	392.095	394.101	158.036	15256.2	1	1	Tier 3 one-reaction								0	1	111	0	0.912	0.949	0.845
A-671	193.7	185.6	483.544	485.55	249.485	6250	1	1	Unidentified											0.087	0.917	1.117	0.95
A-T1129	193.8	185.7	513.154	515.161	279.097	42586	1	1	Tier 2	N-Acetyl-6-Pyruvoyltetrahydropterin	PR02392000				3.02	59.9				0	1.038	0.959	1.044
A-672	194.1	185.9	443.091	445.097	209.032	123619	1	1	Tier 3 one-reaction								0	11	160	0	0.887	0.95	0.942
A-673	194.4	186.2	429.149	431.155	195.09	348667	1	1	Tier 3 one-reaction								0	29	343	0	1.036	0.954	0.993
A-T637	194.5	186.4	295.111	297.118	61.0528	17940802	1	1	Tier 1	Ethanolamine	AN00037000	HMDB0000149	C00189	700	1.21	4.9				0	0.989	1.021	1.017
A-T951	194.5	186.4	350.153	352.16	116.095	171060	1	1	Tier 2	5-Aminopentanamide	AN00270000	HMDB0012176	C00990	439358	1.12	36.7				0	0.956	0.906	0.96
A-T653	194.5	186.4	411.12	413.128	177.064	4868	1	1	Tier 2	4-Hydroxy-4-methylglutamic acid	BM00979000		C06034	440894	5.56	1.8				0.0435	2.033	1.665	1.177
A-T554	194.5	186.4	637.229	639.235	403.174	5264	1	1	Tier 2	Myxochelin B	BM03948000		C12221	10873133	5.48	18.1				0.1304	0.782	1.052	1.041
A-676	194.7	186.6	377.164	379.171	143.106	23688	1	1	Tier 3 one-reaction								0	3	94	0	0.848	0.849	0.892
A-677	194.8	186.7	583.118	585.124	349.059	12730.8	1	1	Tier 2	N-(5-Phospho-D-ribosyl)anthranilic acid	AN03376000		C04302	440289	5.07	7.1				0.087	1.187	1.148	1.209
A-678	194.9	186.8	582.617	584.623	348.558	23865.2	1	1	Unidentified											0.087	1.06	0.892	0.939
A-679	195	186.9	511.175	513.181	277.117	16701.8	1	1	Tier 1	Cysteinyl-Arginine	AN02362001	HMDB0028769		9835322	8.05	8.3				0	0.961	0.924	0.952
A-T1003	195.2	187.1	579.107	581.114	345.047	4498	1	1	Tier 2	3',5'-Cyclic GMP	AN03326000	HMDB0001314	C00942	24316	0.26	43.3				0.2609	1.066	1.146	1.121
A-681	195.5	187.4	459.134	461.141	225.076	781192	1	1	Tier 3 one-reaction								0	21	414	0	0.974	1.019	0.983
A-T656	195.5	187.4	438.166	440.179	204.111	7714	1	1	Tier 1	Valyl-Serine	AN01349002	HMDB0029136		6992639	9.66	2				0.3478	1.44	1.033	1.192
A-T665	195.5	187.4	464.149	466.156	230.09	85796	1	1	Tier 1	Aspartyl-Proline	AN01708000	HMDB0028761		14647618	2.05	1.1				0	1.106	1.081	1.034
A-T594	195.5	187.4	487.141	489.147	253.081	24882	1	1	Tier 2	Neopterin	AN02004003	HMDB0000845	C05926	448839	0.37	12.8				0.0435	1.041	0.963	1.029
A-683	196	187.9	521.171	523.177	287.113	8727.5	1	1	Tier 3 zero-reaction								1	16	466	0	1.088	0.99	1.019
A-684	196.2	188.1	542.13	544.135	308.071	7007.33	1	1	Tier 3 one-reaction								0	2	77	0.0435	0.771	1.266	1.001
A-685	196.5	188.4	573.61	575.617	339.552	8906	1	1	Unidentified											0.0435	0.98	1.125	1.065
A-T700	196.5	188.4	365.115	367.123	131.058	246403	1	1	Tier 1	cis-4-Hydroxy-D-proline	AN00406012	HMDB0060460	C03440	440014	4.62	2.8				0.2609	1.045	1.075	1.08
A-688	196.7	188.6	384.111	386.118	150.053	210922	1	1	Tier 3 zero-reaction								10	58	592	0	1.034	1.039	1.022
A-689	197	189	643.181	645.187	409.123	27297	1	1	Tier 3 one-reaction								0	9	331	0	1.067	1.092	0.985
A-690	197	189	348.101	350.108	114.043	55511.5	1	1	Tier 2	Isomer 1 of 3-Cyano-L-alanine	BM00253000	HMDB0060245	C02512	439742	0.17	12				0	1.033	1.05	1.077
A-691	197.3	189.3	406.117	408.123	344.117	10712.6	2	2	Tier 3 zero-reaction								1	1	200	0	1.004	1.024	1.127
A-693	197.5	189.5	471.145	473.151	237.087	25529.2	1	1	Tier 2	Orinapterin	AN01790007	HMDB0000817		12646210	1.25	29.4				0	0.978	1.053	1.152
A-T611	197.5	189.5	353.116	355.123	119.058	253068	1	1	Tier 2	L-Allothreonine	AN00291005	HMDB0004041	C05519	99289	1.97	11.4				0	1.071	1.02	1.024
A-T660	197.5	189.5	381.111	383.118	147.053	33531	1	1	Tier 2	L-threo-3-Methylaspartic acid	AN00583005		C03618	440064	1.32	3.4				0	1.064	0.987	0.982
A-T685	197.5	189.5	394.143	396.15	160.085	15906	1	1	Tier 1	Alanyl-Alanine	AN00738000	HMDB0028680		5484352	1.7	0				0	0.898	0.823	0.91
A-T1248	197.5	189.5	406.094	408.101	172.037	10168	1	1	Tier 2	2-Hydroxyhepta-2,4-dienedioic acid	AN00909000		C05600	5280801	5.42	71.4				0.0435	0.8	1	0.99
A-T1024	197.5	189.5	471.145	473.152	237.086	27936	1	1	Tier 2	6-Pyruvoyltetrahydropterin	AN01790002	HMDB0001195	C03684	135398695	0.53	44				0.0435	1.139	1.04	1.168
A-694	197.6	189.5	492.145	494.151	258.086	9997.33	1	1	Tier 3 zero-reaction								3	30	502	0	0.979	0.947	0.988
A-695	197.7	189.7	534.155	536.163	300.097	15723.6	1	1	Tier 3 one-reaction								0	17	516	0	0.94	0.931	0.952
A-T691	198	190	436.154	438.161	202.095	29048	1	1	Tier 1	Prolyl-Serine	AN01320002	HMDB0029026		18218236	1.24	0.7				0	0.949	0.9	0.96
A-T1267	198	190	689.217	691.226	456.163	18734	1	1	Tier 2	5,10-Methenyltetrahydrofolic acid	AN04334000	HMDB0001354	C00445	135398657	3.92	72.5				0.4348	0.863	0.808	0.756
A-697	198	190	405.117	407.123	342.117	41905.3	2	2	Tier 3 zero-reaction								13	50	637	0	0.876	0.909	0.951
A-698	198.3	190.4	340.085	342.091	106.027	16090.6	1	1	Tier 3 zero-reaction								2	19	425	0	0.982	0.955	0.996
A-T678	198.5	190.5	465.18	467.186	231.122	5802	1	1	Tier 1	Asparaginyl-Valine	AN01720000	HMDB0028744		18218188	0.75	2				0.2174	0.9	0.821	0.941
A-699	198.5	190.5	426.086	428.092	192.028	15271.8	1	1	Tier 3 zero-reaction								5	25	279	0	0.903	0.95	1.002
A-700	198.5	190.5	334.122	336.128	100.064	3.88502e+06	1	1	Tier 3 one-reaction								0	3	242	0	1.01	0.951	0.936
A-701	198.6	190.6	531.111	533.12	297.052	8771.5	1	1	Tier 3 one-reaction								0	19	352	0	1.201	1.554	1.497
A-T592	198.6	190.6	393.111	395.119	159.053	37075	1	1	Tier 2	4-Methylene-L-glutamic acid	BM00722001	HMDB0029433	C00651	439282	1.62	16				0.0435	1.044	1.037	1.012
A-702	198.8	190.8	342.046	344.053	107.988	19373.6	1	1	Tier 3 one-reaction								0	4	10	0	1.137	1.162	1.076
A-703	199	191	478.164	480.171	244.106	66063.4	1	1	Tier 1	Glutamyl-Proline	AN01874000	HMDB0028827		11218768	0.08	0.7				0	0.96	0.986	0.997
A-704	199.2	191.2	426.122	428.129	192.064	163578	1	1	Tier 3 zero-reaction								1	38	662	0	1.044	1.01	1.042
A-T696	199.2	191.2	466.163	468.171	232.106	12959	1	1	Tier 1	Valyl-Aspartic acid	AN01730004	HMDB0029123		7009608	3.81	0.3				0.0435	1.138	1.116	1.182
A-705	199.2	191.2	408.158	410.165	174.1	11295	1	1	Tier 2	Isomer 1 of N5-Acetyl-L-Ornithine	PR00943004			193343	1.77	4.8				0	1.083	1.167	1.133
A-706	199.3	191.3	431.114	433.12	197.056	16214.8	1	1	Tier 3 one-reaction								0	7	137	0.0435	0.891	0.981	1.054
A-708	199.3	191.4	350.07	352.076	116.011	22751.5	1	1	Tier 3 zero-reaction								2	17	361	0	1.154	1.21	1.058
A-T683	199.5	191.6	309.09	311.097	75.032	20377596	1	1	Tier 1	Glycine	AN00076000	HMDB0000123	C00037	750	1.48	2.4				0.3043	1.035	1.055	1.054
A-710	199.5	191.6	543.164	545.172	309.106	9271.83	1	1	Tier 3 zero-reaction								2	34	547	0	1.58	1.61	1.544
A-712	200.6	192.6	396.112	398.12	162.053	36054.8	1	1	Tier 3 zero-reaction								5	81	735	0	0.982	0.947	0.936
A-T738	200.6	192.7	618.177	620.183	384.117	336775	1	1	Tier 2	Formyl-5-hydroxykynurenamine O-glucuronide	PR03769000				1.73	2.5				0	0.569	0.574	0.585
A-713	200.6	192.7	576.129	580.143	109.019	11420.3	1	2	Tier 3 zero-reaction								1	3	124	0.0435	0.924	0.833	0.84
A-714	200.8	192.9	457.587	459.596	447.057	7606.67	2	2	Tier 3 one-reaction								0	2	117	0.0435	1.266	1.239	1.224
A-717	201.6	193.5	443.164	445.17	209.105	7277.75	1	1	Tier 3 one-reaction								0	18	220	0	1.136	1.022	1.201
A-719	201.6	193.6	477.079	479.085	243.02	14683.6	1	1	Tier 3 one-reaction								0	2	156	0.0435	1.061	0.976	1.044
A-720	201.7	193.7	558.662	560.668	324.603	90797.8	1	1	Unidentified											0	0.993	1.071	1.067
A-721	201.7	193.7	361.158	363.165	127.1	23727.2	1	1	Tier 3 one-reaction								0	5	220	0	1.029	1.067	1.064
A-722	202	194	549.656	551.663	315.598	7206.86	1	1	Unidentified											0.0435	1.132	0.959	1.107
A-723	202.2	194.1	439.153	441.16	205.095	15855.1	1	1	Tier 3 one-reaction								0	31	647	0	1.255	1.11	1.092
A-724	202.5	194.4	527.136	529.143	293.078	23588.7	1	1	Tier 3 one-reaction								0	8	245	0.0435	1.093	1.165	1.07
A-725	202.5	194.4	535.259	537.265	301.2	8905.14	1	1	Tier 3 only two-reaction								0	0	25	0	1.076	1.072	1.022
A-T682	202.6	194.5	470.139	472.146	236.083	10171	1	1	Tier 1	Seryl-Methionine	AN01779001	HMDB0029045		151087	6.49	5.6				0.0435	0.891	0.921	1.01
A-T900	202.6	194.5	580.145	582.152	346.09	3906	1	1	Tier 2	3,4-Dihydroxyphenylethyleneglycol 3-O-glucuronide	PR03343000				8.05	23.1				0.087	1.568	1.335	1.375
A-726	202.6	194.5	433.127	435.134	398.138	10037	2	2	Tier 3 one-reaction								0	11	291	0.0435	0.858	0.891	0.811
A-727	202.9	194.7	602.153	604.159	368.095	18090.7	1	1	Tier 3 one-reaction								0	9	305	0	0.961	0.942	0.966
A-728	203	194.9	628.182	630.188	394.123	23182.4	1	1	Tier 3 one-reaction								0	10	352	0	1.001	0.948	1.018
A-729	203.2	195.1	457.089	459.095	446.06	25220.7	2	2	Tier 2	CDP-ethanolamine	AN04266000	HMDB0001564	C00570	123727	0.11	69.6				0	1.083	1.067	1.053
A-730	203.5	195.3	527.136	529.143	586.156	23358.9	2	2	Tier 3 one-reaction								0	7	257	0.0435	1.093	1.165	1.083
A-731	203.7	195.5	622.691	624.697	388.632	37053.3	1	1	Unidentified											0	1.315	0.978	1.074
A-732	204	195.7	469.163	471.17	235.105	24677.7	1	1	Tier 3 one-reaction								0	40	724	0	1.19	1.259	1.383
A-733	204	195.8	566.114	568.121	332.056	41040.9	1	1	Tier 3 one-reaction								0	3	101	0.0435	1.326	1.142	1.13
A-734	204.1	195.8	565.613	567.62	331.555	84678.6	1	1	Unidentified											0.0435	1.027	1.096	1.158
A-735	204.1	195.8	515.131	517.138	281.073	49927.9	1	1	Tier 3 one-reaction								0	7	233	0	0.819	0.897	0.87
A-736	204.2	195.9	369.145	371.154	135.087	16454.5	1	1	Unidentified											0	1.168	1.242	1.173
A-737	204.3	196	565.613	567.62	663.11	90288.7	2	2	Tier 3 one-reaction								0	3	107	0.0435	1.027	1.096	1.158
A-T485	204.3	196	433.154	435.161	199.096	6612	1	1	Tier 2	gamma-Glutamyl-beta-aminopropiononitrile	BM01281000	HMDB0060477	C06114	440920	0.75	41.6				0.1739	1.01	1.099	1.154
A-738	204.7	196.4	504.59	506.596	541.063	8313.6	2	2	Tier 3 one-reaction								0	2	90	0.1739	1.005	0.912	1.207
A-T722	205	196.7	498.138	500.144	264.078	11891	1	1	Tier 2	N2'-Acetyl-L-Cystathionine	PR02173000				0.28	3.5				0.1739	0.77	0.83	0.784
A-740	205	196.7	626.636	628.643	392.578	10904.5	1	1	Unidentified											0	0.978	0.985	0.986
A-741	205.1	196.7	679.18	681.186	445.122	10179.5	1	1	Tier 3 one-reaction								0	24	331	0.0435	0.958	1.109	0.909
A-T746	205.6	197.2	464.149	466.156	230.09	846277	1	1	Tier 1	Prolyl-Aspartic acid	AN01708001	HMDB0029013		3838871	1.38	1.5				0	0.961	1.018	0.982
A-T841	205.6	197.2	487.141	489.148	253.081	7890	1	1	Tier 2	N-Acetyl-6-Carboxy-5,6,7,8-tetrahydropterin	PR02005000				6.38	13.6				0.0435	1.073	0.967	1
A-745	205.9	197.4	622.254	624.261	388.196	15677.2	1	1	Tier 3 one-reaction								0	2	125	0	1.061	0.984	1.118
A-T761	205.9	197.5	478.165	480.172	244.106	113607	1	1	Tier 2	gamma-Glutamyl-Proline	AN01874003	HMDB0029157		9856242	1.48	0.2				0	0.903	0.946	0.945
A-747	206.1	197.6	594.141	596.145	360.082	11526.4	1	1	Tier 3 zero-reaction								1	23	414	0	0.903	0.931	0.86
A-748	206.2	197.7	674.169	676.175	440.111	22417.1	1	1	Tier 3 one-reaction								0	6	280	0.0435	0.969	0.976	0.973
A-T750	206.2	197.7	531.149	533.155	297.09	118114	1	1	Tier 1	5'-Methylthioadenosine	AN02656000	HMDB0001173	C00170	439176	0.13	1.5				0.0435	0.925	0.976	0.99
A-749	206.3	197.8	478.165	480.172	244.106	111799	1	1	Tier 1	Prolyl-Glutamic acid	AN01874002	HMDB0029016		3563697	0.74	2.6				0	0.952	0.969	0.984
A-750	206.3	197.8	558.662	560.668	324.603	82655.2	1	1	Unidentified											0	0.995	1.075	1.048
A-751	206.3	197.8	567.212	569.219	333.154	13418	1	1	Tier 3 one-reaction								0	5	165	0	0.943	1.088	1.049
A-752	206.3	197.8	534.156	536.162	300.098	26930.1	1	1	Tier 3 one-reaction								0	22	615	0	1.022	1.007	1.002
A-753	206.5	198	480.143	482.151	246.084	39587.3	1	1	Tier 2	L-alpha-Aspartyl-L-hydroxyproline	AN01900001	HMDB0011160		132990981	1.97	47.5				0	1.209	1.515	1.2
A-754	206.7	198.2	412.106	414.115	178.048	21820.9	1	1	Tier 3 zero-reaction								5	62	697	0	0.916	0.942	0.864
A-755	206.7	198.2	569.643	571.65	335.585	14126.9	1	1	Unidentified											0	1.223	1.038	1.129
A-756	206.7	198.2	422.613	424.619	377.108	9865	2	2	Tier 3 one-reaction								0	14	380	0.1304	1.024	0.951	1.014
A-T776	206.7	198.2	365.115	367.123	131.058	565588	1	1	Tier 2	L-Glutamate 5-semialdehyde	AN00406004	HMDB0002104	C01165	193305	0.73	1.9				0.0435	1	1	1.025
A-758	206.8	198.2	474.068	476.074	240.01	17143.5	1	1	Tier 2	1,2-Dihydroxynaphthalene-6-sulfonic acid	BM01817000		C16196	9543072	0.54	58				0	0.997	1.154	1.025
A-759	207.3	198.7	664.264	666.271	430.206	48753.7	1	1	Tier 3 one-reaction								0	11	199	0	1.022	0.973	1.072
A-760	207.3	198.7	505.11	509.124	38.001	11215.3	1	2	Unidentified											0.0435	0.906	0.834	0.845
A-761	207.4	198.8	448.569	450.575	429.022	7178.67	2	2	Tier 3 one-reaction								0	2	59	0.1304	1.122	1.2	1.317
A-763	207.5	198.9	575.265	577.271	341.207	17650	1	1	Tier 3 one-reaction								0	2	42	0.0435	0.981	0.967	0.892
A-765	207.6	199	458.148	460.155	224.089	15983.5	1	1	Tier 3 zero-reaction								1	32	493	0.087	1.112	1.077	0.978
A-766	207.6	199	585.115	587.12	351.056	198119	1	1	Tier 3 one-reaction								0	1	153	0.0435	1.029	0.97	0.949
A-767	207.7	199.1	452.112	454.119	218.054	13578.3	1	1	Tier 3 one-reaction								0	7	261	0	0.739	0.748	0.809
A-768	207.7	199.1	407.59	409.596	347.063	638305	2	2	Tier 3 zero-reaction								4	40	401	0.0435	1.077	1.031	1.085
A-T766	207.7	199.1	422.174	424.181	188.116	66320	1	1	Tier 1	N2-Acetyl-L-Lysine	AN01133009	HMDB0000446		92907	1.5	1.5				0	1.021	1.04	1.118
A-T903	207.7	199.1	586.118	588.123	352.056	52253	1	1	Tier 2	Arbutin 6-phosphate	AN03413000		C06187	440937	3.8	18.2				0	1.153	1.088	1.124
A-T771	207.7	199.1	394.143	396.151	160.085	7692	1	1	Tier 2	D-Alanyl-D-alanine	BM00738003	HMDB0003459	C00993	5460362	0.48	0.4				0.0435	0.707	0.861	0.893
A-769	207.7	199.1	478.128	480.137	244.07	18548	1	1	Tier 3 zero-reaction								2	29	470	0	0.959	1.094	0.933
A-770	207.8	199.1	358.122	360.128	124.064	454581	1	1	Tier 3 zero-reaction								1	10	233	0	0.961	0.964	0.959
A-771	207.8	199.2	579.676	581.683	345.618	23585	1	1	Unidentified											0.0435	1.196	1.124	1.161
A-772	207.8	199.2	447.568	449.575	427.02	33708.9	2	2	Tier 3 zero-reaction								1	5	99	0.0435	1.167	0.978	1.119
A-773	207.9	199.3	564.249	566.255	330.19	11553	1	1	Tier 3 only two-reaction								0	0	38	0	1.111	1.145	1.167
A-774	208.3	199.6	426.148	428.154	192.09	13549.2	1	1	Tier 3 zero-reaction								5	19	247	0.0435	0.896	0.924	0.855
A-776	208.6	199.9	379.132	381.139	145.074	117300	1	1	Tier 2	Isomer 1 of L-Allysine	AN00561000	HMDB0059595	C04076	160603	0.45	17.7				0	0.929	0.965	0.969
A-777	208.8	200.1	427.109	429.115	386.102	7831.25	2	2	Tier 3 one-reaction								0	11	406	0.1304	0.741	0.633	0.674
A-778	209.2	200.4	400.141	402.15	166.083	222632	1	1	Tier 2	N-Formyl-4-amino-5-aminomethyl-2-methylpyrimidine	AN00824000		C19872	597195	7.04	49.4				0.1304	1.224	1.226	1.338
A-779	209.2	200.4	398.126	400.135	164.067	131464	1	1	Tier 3 zero-reaction								6	67	613	0	1.081	1.179	1.242
A-780	209.3	200.5	309.126	311.133	75.0679	390511	1	1	Tier 2	Isomer 1 of (R)-1-Aminopropan-2-ol	AN00077000		C03194	439938	1.5	52.5				0.0435	0.898	0.958	0.999
A-781	209.3	200.5	406.059	408.066	172.001	17865	1	1	Tier 3 one-reaction								0	6	86	0	0.967	0.894	1.052
A-782	209.5	200.7	450.169	452.176	216.111	76979.6	1	1	Tier 1	Threoninyl-Proline	AN01516002	HMDB0029069		9834371	0.26	0.1				0	0.96	0.988	0.985
A-T803	209.5	200.7	321.09	323.099	87.032	6046	1	1	Tier 2	Dehydroalanine	AN00113001	HMDB0003609	C02218	123991	1.33	4				0.0435	1.118	1.051	1.109
A-T1028	209.7	200.9	464.185	466.192	230.127	72268	1	1	Tier 2	Valyl-Hydroxyproline	AN01711001	HMDB0029128		10242944	1.75	32.4				0	0.961	0.909	0.928
A-T763	209.7	200.9	465.189	467.195	231.133	17854	1	1	Tier 1	Glycyl-Arginine	AN01721001	HMDB0028835		333414	7.17	3.6				0.3043	1.019	1.099	1.079
A-784	210	201.2	390.065	392.071	156.006	10905.4	1	1	Tier 3 zero-reaction								1	7	174	0	1.111	0.951	1.088
A-785	210.1	201.3	687.317	689.323	453.259	32052.3	1	1	Tier 3 one-reaction								0	17	353	0.0435	0.803	0.959	0.93
A-786	210.2	201.3	388.121	390.126	308.125	6700.67	2	2	Tier 3 one-reaction								0	14	445	0	1.609	1.78	1.554
A-T727	210.2	201.3	351.101	353.109	117.043	34255	1	1	Tier 2	L-2-Amino-3-oxobutanoic acid	AN00273001	HMDB0006454	C03508	440033	1.66	8.3				0.087	0.981	0.971	0.978
A-787	210.2	201.4	509.207	511.213	275.149	11278.3	1	1	Tier 3 zero-reaction								2	10	122	0	0.882	0.973	0.929
A-T1181	210.3	201.4	375.1	377.108	141.043	11948	1	1	Tier 2	2-Aminomuconate semialdehyde	AN00514000	HMDB0001280	C03824	5280625	5.08	51.8				0.087	1.078	1.099	1.209
A-T589	210.4	201.5	467.058	469.064	232.999	21571	1	1	Tier 2	3-Hydroxyanthranilate O-sulfate	PR01738000				0.91	28.1				0.0435	1.012	0.953	0.987
A-791	210.6	201.7	534.148	536.155	300.09	47821.4	1	1	Tier 3 one-reaction								0	1	173	0.0435	1.073	1.139	1.19
A-792	210.7	201.7	541.149	543.155	307.091	88490.6	1	1	Tier 3 zero-reaction								1	18	461	0	1.066	1.067	1.051
A-793	210.7	201.8	443.164	445.17	209.105	18510.6	1	1	Tier 3 one-reaction								0	18	220	0	1.007	0.991	0.947
A-794	210.7	201.8	456.132	458.139	222.074	16716.9	1	1	Tier 3 zero-reaction								1	53	677	0	0.994	0.99	0.887
A-795	211	202	557.11	559.117	323.052	42789.7	1	1	Tier 3 zero-reaction								2	23	258	0.2174	0.978	0.912	0.998
A-T536	211	202.1	452.146	454.154	218.09	7076	1	1	Tier 2	Alanyl-Glutamic acid	AN01544002	HMDB0028686		128841	5.34	38.5				0.3043	1.241	1.74	1.025
A-796	211.2	202.2	407.59	409.597	173.532	41457.2	1	1	Unidentified											0.0435	1.015	1.099	1
A-797	211.2	202.2	458.114	460.12	448.111	8219.45	2	2	Tier 3 one-reaction								0	7	324	0.087	0.902	0.746	0.664
A-T791	211.2	202.2	479.195	481.202	245.138	55537	1	1	Tier 1	Isoleucyl-Asparagine	AN01890003	HMDB0028902		4414300	3.95	0.4				0	1.059	1.087	1.073
A-798	211.4	202.5	330.079	332.086	96.0206	10912.5	1	1	Tier 3 one-reaction								0	4	318	0	1.031	0.952	0.912
A-T797	211.8	202.8	493.211	495.218	259.153	23804	1	1	Tier 1	Isoleucyl-Glutamine	AN02092003	HMDB0028905		22935676	2.19	0.6				0	1.108	0.985	1.07
A-T670	211.8	202.8	620.99	622.993	386.927	4486	1	1	Tier 2	3-Iodo-L-tyrosine O-sulfate	PR03799000				5.55	17.1				0.3478	1.632	1.372	1.658
A-801	212.2	203.1	409.105	411.113	175.046	51272	1	1	Tier 2	Isomer 1 of 7-Cyano-7-carbaguanine	AN00954000		C15996	446357	7.69	72.5				0.1304	1.473	1.477	1.492
A-803	212.4	203.3	537.201	539.208	303.142	9490.67	1	1	Tier 3 one-reaction								0	12	231	0	1.325	1.569	1.452
A-804	212.4	203.4	450.133	452.141	216.075	12412.7	1	1	Tier 3 one-reaction								0	14	379	0	0.896	0.916	1.058
A-805	212.6	203.5	558.662	560.668	324.603	21116.1	1	1	Unidentified											0	0.979	1.115	1.056
A-806	212.7	203.6	590.264	592.271	356.206	21600.4	1	1	Tier 3 one-reaction								0	1	52	0	1.004	1.017	0.983
A-807	212.8	203.7	318.079	320.086	84.0208	11497	1	1	Tier 3 one-reaction								0	13	310	0	0.946	1.1	0.906
A-808	212.9	203.8	385.13	387.137	151.072	273797	1	1	Tier 3 only two-reaction								0	0	3	0	1.027	0.99	0.968
A-810	213.1	204	362.117	364.123	128.058	1283256	1	1	Tier 2	gamma-Amino-gamma-cyanobutanoic acid	BM00373003		C05715	440769	0.92	9.6				0	0.999	1.06	1.05
A-811	213.2	204	513.594	515.601	559.072	19104.5	2	2	Tier 3 zero-reaction								2	8	187	0.0435	0.872	0.941	0.943
A-812	213.2	204.1	558.164	560.17	648.211	14374.8	2	2	Tier 3 one-reaction								0	13	384	0	0.885	0.943	0.946
A-813	213.5	204.3	377.164	379.171	143.105	22547.2	1	1	Tier 3 one-reaction								0	3	90	0	0.883	0.886	0.88
A-814	213.7	204.5	401.105	403.111	167.047	24590.5	1	1	Tier 2	2,8-Dihydroxyadenine	AN00839000	HMDB0000401	C22500	92268	6.73	22.8				0.0435	1.069	1.106	1.047
A-815	213.7	204.5	381.147	383.154	147.088	260669	1	1	Tier 3 one-reaction								0	39	429	0.0435	1.121	1.169	1.132
A-816	213.7	204.5	358.041	360.048	123.983	96083.3	1	1	Tier 3 one-reaction								0	4	92	0	0.957	1.019	1.042
A-817	213.8	204.6	475.212	477.219	241.154	157700	1	1	Tier 3 only two-reaction								0	0	38	0	0.984	0.922	0.94
A-818	213.8	204.6	326.106	328.112	92.0471	51393.6	1	1	Tier 3 zero-reaction								1	25	436	0	0.973	1.082	1.025
A-819	213.8	204.6	436.19	438.197	202.132	161227	1	1	Tier 3 one-reaction								0	14	195	0	1.017	0.985	1.017
A-820	213.8	204.6	320.142	322.149	86.0841	47016	1	1	Tier 3 one-reaction								0	1	96	0	1.085	1.264	1.209
A-821	213.8	204.6	406.107	408.116	172.049	200113	1	1	Tier 3 zero-reaction								1	14	303	0	0.926	0.931	0.919
A-822	214.1	204.9	390.112	392.119	156.053	17451.1	1	1	Tier 3 zero-reaction								3	17	322	0	0.845	0.789	0.837
A-824	214.1	204.9	520.185	522.192	286.127	8575.33	1	1	Tier 3 one-reaction								0	3	296	0.0435	1.099	1.065	1.095
A-825	214.1	204.9	483.167	485.173	498.217	10932	2	2	Tier 3 one-reaction								0	7	169	0	1.231	1.293	1.164
A-827	214.6	205.3	435.133	437.141	201.075	35723.4	1	1	Tier 3 one-reaction								0	2	278	0	0.66	0.644	0.659
A-828	214.7	205.4	606.26	608.266	372.201	13149.1	1	1	Tier 3 only two-reaction								0	0	99	0	1.006	0.814	0.917
A-T752	214.8	205.5	474.182	476.188	240.122	16127	1	1	Tier 2	Homocarnosine	AN01826000	HMDB0000745	C00884	10243361	1.33	9.8				0.087	0.828	0.824	0.82
A-T768	214.8	205.5	748.246	750.253	514.192	10062	1	1	Tier 2	N-Acetyl-5-Formiminotetrahydrofolic acid	PR04702001				6.83	8.5				0.2174	1.473	1.571	1.824
A-829	214.8	205.5	584.144	586.15	350.085	297161	1	1	Tier 3 one-reaction								0	5	224	0	1.021	1.013	0.988
A-T818	215.3	205.9	381.111	383.118	147.053	11556	1	1	Tier 1	N-Methyl-D-aspartic acid	AN00583007				1.79	0.7				0.3478	1.157	1.189	0.609
A-T1114	215.4	206	496.154	498.162	262.099	15704	1	1	Tier 2	Methionyl-Hydroxyproline	AN02138001	HMDB0028974		69040786	7.65	36.9				0.1304	0.536	0.625	0.656
A-830	215.4	206.1	674.17	676.176	440.111	10799.2	1	1	Tier 3 one-reaction								0	6	251	0.0435	0.884	1.01	0.977
A-831	215.8	206.4	489.217	491.223	255.159	63409	1	1	Tier 2	L-Pyrrolysine	BM02037000		C16138	5460671	0.65	47.6				0	0.947	1.054	1.004
A-T689	215.8	206.4	464.149	466.156	230.09	51635	1	1	Tier 2	Aspartyl-L-proline	AN01708005	HMDB0002335		170612	1.65	17.6				0	1.091	1.128	1.146
A-832	215.9	206.5	699.207	701.213	465.149	7847.33	1	1	Tier 3 one-reaction								0	6	341	0	1.225	1.195	1.32
A-T880	215.9	206.5	498.162	500.168	265.112	9878	1	1	Tier 2	Thiamine	AN02176000	HMDB0000235	C00378	1130	1.95	7.8				0.087	1.81	1.912	1.844
A-834	215.9	206.5	464.097	466.104	460.077	6848.2	2	2	Tier 3 one-reaction								0	3	163	0.0435	1.089	0.97	0.954
A-835	216.1	206.6	354.101	356.107	120.042	26846	1	1	Tier 3 zero-reaction								7	32	579	0	0.745	0.716	0.775
A-836	216.1	206.7	547.143	549.149	313.084	12179.7	1	1	Tier 3 one-reaction								0	11	324	0.0435	0.955	0.902	0.998
A-T1082	216.3	206.8	449.091	451.099	430.065	3880	2	2	Tier 2	CMP-2-aminoethylphosphonate	AN04155000	HMDB0060067	C05673	440754	2.67	32.5				0.1739	1.096	1.064	1.212
A-837	216.5	207	392.164	394.17	158.105	58634.5	1	1	Tier 3 one-reaction								0	6	216	0	1.062	1.039	0.983
A-838	216.6	207.1	437.148	439.155	203.09	105724	1	1	Tier 2	Asparaginyl-Alanine	AN01334001	HMDB0028724		9942455	2.24	71.6				0.0435	0.776	0.849	0.763
A-839	216.8	207.2	562.196	564.202	328.138	8962	1	1	Tier 3 one-reaction								0	23	410	0	1.033	1.129	1.157
A-840	216.8	207.3	413.116	415.121	179.058	19694	1	1	Tier 1	Hippuric acid	AN01006000	HMDB0000714	C01586	464	0.53	3.4				0	0.828	0.856	1.036
A-841	216.9	207.3	437.095	439.101	203.036	40888.2	1	1	Tier 3 one-reaction								0	2	11	0	0.993	0.998	0.886
A-846	217.9	208.3	358.122	360.129	124.064	60998.3	1	1	Tier 3 zero-reaction								1	10	233	0	1.065	1.062	1.022
A-847	218.1	208.4	502.14	504.146	268.081	609274	1	1	Tier 3 zero-reaction								4	23	459	0	0.997	0.995	0.958
A-848	218.3	208.7	704.308	706.314	470.25	30379.5	1	1	Tier 3 one-reaction								0	8	355	0	0.948	0.968	0.883
A-849	218.3	208.7	366.101	368.107	132.042	878190	1	1	Tier 3 zero-reaction								7	69	753	0	1.021	1.058	1.02
A-T828	218.5	208.8	406.143	408.15	172.085	1224776	1	1	Tier 1	Glycyl-Proline	AN00914000	HMDB0000721		79101	1.23	0.9				0	1.007	1.013	1.012
A-853	218.8	209.1	445.057	447.063	210.998	11987.1	1	1	Tier 3 only two-reaction								0	0	58	0	1.01	1.102	0.995
A-T827	218.9	209.2	323.106	325.113	89.0477	10502667	1	1	Tier 1	Beta-Alanine	AN00124003	HMDB0000056	C00099	239	1.9	1.4				0	0.978	1.005	0.985
A-854	219.5	209.7	519.157	521.163	285.098	25340.7	1	1	Tier 3 zero-reaction								1	20	448	0	1.106	1.104	1.127
A-856	219.9	210.1	364.17	366.177	130.112	662896	1	1	Tier 1	N-Acetylputrescine	AN00400000	HMDB0002064	C02714	122356	2.99	1.2				0	1.051	1.024	1.023
A-857	219.9	210.1	412.107	414.116	178.049	17866	1	1	Tier 3 zero-reaction								5	62	699	0	0.979	0.951	0.887
A-858	219.9	210.1	584.085	586.091	350.027	9005.2	1	1	Tier 3 one-reaction								0	1	116	0	1.055	1.127	1.151
A-859	220.2	210.3	407.092	409.099	173.033	21329.5	1	1	Tier 3 one-reaction								0	16	232	0	0.976	0.952	1.007
A-T806	220.2	210.3	541.154	543.16	307.099	7644	1	1	Tier 1	Tryptophyl-cysteine	AN02810001	HMDB0029080		19762195	6.7	6.1				0.4783	0.5569	1.033	0.833
A-861	220.2	210.4	712.231	714.237	478.173	8712.67	1	1	Tier 3 one-reaction								0	8	307	0.0435	1.023	0.934	0.979
A-862	220.5	210.6	395.128	397.135	161.07	475187	1	1	Tier 2	4-Methyl-L-glutamic acid	BM00754000		C06234	440959	3.38	2.9				0	0.989	1.012	0.933
A-863	220.6	210.7	473.14	475.148	239.082	13995.5	1	1	Tier 2	N-Acetyl-3,4-Dihydroxy-L-phenylalanine	PR01809000			13987867	4.4	69.5				0	0.85	0.978	0.873
A-865	220.8	210.9	584.145	586.152	350.087	235792	1	1	Tier 3 one-reaction								0	12	348	0	0.994	1.009	0.988
A-866	221.1	211.2	678.057	680.063	443.999	14672	1	1	Tier 3 one-reaction								0	1	39	0	0.911	0.834	0.783
A-T857	221.4	211.4	457.077	459.082	224.029	32959	2	2	Tier 1	Cysteinyl-Cysteine	AN01630000	HMDB0028772		15607039	7.68	0.3				0.1304	1.198	1.173	1.154
A-T999	221.9	211.9	366.065	368.071	132.006	166208	1	1	Tier 2	2-Hydroxyethylenedicarboxylic acid	AN00414001		C03981	54675764	0.34	15.5				0	1.064	1.125	1.108
A-T1189	222	212	461.139	463.145	227.079	4675	1	1	Tier 2	L-Arogenic acid	AN01671000		C00826	439319	1.06	40.6				0.0435	0.921	1.3	1.025
A-870	222.3	212.2	330.08	332.086	96.0212	11607.1	1	1	Tier 3 one-reaction								0	4	315	0	1.048	0.954	0.936
A-871	222.3	212.3	456.072	458.079	222.014	169391	1	1	Tier 3 one-reaction								0	2	48	0	0.979	1.007	1.006
A-872	222.4	212.3	558.663	560.669	324.604	27300.1	1	1	Unidentified											0	0.967	1.055	1.029
A-873	222.4	212.3	531.167	533.173	297.108	138014	1	1	Tier 2	2-Methylguanosine	AN02657001	HMDB0005862		3035422	1.66	7.3				0	1.015	0.956	0.835
A-874	222.4	212.4	381.146	383.155	147.088	42115.4	1	1	Unidentified											0.0435	1.162	1.221	1.165
A-875	222.5	212.4	403.107	405.114	169.049	24245.5	1	1	Tier 3 one-reaction								0	8	203	0	0.683	0.563	0.555
A-876	222.7	212.6	576.176	578.182	342.118	9268	1	1	Tier 3 zero-reaction								13	50	645	0	1.035	1.078	1.179
A-T850	222.7	212.6	438.168	440.179	204.111	8151	1	1	Tier 1	Seryl-Valine	AN01349001	HMDB0094706, HMDB29052, HMDB94706		7020159	3.77	1.9				0.3913	0.837	0.4803	0.671
A-877	222.8	212.7	582.191	584.197	348.132	19218.7	1	1	Tier 3 one-reaction								0	9	366	0	0.926	0.956	0.84
A-T810	222.9	212.8	337.121	339.128	103.063	17165	1	1	Tier 1	gamma-Aminobutyric acid	AN00189003	HMDB0000112	C00334	119	2.5	8				0	1.482	1.451	1.47
A-T860	222.9	212.8	450.169	452.177	216.111	49774	1	1	Tier 1	Prolyl-Threonine	AN01516001	HMDB0029027		18218237	1.32	0.9				0	0.939	0.967	0.926
A-879	223	212.8	586.654	588.66	352.595	12370.2	1	1	Unidentified											0.1304	1.156	1.17	0.954
A-880	223.2	213	504.589	506.596	541.061	11225	2	2	Tier 3 one-reaction								0	2	99	0.0435	1.051	0.967	0.977
A-881	223.2	213.1	677.083	679.089	443.025	14077.6	1	1	Tier 3 zero-reaction								1	13	163	0.0435	0.915	0.89	0.879
A-882	223.3	213.2	391.18	393.187	157.122	33958.3	1	1	Tier 3 only two-reaction								0	0	62	0	0.927	0.988	1.069
A-883	223.4	213.2	571.186	573.192	337.128	20440.7	1	1	Tier 3 one-reaction								0	9	331	0	0.901	0.945	0.846
A-884	223.4	213.2	455.57	457.577	221.512	94580.7	1	1	Unidentified											0.0435	1.072	1.094	1.02
A-885	223.6	213.4	417.087	419.094	366.058	17216	2	2	Tier 3 zero-reaction								1	11	189	0.2174	0.919	1.078	0.917
A-886	223.6	213.4	528.6	530.606	294.542	14151.3	1	1	Unidentified											0.0435	1.05	1.034	1.042
A-887	223.7	213.5	622.691	624.697	388.633	31613.4	1	1	Unidentified											0.0435	1.038	0.998	1.1
A-888	223.7	213.5	629.698	631.705	395.64	11299.4	1	1	Unidentified											0.087	1.062	1.021	1.164
A-889	223.9	213.7	504.589	506.595	270.53	10336.7	1	1	Unidentified											0.0435	1.051	0.967	0.977
A-891	224	213.7	396.111	398.118	162.053	73927.5	1	1	Tier 3 zero-reaction								5	77	620	0	1.052	1.052	1.024
A-T872	224	213.8	408.156	410.165	174.1	23876	1	1	Tier 1	Valyl-Glycine	AN00943003	HMDB0029127		6993110	7.57	0.9				0.087	1.233	1.196	1.14
A-892	224.1	213.9	374.08	376.087	140.022	149577	1	1	Tier 3 one-reaction								0	8	151	0	0.947	0.927	0.875
A-893	224.4	214.1	529.212	531.217	295.154	8968	1	1	Tier 3 one-reaction								0	12	212	0	0.754	1.063	0.893
A-894	224.4	214.1	427.099	429.106	193.041	25946.8	1	1	Tier 3 one-reaction								0	18	339	0	0.783	0.817	0.81
A-895	224.4	214.2	528.599	530.606	589.082	13353.6	2	2	Tier 3 zero-reaction								4	18	179	0.0435	1.076	1.034	1.042
A-896	224.5	214.2	550.233	552.239	316.175	10530.5	1	1	Tier 3 one-reaction								0	1	70	0	1.283	1.18	1.152
A-897	224.8	214.5	500.16	502.166	266.101	34990.6	1	1	Tier 3 one-reaction								0	22	573	0	0.916	0.953	0.967
A-898	224.8	214.5	589.154	591.16	355.096	12523.3	1	1	Tier 3 one-reaction								0	5	246	0.0435	1.005	1.157	1.222
A-899	224.9	214.6	366.1	368.107	132.042	361666	1	1	Tier 3 zero-reaction								7	65	697	0	1.028	1.05	1.025
A-900	225	214.6	492.143	494.15	258.085	14301.5	1	1	Tier 3 zero-reaction								3	30	487	0	0.932	1.018	0.976
A-T884	225	214.7	478.128	480.135	244.07	19958604	1	1	Tier 1	Uridine	AN01868000	HMDB0000296	C00299	6029	1.26	1.1				0	1.04	1.032	1.021
A-T488	225	214.7	492.144	494.151	258.085	14628	1	1	Tier 2	L-gamma-Glutamyl-(3R)-L-beta-ethynylserine	ED02071001		C22140	137553782	1.26	61.7				0.087	0.936	0.989	0.971
A-901	225	214.7	445.1	447.106	422.083	9115.75	2	2	Tier 3 zero-reaction								2	54	413	0.0435	1.224	1.229	1.088
A-902	225	214.7	309.124	311.133	75.0658	36546	1	1	Tier 2	Isomer 2 of (R)-1-Aminopropan-2-ol	AN00077000		C03194	439938	8.24	38.3				0	1.046	1.136	1.129
A-903	225	214.7	478.154	480.161	244.096	1.63675e+06	1	1	Tier 3 one-reaction								0	7	304	0.087	0.997	0.965	1.051
A-904	225.1	214.7	478.23	480.237	244.172	68571	1	1	Tier 3 only two-reaction								0	0	2	0.0435	1.118	1.045	1.068
A-905	225.1	214.8	379.132	381.14	145.073	26328.6	1	1	Tier 2	Isomer 2 of L-Allysine	AN00561000	HMDB0059595	C04076	160603	1.1	2.8				0	0.859	0.954	0.912
A-906	225.1	214.8	379.096	381.104	145.037	14862.3	1	1	Tier 3 zero-reaction								1	25	372	0	0.645	0.738	0.752
A-T891	225.3	214.9	493.211	495.218	259.153	5654	1	1	Tier 1	Leucyl-Glutamine	AN02092005	HMDB0028927		4305457	0.78	0.5				0.087	1.044	0.911	1.149
A-T704	225.3	214.9	497.102	499.108	263.046	5630	1	1	Tier 2	L-Normetanephrine O-sulfate	PR02150000				8.65	25.7				0.4783	0.671	0.79	0.77
A-909	225.4	215	478.412	480.42	244.354	24528.7	1	1	Unidentified											0.0435	1.663	1.765	1.454
A-910	225.4	215	478.509	480.517	244.45	28606	1	1	Unidentified											0.0435	1.277	1.235	1.402
A-T1230	225.5	215.1	562.135	564.142	328.079	12879	1	1	Tier 2	3,4-Dihydroxyphenylacetaldehyde 4-O-glucuronide	PR03076002				5.73	41.5				0.087	1.032	1	1.129
A-T894	225.7	215.3	365.115	367.121	131.058	44859	1	1	Tier 1	5-Aminolevulinic acid	AN00406002	HMDB0001149	C00430	137	4.02	0.6				0.3043	0.826	0.81	0.815
A-911	225.9	215.5	505.138	507.145	271.08	7947.33	1	1	Tier 3 one-reaction								0	14	385	0.087	1.144	1.078	0.955
A-912	226	215.6	696.196	698.202	462.137	22287.3	1	1	Tier 3 one-reaction								0	8	260	0.0435	0.913	0.96	0.951
A-913	226	215.6	540.153	542.16	306.095	110843	1	1	Tier 3 one-reaction								0	14	354	0	0.949	1.025	0.927
A-914	226	215.6	369.145	371.154	135.087	10314.4	1	1	Unidentified											0	1.128	1.089	1.094
A-T652	226.1	215.7	523.186	525.192	289.127	3265	1	1	Tier 2	Isotabtoxin	BM02541002		C20919	14586819	0.12	33.7				0.4348	1.693	1.0285	1.927
A-916	226.4	215.9	456.133	458.139	222.075	16772.4	1	1	Tier 3 zero-reaction								1	53	694	0	1.011	1.022	1.02
A-T902	226.7	216.2	395.125	397.133	161.069	4056	1	1	Tier 2	O-Acetyl-L-homoserine	AN00754002		C01077	439389	6.55	0.8				0.4348	0.711	0.932	0.99
A-917	227	216.5	397.178	399.185	163.12	7209.6	1	1	Tier 3 one-reaction								0	4	144	0	1.129	1.535	1.161
A-T907	227.1	216.6	527.196	529.203	293.138	6392	1	1	Tier 1	Phenylalanyl-Glutamine	AN02592001	HMDB0028993		11779156	0.12	0.8				0.4348	0.812	0.913	1.048
A-T796	227.4	216.8	717.215	719.221	483.15	17456	1	1	Tier 2	N-Acetyl-Folic acid	PR04547000				7.73	15.1				0.3478	1.723	1.2925	1.646
A-T1346	227.5	216.9	600.2	602.21	366.143	4721	1	1	Tier 2	N-Methylserotonin O-glucuronide	PR03583000				3.5	52.5				0.4783	0.85	0.935	1.3
A-918	227.8	217.2	464.581	466.59	230.522	20319.5	1	1	Unidentified											0.087	0.534	0.597	0.582
A-919	227.9	217.3	347.117	349.123	113.058	5.03276e+06	1	1	Tier 3 zero-reaction								1	2	206	0	1.015	0.958	0.996
A-920	228	217.4	599.152	603.165	132.042	28946.3	1	2	Tier 3 zero-reaction								7	69	753	0.0435	1.147	1.096	1.023
A-921	228	217.4	377.164	379.171	143.106	170340	1	1	Tier 3 one-reaction								0	3	90	0	0.75	0.946	0.759
A-922	228	217.4	502.176	504.182	268.117	97791.2	1	1	Tier 2	Histidinyl-Hydroxyproline	AN02226001	HMDB0028886		9900059	0.34	8				0	0.9	1.021	0.94
A-923	228.1	217.4	368.101	370.105	268.085	52603.2	2	2	Tier 3 one-reaction								0	5	109	0	0.946	1.192	1.227
A-T911	228.1	217.5	466.164	468.171	232.106	22965	1	1	Tier 1	Aspartyl-Valine	AN01730001	HMDB0028766		4991131	1.94	0.8				0	0.991	1.029	1.033
A-925	228.3	217.6	257.041	259.048	22.9826	27312	1	1	Unidentified											0	1.654	1.829	1.799
A-926	228.5	217.8	399.119	401.124	330.122	7756.29	2	2	Tier 3 one-reaction								0	12	204	0	1.679	1.842	1.693
A-T886	229	218.3	512.151	514.159	278.094	6038	1	1	Tier 1	Glutamyl-Methionine	AN02376000	HMDB0028825		6426949	2.41	4.7				0.3478	0.948	0.936	0.87
A-927	229.1	218.3	429.098	431.104	195.04	8848.5	1	1	Tier 3 one-reaction								0	9	217	0.1304	1.299	1.171	1.052
A-T867	229.1	218.4	461.148	463.156	227.091	32351	1	1	Tier 2	Deoxycytidine	AN01672000	HMDB0000014	C00881	13711	3.98	6.6				0	1.022	1.061	1.019
A-T699	229.1	218.4	489.154	491.162	255.097	26916	1	1	Tier 2	7,8-Dihydroneopterin	AN02034000	HMDB0002275	C04874	65074	2.47	29.9				0	1.101	1.137	1.2
A-928	229.2	218.5	610.136	612.139	376.077	24797.7	1	1	Tier 3 one-reaction								0	17	447	0	1.354	1.441	1.299
A-929	229.3	218.6	505.211	507.218	271.153	15550.6	1	1	Tier 3 one-reaction								0	2	153	0.0435	1.052	1.138	1.143
A-930	229.7	218.9	386.092	388.098	152.033	233450	1	1	Tier 3 zero-reaction								3	12	425	0.0435	1.003	0.977	1
A-932	229.8	219	478.2	480.207	244.142	26474.9	1	1	Tier 2	Isoleucyl-Hydroxyproline	AN01876002	HMDB0028908		61158802	0.76	42.6				0	1.123	1.061	1.066
A-933	229.9	219.1	604.28	606.287	370.222	34355.5	1	1	Tier 3 only two-reaction								0	0	39	0.0435	1.136	0.99	1.035
A-934	230.1	219.2	381.147	383.154	147.088	69042.8	1	1	Tier 3 one-reaction								0	39	429	0.1739	1.168	1.19	1.183
A-T938	230.1	219.3	323.106	325.112	89.0477	20377168	1	1	Tier 1	Alanine	AN00124000	HMDB0000161	C00041	5950	2.62	1				0	1.036	1.041	1.032
A-936	230.3	219.4	422.613	424.619	377.108	13947.4	2	2	Tier 3 one-reaction								0	14	380	0.1304	1.231	1.2	1.207
A-937	230.8	219.9	408.074	410.08	174.015	13909.8	1	1	Tier 3 zero-reaction								3	16	166	0.087	1.066	0.936	1.101
A-938	230.8	219.9	567.169	569.175	666.221	8350.8	2	2	Tier 3 zero-reaction								3	42	394	0	1.033	1.009	1.027
A-T968	231.1	220.2	431.125	433.132	197.069	31836	1	1	Tier 2	3,4-Dihydroxy-L-phenylalanine	AN01257002	HMDB0000181, HMDB0000609	C00355	6047	3.8	2.1				0.0435	0.998	1	1.042
A-940	231.7	220.7	319.08	321.087	170.043	5818	2	2	Tier 3 one-reaction								0	6	155	0.1304	0.931	1.097	0.887
A-941	231.7	220.8	409.143	411.149	175.084	513803	1	1	Tier 2	N-Carboxyethyl-g-aminobutyric acid	AN00957000	HMDB0002201		2572	0.27	9.8				0	1.052	1.035	1.028
A-942	231.8	220.8	543.542	545.548	309.483	11108.2	1	1	Unidentified											0.0435	1.126	0.956	1.141
A-943	231.8	220.8	436.061	438.068	404.005	11896.7	2	2	Tier 3 zero-reaction								1	14	132	0.087	1.09	1.042	1.219
A-944	232	221	536.059	538.066	604.002	9539.56	2	2	Tier 3 one-reaction								0	1	25	0.0435	1.047	1.131	0.971
A-945	232	221	800.112	802.12	566.053	20732	1	1	Tier 3 zero-reaction								2	12	150	0.0435	1.077	1.037	1.011
A-T1526	232.1	221.1	359.104	361.111	125.048	65507	1	1	Tier 2	4-Aminocatechol	BM00333000		C18351	151726	7.55	74.4				0	0.952	1	1.063
A-947	232.1	221.1	517.086	519.093	566.055	15497	2	2	Tier 3 zero-reaction								2	12	154	0.0435	0.97	1.089	1.172
A-948	232.4	221.3	638.061	640.067	404.002	23379	1	1	Tier 3 zero-reaction								1	14	136	0	1.08	1.018	1.039
A-949	232.4	221.4	354.1	356.107	120.042	20380.4	1	1	Tier 3 zero-reaction								7	32	577	0	0.838	0.79	0.81
A-T811	232.9	221.8	517.149	519.156	283.092	21000	1	1	Tier 2	8-Hydroxy-deoxyguanosine	AN02440000	HMDB0003333		73318	1.5	17.9				0.0435	0.653	0.515	0.554
A-951	233	222	333.102	335.108	99.0435	25479.6	1	1	Tier 3 one-reaction								0	4	162	0.0435	0.936	0.962	1.096
A-952	233.1	222	712.708	714.715	478.65	40898.6	1	1	Unidentified											0	1.157	1.23	1.124
A-953	233.1	222	394.059	396.066	160.001	13978.6	1	1	Tier 3 one-reaction								0	4	121	0	0.963	0.881	0.959
A-T925	233.1	222	379.132	381.139	145.074	154060	1	1	Tier 2	L-Allysine	AN00561000	HMDB0059595	C04076	160603	2.73	4.8				0.0435	1.034	1.031	0.989
A-954	233.1	222	448.083	450.09	428.05	55580.7	2	2	Tier 3 one-reaction								0	1	152	0.0435	1.124	1.109	1.103
A-955	233.2	222.1	592.149	594.155	358.09	17355.1	1	1	Tier 3 zero-reaction								1	14	296	0	1.127	1.043	1.046
A-956	233.3	222.2	445.191	447.197	211.132	13344.8	1	1	Tier 3 one-reaction								0	1	125	0	0.916	0.942	0.824
A-957	233.3	222.2	519.155	521.161	285.097	14333.4	1	1	Tier 3 zero-reaction								1	18	404	0	1.284	1.339	1.524
A-959	233.8	222.7	478.163	480.172	488.209	53668	2	2	Tier 3 one-reaction								0	3	239	0.087	1.035	0.99	0.937
A-961	234	222.9	477.162	479.168	486.207	295401	2	2	Tier 3 zero-reaction								1	8	186	0	0.963	1.018	1.005
A-962	234.1	222.9	470.148	472.154	236.09	11507.3	1	1	Tier 3 one-reaction								0	25	585	0	1.202	1.149	1.139
A-T965	234.1	222.9	406.143	408.149	172.085	111671	1	1	Tier 1	Prolyl-Glycine	AN00914001	HMDB0011178		6426709	2.18	1.4				0	0.997	0.951	1.01
A-T1067	234.1	222.9	478.162	480.172	244.106	77825	1	1	Tier 2	Hydroxyprolyl-Hydroxyproline	AN01874001	HMDB0028864		61159526	5.71	11.6				0.087	1.017	0.99	0.929
A-963	234.1	222.9	502.139	504.146	268.081	233174	1	1	Tier 3 zero-reaction								4	23	460	0	1.105	1.077	0.991
A-965	234.2	223.1	370.097	372.103	136.038	207729	1	1	Tier 3 zero-reaction								3	24	618	0.0435	0.973	0.951	0.954
A-966	234.5	223.3	347.117	349.124	113.059	126314	1	1	Tier 3 zero-reaction								1	2	206	0	1.007	0.96	0.996
A-T958	234.6	223.4	512.187	514.192	278.13	24273	1	1	Tier 1	Leucyl-Methionine sulfoxide	AN02382001			91746314	3.65	2.6				0.0435	1.055	1.018	1.039
A-969	234.7	223.5	353.152	355.159	119.093	57353.1	1	1	Unidentified											0	1.712	1.732	1.718
A-T687	234.8	223.6	460.164	462.171	226.107	24285	1	1	Tier 2	Carnosine	AN01660003	HMDB0000033	C00386	439224	0.29	37				0.0435	0.713	0.763	0.7
A-971	235	223.8	395.161	397.169	161.102	22017	1	1	Unidentified											0	1	0.959	1.024
A-972	235.2	223.9	367.132	369.139	133.074	107450	1	1	Tier 2	O-Methyl-L-threonine	AN00433003			2724875	0.69	18.1				0	1.041	1.045	1.02
A-973	235.2	223.9	601.16	603.166	367.102	18084.8	1	1	Tier 3 one-reaction								0	5	272	0.0435	0.946	1.059	0.797
A-T730	235.2	223.9	436.153	438.161	202.095	7633	1	1	Tier 2	Hydroxyprolyl-Alanine	AN01320001	HMDB0028856		61156985	0.83	32.9				0.0435	0.805	1.009	1.024
A-T950	235.2	223.9	452.186	454.192	218.127	6295	1	1	Tier 1	Isoleucyl-Serine	AN01548000	HMDB0028916		14426033	0.44	4				0.0435	0.8	0.862	0.889
A-974	235.2	224	436.1	438.107	202.041	8342.33	1	1	Tier 3 one-reaction								0	1	142	0	0.915	0.758	0.827
A-975	235.2	224	556.573	558.579	322.514	9520	1	1	Unidentified											0.087	0.903	0.999	0.922
A-T583	235.4	224.1	481.083	483.089	247.025	66233	1	1	Tier 2	Pyridoxal 5-phosphate	AN01918000	HMDB0001491	C00018	1051	1.2	54				0.0435	0.972	0.953	0.95
A-976	235.6	224.3	380.077	382.084	146.019	23954.7	1	1	Tier 3 only two-reaction								0	0	5	0	0.944	0.886	0.937
A-977	235.8	224.5	537.599	539.606	303.541	14431.2	1	1	Unidentified											0.0435	1.109	0.942	1.094
A-979	235.8	224.5	535.223	537.229	301.165	28060.7	1	1	Tier 3 one-reaction								0	9	213	0.0435	0.754	0.867	1.017
A-980	235.9	224.6	409.178	411.185	175.12	14362.8	1	1	Tier 3 one-reaction								0	17	259	0	1.275	1.287	1.285
A-T979	236	224.7	536.227	538.232	302.17	8736	1	1	Tier 1	Glutaminyl-Arginine	AN02742002	HMDB0028791		25216500	3.83	1.4				0.3913	0.894	0.872	0.88
A-982	236	224.7	396.111	398.118	162.053	93130.4	1	1	Tier 3 zero-reaction								5	81	736	0	0.99	0.958	0.96
A-983	236.2	224.9	477.664	479.67	243.605	22427.3	1	1	Unidentified											0	1.261	1.128	1.233
A-985	236.5	225.1	428.128	430.134	194.069	96063	1	1	Tier 1	4-Aminohippuric acid	AN01217000	HMDB0001867		2148	0.58	2.2				0	1.68	1.375	1.507
A-T1043	236.9	225.5	379.132	381.139	145.074	68562	1	1	Tier 2	2-Amino-5-oxohexanoic acid	AN00561006		C05825	440805	2.47	6.8				0.1739	1.03	1.019	0.898
A-986	236.9	225.5	457.106	459.112	223.048	8086	1	1	Tier 2	4-(2-Amino-3-hydroxyphenyl)-2,4-dioxobutanoic acid	AN01620002	HMDB0004083	C05645	440741	0.54	28.9				0.0435	0.954	0.907	0.789
A-987	237	225.6	841.139	843.145	607.08	11894	1	1	Tier 3 zero-reaction								2	4	113	0.0435	0.941	0.964	1.017
A-988	237	225.6	447.133	449.14	213.075	11647.2	1	1	Tier 3 one-reaction								0	19	381	0	0.934	0.993	1.024
A-990	237.2	225.7	407.169	409.177	346.221	18301	2	2	Tier 3 only two-reaction								0	0	62	0	0.675	0.581	0.573
A-991	237.5	226	344.035	346.04	109.977	15914.8	1	1	Tier 3 one-reaction								0	2	123	0	0.848	0.834	0.756
A-992	237.6	226.2	301.074	303.081	134.032	8256.6	2	2	Tier 3 zero-reaction								1	1	92	0.0435	0.904	0.838	0.981
A-993	237.8	226.4	286.029	288.034	51.971	2.18027e+06	1	1	Unidentified											0	1.785	1.854	1.856
A-994	237.9	226.4	423.195	425.2	189.136	6347.33	1	1	Tier 3 one-reaction								0	5	179	0	1.223	1.213	1.101
A-995	238.2	226.7	354.1	356.107	120.042	48006.3	1	1	Tier 3 zero-reaction								7	32	577	0	0.883	0.816	0.857
A-996	238.2	226.7	482.139	484.146	248.081	12372.4	1	1	Tier 2	5-Hydroxyindoleacetylglycine	AN01935002	HMDB0004185	C05832	440806	3.11	60.7				0	1.525	1.342	1.294
A-997	238.4	226.9	431.113	433.12	197.055	81265.6	1	1	Tier 3 one-reaction								0	7	177	0	0.88	0.887	0.937
A-999	238.5	227	462.137	464.145	456.158	11326	2	2	Tier 3 one-reaction								0	8	326	0	1.162	1.062	1.156
A-1000	238.8	227.2	322.074	324.081	88.0156	32847.6	1	1	Tier 3 zero-reaction								2	30	481	0	0.993	0.882	1.006
A-1004	239.6	228	348.084	350.091	228.051	8074.25	2	2	Tier 2	L-Serine-phosphoethanolamine	AN01679000	HMDB0031950	C03872	164793	0.04	36.3				0	1.133	1.038	1.117
A-1005	239.7	228.1	434.118	436.123	400.119	12060	2	2	Tier 3 one-reaction								0	21	469	0.087	1.621	1.274	1.301
A-1006	239.9	228.2	390.075	392.082	156.017	25945.7	1	1	Tier 3 zero-reaction								1	6	112	0	0.973	0.96	0.973
A-1007	240.1	228.4	587.311	591.32	120.202	9775	1	2	Unidentified											0	1.138	1.309	1.358
A-1008	240.2	228.5	583.099	585.105	349.041	22966.4	1	1	Tier 3 one-reaction								0	1	188	0.0435	1.042	0.92	1.043
A-1009	240.2	228.6	607.196	609.203	373.138	11036	1	1	Tier 2	Metanephrine O-glucuronide	PR03666000				0.8	25.3				0.087	0.801	1.027	0.783
A-1010	240.3	228.6	501.09	503.095	267.031	8326.67	1	1	Tier 3 one-reaction								0	1	46	0	1.064	1.211	0.929
A-1011	240.6	228.9	588.25	590.26	354.191	15338.8	1	1	Tier 3 one-reaction								0	2	172	0	0.67	0.721	0.687
A-1013	241.1	229.3	642.197	644.204	408.139	11297.6	1	1	Tier 3 one-reaction								0	16	401	0.087	0.966	0.899	1.012
A-1014	241.1	229.3	516.155	518.161	282.097	14713.6	1	1	Tier 3 zero-reaction								1	31	602	0.0435	0.949	0.92	0.888
A-1015	241.1	229.4	493.164	495.171	259.106	9938.83	1	1	Tier 3 zero-reaction								1	14	308	0	1.223	1.238	1.324
A-1016	241.2	229.5	284.175	286.182	50.1171	21794.3	1	1	Unidentified											0	1.089	1.16	1.284
A-1017	241.2	229.5	303.116	305.123	69.0576	32633.2	1	1	Tier 3 one-reaction								0	2	183	0	0.923	0.849	0.872
A-1018	241.3	229.5	423.162	425.165	189.104	29545.3	1	1	Tier 3 one-reaction								0	2	8	0	1.6	0.953	1.362
A-T1278	241.3	229.6	348.137	350.144	114.079	10151850	1	1	Tier 2	3-Amino-2-piperidone	AN00255000	HMDB0000323		5200225	2.31	29.9				0	0.917	0.979	0.945
A-T1017	241.3	229.6	420.159	422.166	186.1	158133	1	1	Tier 1	Alanyl-Proline	AN01106000	HMDB0028695		83525	2.32	1.2				0	1.013	0.99	1.028
A-T1012	241.3	229.6	494.196	496.203	260.137	16559	1	1	Tier 1	Isoleucyl-Glutamic acid	AN02110003	HMDB0028906		18218218	0.13	1.7				0	1.059	1.089	0.973
A-1020	241.4	229.7	418.082	420.088	184.024	24105.1	1	1	Tier 3 one-reaction								0	3	142	0.0435	0.801	0.872	0.826
A-1021	241.5	229.8	520.14	522.146	572.163	9797.5	2	2	Tier 3 one-reaction								0	8	263	0.0435	1.089	1.068	1.153
A-1023	241.9	230.1	527.179	529.185	293.121	11161.4	1	1	Tier 3 one-reaction								0	10	146	0	0.954	1.1	1.024
A-1024	242	230.2	457.065	459.071	223.006	77926	1	1	Tier 3 only two-reaction								0	0	10	0	0.871	0.774	0.82
A-1026	242.2	230.4	526.678	528.685	292.62	19400.9	1	1	Unidentified											0	1.015	0.983	0.957
A-T1190	242.3	230.5	335.106	337.113	101.048	551009	1	1	Tier 2	1-Aminocyclopropane-1-carboxylic acid	AN00171002	HMDB0036458	C01234	535	1.37	20.4				0	1.001	1.041	1.05
A-1027	242.3	230.5	460.154	462.16	226.095	8224	1	1	Tier 2	Porphobilinogen	AN01658000	HMDB0000245	C00931	1021	0.1	10.9				0	0.83	0.924	0.806
A-1028	242.4	230.6	405.116	407.123	342.116	206770	2	2	Tier 3 zero-reaction								13	50	637	0	0.963	0.992	0.955
A-1030	242.5	230.6	389.127	391.134	155.069	11940.8	1	1	Tier 2	Isomer 2 of Histidine	AN00684000	HMDB0000177		773	2.51	18.2				0	1.013	1.02	0.92
A-1031	242.5	230.6	538.199	540.204	304.141	25648.8	1	1	Tier 3 one-reaction								0	10	207	0.0435	0.844	0.965	0.969
A-1032	242.5	230.7	438.638	440.645	204.58	32145.8	1	1	Unidentified											0.0435	1.136	1.076	1.202
A-1033	242.6	230.8	516.192	518.198	282.133	182872	1	1	Tier 3 one-reaction								0	10	321	0	1.004	1.087	1.014
A-1035	242.7	230.9	646.193	648.199	412.135	94029.1	1	1	Tier 3 one-reaction								0	10	356	0	0.981	1.003	0.969
A-1036	242.7	230.9	537.695	539.701	303.637	44172.2	1	1	Unidentified											0.087	0.981	0.946	0.962
A-T1598	243.3	231.4	441.115	443.121	207.053	17867	1	1	Tier 2	4-(2-Aminophenyl)-2,4-dioxobutanoic acid	AN01385000	HMDB0000978	C01252	472	7.11	74.2				0.3913	0.956	1.094	0.888
A-1039	243.3	231.4	422.595	424.602	377.074	5838	2	2	Tier 3 one-reaction								0	30	402	0.0435	0.913	1.055	1.141
A-1040	243.4	231.4	475.237	477.243	241.179	12048.7	1	1	Tier 3 only two-reaction								0	0	30	0.0435	1.188	1.129	0.996
A-1041	243.4	231.4	474.069	476.075	240.01	12145	1	1	Tier 2	Isomer 1 of 1,2-Dihydroxynaphthalene-6-sulfonic acid	BM01817000		C16196	9543072	2.04	24.8				0	1.009	0.975	0.851
A-T901	243.4	231.5	363.101	365.108	129.043	35409	1	1	Tier 2	L-beta-Ethynylserine	BM00380002		C22141	127838	0.04	17.6				0.0435	0.655	0.77	0.703
A-1042	243.7	231.7	457.567	459.573	223.509	49723.8	1	1	Unidentified											0	1.068	1.019	0.984
A-1043	243.8	231.9	395.584	397.591	323.051	22802	2	2	Tier 3 zero-reaction								2	23	252	0.087	1.092	1.074	1.054
A-1044	243.9	232	602.079	604.085	368.02	8548.67	1	1	Tier 3 one-reaction								0	3	99	0.0435	0.869	0.916	0.854
A-1045	244.3	232.3	629.699	631.706	395.641	24855.5	1	1	Unidentified											0.0435	1.039	1.033	1.119
A-1046	244.3	232.3	630.2	632.207	396.142	15593.3	1	1	Tier 3 one-reaction								0	18	458	0	1.39	1.18	0.988
A-T1022	244.3	232.3	453.169	455.176	219.111	4796821	1	1	Tier 1	Pantothenic acid	AN01565000	HMDB0000210	C00864	6613	1.19	3.1				0	1.059	1.02	1.03
A-1047	244.3	232.3	671.216	673.223	437.158	8762.67	1	1	Tier 3 one-reaction								0	9	325	0	1.057	1.023	0.944
A-1048	244.3	232.3	478.128	480.135	244.07	694673	1	1	Tier 3 zero-reaction								2	29	470	0	1.031	1.007	0.994
A-1049	244.5	232.5	640.279	642.286	406.221	19099.6	1	1	Tier 3 one-reaction								0	2	134	0	0.937	0.981	0.905
A-1050	244.6	232.6	567.17	569.176	666.223	14143.6	2	2	Tier 3 zero-reaction								3	40	317	0	0.861	0.752	0.787
A-1051	244.9	232.9	650.212	652.218	416.154	11590	1	1	Tier 3 one-reaction								0	8	355	0	0.95	1.043	1.142
A-1052	245	232.9	592.187	594.194	358.129	37862	1	1	Tier 3 one-reaction								0	10	270	0	0.904	0.947	0.987
A-1054	245	233	366.101	368.108	132.042	134033	1	1	Tier 3 zero-reaction								7	69	753	0	1.022	1.073	1.013
A-1055	245.1	233	296.074	298.079	124.03	6800	2	2	Tier 3 one-reaction								0	2	99	0.1304	0.87	1.186	1.103
A-1056	245.1	233	400.108	402.114	166.049	14145.2	1	1	Tier 3 zero-reaction								5	35	623	0.0435	1.251	1.403	1.155
A-T1055	245.3	233.2	355.093	357.098	242.067	18875	2	2	Tier 2	5-Phosphooxy-L-lysine	AN01846000	HMDB0059600	C03366	25163995	0.08	0.6				0	1.034	1.016	0.919
A-1057	245.4	233.3	610.136	612.14	376.078	11535.3	1	1	Tier 3 one-reaction								0	18	460	0	1.255	1.323	1.242
A-1058	245.6	233.5	417.087	419.094	366.058	121276	2	2	Tier 3 zero-reaction								1	12	191	0.087	1.023	1.027	1.075
A-1059	245.6	233.5	694.051	696.058	459.993	30081.6	1	1	Tier 3 only two-reaction								0	0	34	0	0.846	0.807	0.83
A-1060	245.6	233.5	604.282	606.288	370.223	31827.4	1	1	Tier 3 one-reaction								0	4	150	0	1.04	1.041	1.052
A-1061	246	233.9	351.138	353.144	117.08	30750	1	1	Tier 2	Isomer 1 of 5-Aminopentanoic acid	AN00277004	HMDB0003355	C00431	138	3.12	16.4				0	1.062	1.124	1.056
A-1062	246.4	234.2	470.112	472.118	236.054	9784.5	1	1	Tier 3 one-reaction								0	21	390	0	0.896	0.904	0.991
A-T1072	246.4	234.2	381.111	383.118	147.053	393121	1	1	Tier 1	O-Acetyl-L-serine	AN00583002	HMDB0003011	C00979	99478	1.69	0				0	0.76	0.731	0.776
A-T1014	246.4	234.2	541.156	543.162	307.099	44253	1	1	Tier 1	Cysteinyl-Tryptophan	AN02810000	HMDB0028786		20380880	6.12	6.5				0	1.109	1	1.14
A-1064	246.4	234.2	434.175	436.182	200.117	13736.5	1	1	Tier 3 one-reaction								0	11	174	0	0.883	0.733	0.78
A-1065	246.8	234.6	352.085	354.092	118.027	21210	1	1	Tier 3 zero-reaction								4	49	538	0	0.909	1.018	0.81
A-1066	246.9	234.7	348.101	350.108	114.042	30528.6	1	1	Tier 2	Isomer 2 of 3-Cyano-L-alanine	BM00253000	HMDB0060245	C02512	439742	2	57.7				0	1.12	1.125	1.107
A-1068	247.2	235	396.111	398.119	162.053	137764	1	1	Tier 3 zero-reaction								5	81	736	0	0.996	0.968	0.975
A-T1051	247.4	235.1	293.096	295.103	59.0371	78561	1	1	Tier 2	Aminoacetaldehyde	AN00028000		C06735	363	0.34	3.1				0	0.957	1.055	1.025
A-T1375	248	235.7	548.171	550.178	314.113	4548	1	1	Tier 2	Dihydropteroic acid	AN02906000	HMDB0001412	C00921	170	3.59	36.5				0.3913	1.014	0.914	0.7027
A-1070	248	235.7	557.111	559.117	323.052	55739.1	1	1	Tier 3 zero-reaction								2	23	246	0.1739	0.968	1.003	1.008
A-1071	248.1	235.8	549.13	551.136	315.072	11395.3	1	1	Tier 3 one-reaction								0	12	362	0.2174	1.15	1.127	1.134
A-1072	248.2	235.9	426.112	428.119	192.054	119666	1	1	Tier 3 one-reaction								0	1	194	0	1.064	1.031	1.05
A-1073	248.2	235.9	541.149	543.155	307.091	114670	1	1	Tier 3 zero-reaction								1	18	434	0	1.002	0.993	0.988
A-T1087	248.4	236.1	480.181	482.188	246.122	25636	1	1	Tier 1	Leucyl-Aspartic acid	AN01906007	HMDB0028925		3328705	0.23	0.7				0	1.061	1.04	1.153
A-1075	248.6	236.2	626.192	628.198	392.133	49132	1	1	Tier 3 one-reaction								0	19	438	0	0.939	0.92	0.861
A-1076	248.7	236.3	468.171	470.176	234.112	13054	1	1	Tier 3 one-reaction								0	11	354	0	0.991	0.993	0.933
A-1077	248.8	236.5	409.142	411.15	175.084	8415.6	1	1	Tier 2	Isomer 2 of N-Carboxyethyl-g-aminobutyric acid	AN00957000	HMDB0002201		2572	1.3	25.5				0	1.109	1.178	1.163
A-1079	249.1	236.7	434.117	436.123	400.117	16284	2	2	Tier 3 one-reaction								0	24	429	0	1.006	1.099	1.047
A-T1376	249.3	236.9	307.11	309.117	73.0528	62541	1	1	Tier 2	Aminoacetone	AN00065000	HMDB0002134	C01888	215	2.78	35.2				0.087	0.979	1.019	0.96
A-T1085	249.4	237	422.172	424.181	188.116	8200	1	1	Tier 1	Valyl-Alanine	AN01133006	HMDB0029120		6992637	5.05	0.6				0	1.502	1.272	1.408
A-1082	249.5	237.1	323.141	325.148	89.0829	17252	1	1	Tier 3 only two-reaction								0	0	1	0.1739	1.007	1.042	1.064
A-1083	249.5	237.1	426.158	428.164	384.199	19355.8	2	2	Tier 3 one-reaction								0	10	265	0.0435	0.974	1.003	1.122
A-1084	249.6	237.1	279.079	281.086	45.0211	2.74979e+06	1	1	Tier 3 zero-reaction								1	8	274	0	1.001	1.071	1.069
A-1085	249.6	237.2	310.111	312.117	76.053	17795	1	1	Tier 3 zero-reaction								2	23	481	0	1.272	1.186	1.176
A-T1323	249.8	237.3	392.079	394.087	158.022	13150	1	1	Tier 2	3-Hydroxy-cis,cis-muconic acid	BM00711001		C03676	54675763	1.34	27.6				0.0435	0.983	0.957	0.92
A-1086	250.4	237.9	394.059	396.066	160	7716.67	1	1	Tier 3 one-reaction								0	4	115	0	1.026	0.988	1.117
A-1087	250.4	237.9	408.113	410.118	174.054	12655.9	1	1	Tier 3 zero-reaction								2	30	428	0	1.257	1.267	1.176
A-T1443	250.4	237.9	378.184	380.191	144.126	12958	1	1	Tier 2	N-Acetyl-Cadaverine	AN00553001	HMDB0002284		189087	3.59	44.1				0.2609	1.105	1.1	0.86
A-1090	251.2	238.6	680.071	682.077	446.013	74356.4	1	1	Tier 3 one-reaction								0	4	99	0	0.926	0.901	0.867
A-1091	251.2	238.6	447.661	449.668	213.603	10455.5	1	1	Unidentified											0.1304	1.116	1.174	1.002
A-1092	251.3	238.7	537.694	539.7	303.635	73952.9	1	1	Unidentified											0.0435	1.002	0.992	1.008
A-T1084	251.4	238.8	539.198	541.202	305.138	8482	1	1	Tier 1	Tryptophyl-Threonine	AN02781001	HMDB0029093		17773480	0.39	2.6				0	1.276	1.519	1.7
A-1094	251.7	239.1	477.139	479.144	486.161	14427.2	2	2	Tier 3 one-reaction								0	21	440	0.0435	1.059	1.145	0.984
A-1095	251.7	239.1	538.195	540.202	304.136	37744.8	1	1	Tier 3 one-reaction								0	5	110	0	1.039	1.17	1.093
A-1096	251.9	239.3	514.686	516.692	280.627	21397.7	1	1	Unidentified											0.1304	1.054	1.005	0.913
A-1097	252.4	239.7	408.074	410.081	174.016	18960.8	1	1	Tier 3 zero-reaction								3	16	166	0.0435	0.958	0.867	0.957
A-1098	252.4	239.8	599.228	601.235	365.17	10441.2	1	1	Tier 2	Isopentenyladenine-9-N-Glucoside	AN03572000			25200472	0.17	3.4				0	0.962	1.057	0.999
A-1099	252.5	239.8	332.142	334.149	98.0839	20538.7	1	1	Tier 3 one-reaction								0	1	121	0	1.031	1.043	1.159
A-T1005	252.5	239.8	395.127	397.133	161.069	82531	1	1	Tier 2	N-Methyl-L-glutamic acid	TM00754001	HMDB0062660	C01046	439377	2.63	13.9				0	0.915	0.93	0.917
A-1100	252.5	239.8	386.092	388.098	152.033	1.33799e+06	1	1	Tier 1	Xanthine	AN00646000	HMDB0000292	C00385	1188	0.33	0.6				0	0.992	1.003	0.981
A-1102	252.7	240	584.143	586.15	350.085	321567	1	1	Tier 3 one-reaction								0	5	224	0	1.004	1.057	1.033
A-1103	252.8	240.1	268.18	270.187	34.1221	13667.1	1	1	Unidentified											0	0.9	0.994	1.155
A-1104	253.2	240.5	405.116	407.123	342.116	4.04248e+06	2	2	Tier 3 zero-reaction								13	48	619	0	1.01	1.046	0.987
A-1105	253.5	240.7	407.589	409.596	173.531	22855.1	1	1	Unidentified											0.0435	1.159	1.038	1.07
A-T888	253.8	241	516.096	518.103	282.034	6433	1	1	Tier 2	N-Acetyl-L-Cystine	TA02422000			12049111	7.11	29.2				0.3043	1.689	1.969	1.691
A-1107	253.8	241.1	474.144	476.151	240.086	40603.5	1	1	Tier 3 one-reaction								0	29	476	0.0435	0.949	0.85	0.893
A-1108	253.9	241.1	354.1	356.106	120.041	17535.6	1	1	Tier 3 zero-reaction								7	32	577	0.0435	0.78	0.794	0.89
A-1109	253.9	241.1	396.111	398.118	324.105	180805	2	2	Tier 3 one-reaction								0	31	496	0	0.968	0.989	0.974
A-1111	254.2	241.4	375.64	377.647	141.582	60009.6	1	1	Unidentified											0	1.118	1.098	1.092
A-1112	254.4	241.6	315.084	317.091	162.051	25272	2	2	Tier 3 only two-reaction								0	0	11	0	0.965	0.956	0.96
A-1113	254.5	241.6	416.107	418.113	364.096	15686.5	2	2	Tier 3 one-reaction								0	3	204	0.0435	0.994	0.905	1.027
A-T1121	254.5	241.7	494.195	496.202	260.137	8151	1	1	Tier 1	Leucyl-Glutamic acid	AN02110004	HMDB0028928		5259589	6.47	1.3				0.0435	0.927	0.668	0.88
A-T1111	254.5	241.7	375.64	377.647	283.164	95801	2	2	Tier 1	Lysyl-Histidine	AN02446001	HMDB0028953		9857010	2.95	2.6				0	1.102	1.11	1.069
A-1114	254.7	241.8	425.629	427.636	383.142	73302.4	2	2	Tier 3 zero-reaction								4	48	576	0	0.991	0.907	0.975
A-1116	255	242.1	494.164	496.17	520.212	5732.5	2	2	Tier 3 one-reaction								0	2	190	0.0435	0.99	1.034	1.189
A-1117	255.1	242.3	639.687	641.694	405.629	16382.7	1	1	Unidentified											0.0435	0.921	0.998	1.054
A-1118	255.3	242.4	407.589	409.596	347.062	76136.3	2	2	Tier 3 zero-reaction								4	40	410	0.0435	1.147	1.038	1.098
A-1119	255.4	242.5	420.122	422.129	186.064	20560.2	1	1	Tier 3 one-reaction								0	16	332	0	1.04	1.024	1.054
A-1121	255.6	242.6	497.149	499.155	263.091	35358.2	1	1	Tier 2	Asparaginyl-Methionine	AN02153000	HMDB0028737		18218183	6.65	49.9				0	1.037	1.096	1.107
A-1123	255.7	242.7	756.081	758.088	522.023	15089.7	1	1	Tier 3 one-reaction								0	1	32	0.2174	1.111	0.981	0.99
A-1124	255.7	242.8	426.13	428.137	192.072	15325.6	1	1	Tier 3 only two-reaction								0	0	28	0	1.034	1.039	1.076
A-T1068	256	243	392.127	394.134	158.069	5095	1	1	Tier 2	5-Hydroxyectoine	AN00716000		C16432	12011795	2.75	10.2				0.4783	0.92	1.056	1.07
A-1125	256	243	549.201	551.207	315.143	10854.8	1	1	Tier 3 one-reaction								0	5	305	0.0435	1.041	1.117	0.975
A-1126	256.1	243.1	346.085	348.092	112.027	18769	1	1	Tier 3 zero-reaction								1	9	264	0	0.902	0.87	0.936
A-1127	256.5	243.5	526.677	528.685	292.619	8927	1	1	Unidentified											0	0.827	0.849	0.837
A-1128	256.6	243.6	590.17	592.177	356.112	77074	1	1	Tier 3 one-reaction								0	9	330	0	1.099	1.045	1.099
A-1129	256.8	243.8	518.145	520.151	568.174	7313.33	2	2	Tier 3 one-reaction								0	16	394	0.0435	0.96	1.142	0.954
A-1132	257	244	399.101	401.107	165.042	260179	1	1	Tier 3 zero-reaction								3	17	298	0	1.023	0.969	1.067
A-1133	257.1	244	534.154	536.16	300.096	10915	1	1	Tier 3 one-reaction								0	17	439	0.0435	0.968	0.927	0.976
A-T1214	257.5	244.4	337.121	339.128	103.063	158267	1	1	Tier 1	2-Aminobutyric acid/2-Aminoisobutyric acid	AN00189000	HMDB0245013	C02356	6657	3.93	8				0	1.185	1.173	1.196
A-T1164	257.5	244.4	464.184	466.193	230.127	11718	1	1	Tier 2	Hydroxyprolyl-Valine	AN01711000	HMDB0028876		61158071	1.74	1.1				0.0435	1.122	1	1.209
A-1138	257.5	244.4	529.2	531.207	295.141	20697.3	1	1	Tier 3 one-reaction								0	11	208	0	1.185	1.08	1.071
A-T1224	257.6	244.5	309.125	311.133	75.0684	1096716	1	1	Tier 2	(R)-1-Aminopropan-2-ol	AN00077000		C03194	439938	6.11	9.2				0.087	1.024	1.125	1.051
A-T892	257.6	244.5	391.098	393.103	157.037	9451	1	1	Tier 2	2-Aminomuconic acid	AN00707000	HMDB0001241	C02220	5280499	6.53	32.8				0	1.559	1.534	1.821
A-T1406	257.6	244.5	409.107	411.113	175.049	527057	1	1	Tier 2	7-Cyano-7-carbaguanine	AN00954000		C15996	446357	4.87	32.6				0	0.79	0.785	0.79
A-1140	257.9	244.7	366.101	368.107	132.043	20741.5	1	1	Tier 3 zero-reaction								7	69	753	0	1.067	1.106	1.04
A-1141	258	244.8	450.206	452.212	216.148	311779	1	1	Tier 2	Isomer 1 of Valyl-Valine	AN01522000	HMDB0029140		107475	0.49	56				0	1.027	1.029	1.018
A-T1151	258	244.9	428.103	430.109	194.044	3681	1	1	Tier 2	7-Carboxy-7-carbaguanine	AN01215000		C20248	13344694	1.88	1.3				0.3913	0.8842	1.325	0.857
A-1143	258.5	245.4	431.138	433.145	197.08	91530.7	1	1	Tier 3 one-reaction								0	28	391	0	0.924	0.962	0.954
A-T1155	258.6	245.4	351.137	353.143	117.079	1574282	1	1	Tier 1	5-Aminopentanoic acid	AN00277004	HMDB0003355	C00431	138	2.48	1.1				0	0.947	1.001	0.95
A-T1156	258.6	245.4	420.158	422.166	186.1	71420	1	1	Tier 1	Prolyl-Alanine	AN01106001	HMDB0029010		418041	2.61	1.1				0	1.062	0.946	1.018
A-T1113	258.6	245.4	514.166	516.171	280.106	13329	1	1	Tier 1	Phenylalanyl-Aspartic acid	AN02406001	HMDB0028991		6992643	1.57	6.5				0	1.022	0.921	1.034
A-T1127	258.6	245.4	515.168	517.174	281.112	4128	1	1	Tier 2	N-Acetyl-7,8-Dihydrobiopterin	PR02417002				5.9	5				0	1.213	1.403	0.849
A-1146	258.9	245.7	350.08	352.086	116.022	13885	1	1	Tier 3 one-reaction								0	2	142	0	0.887	0.826	0.831
A-1147	259	245.8	292.1	294.107	58.042	22120	1	1	Tier 3 zero-reaction								2	23	460	0	1.225	1.154	1.127
A-1148	259.1	245.9	469.164	471.171	470.211	238556	2	2	Tier 3 one-reaction								0	9	225	0	1.06	1.118	1.053
A-1149	259.3	246.1	396.076	398.083	324.035	80909.9	2	2	Tier 3 zero-reaction								3	18	220	0	1.128	1.045	1.107
A-1150	259.3	246.1	307.111	309.119	73.0524	373717	1	1	Tier 2	Isomer 1 of 3-Aminopropanal	AN00065001	HMDB0001106	C05665	75	1.32	8.6				0	1.012	1.068	1.005
A-1152	259.6	246.3	426.128	428.135	384.139	7205.23	2	2	Tier 3 one-reaction								0	16	373	0	1.062	1.055	1.057
A-1154	260	246.7	485.214	487.22	502.311	6434.8	2	2	Tier 3 one-reaction								0	2	299	0	1.19	1.224	1.049
A-1156	260.4	247.1	567.169	569.175	666.222	14004.2	2	2	Tier 3 zero-reaction								3	40	347	0	0.753	0.732	0.739
A-1157	260.5	247.2	543.228	545.234	309.169	42026.8	1	1	Tier 2	Lysyl-Tyrosine	AN02840000	HMDB0028963		7021820	0.74	61.4				0	0.993	0.98	0.977
A-1158	260.6	247.3	432.098	434.104	198.04	20062.6	1	1	Tier 3 one-reaction								0	7	156	0.0435	1.123	1.138	1.111
A-T1194	260.6	247.3	495.171	497.178	261.111	8004	1	1	Tier 1	Tryptophyl-Glycine	AN02119001	HMDB0029083		263471	1.02	2.5				0	1.076	1.037	1.048
A-1159	260.8	247.5	396.111	398.118	162.052	33102	1	1	Tier 3 zero-reaction								5	77	620	0	0.981	1.014	1.001
A-1160	261.2	247.8	454.159	456.165	440.2	8863.33	2	2	Tier 3 one-reaction								0	13	289	0	1.32	1.205	1.185
A-1162	261.5	248	547.188	549.194	313.13	12711.4	1	1	Tier 3 one-reaction								0	20	460	0	0.911	1.115	1.066
A-1163	261.6	248.2	469.164	471.171	235.105	286627	1	1	Tier 3 one-reaction								0	40	724	0	1.076	1.144	1.071
A-T1154	261.7	248.3	466.2	468.207	232.142	5743	1	1	Tier 1	Isoleucyl-Threonine	AN01735001	HMDB0028917		18218220	2.55	4.3				0	1.149	0.984	0.919
A-1165	262.2	248.8	610.196	612.203	376.138	9809.2	1	1	Tier 3 zero-reaction								1	11	352	0	1.174	1.145	1.243
A-1166	262.5	249	469.666	471.672	235.607	173632	1	1	Unidentified											0	1.123	1.108	1.159
A-T1184	262.7	249.2	422.173	424.18	188.116	14996	1	1	Tier 1	Isoleucyl-Glycine	AN01133004	HMDB0028907		342532	5.61	0.4				0	1.128	1.165	0.989
A-1168	262.7	249.2	405.116	407.123	342.116	103526	2	2	Tier 3 zero-reaction								13	48	619	0	1.016	1.043	1.009
A-1169	262.8	249.3	376.096	378.102	142.038	128785	1	1	Tier 1	5-Hydroxymethyluracil	AN00526000	HMDB0000469	C03088	78168	0.74	6.9				0	0.673	0.62	0.637
A-1170	262.9	249.4	480.152	482.162	492.188	7648	2	2	Tier 3 one-reaction								0	3	266	0.1304	1.142	1.447	1.487
A-1171	262.9	249.4	391.143	393.15	157.085	107303	1	1	Tier 3 one-reaction								0	12	211	0	0.891	0.861	0.886
A-T1255	263.3	249.7	518.146	520.15	284.083	5977	1	1	Tier 1	Cysteinyl-Tyrosine	AN02456000	HMDB0028787		18218199	8.15	5.9				0.3043	0.845	1.243	0.811
A-1172	263.3	249.7	388.137	390.144	308.157	17900.4	2	2	Tier 3 one-reaction								0	12	216	0.0435	0.882	1.01	0.841
A-T1202	263.4	249.8	408.158	410.165	174.1	16049	1	1	Tier 1	Glycyl-Valine	AN00943002	HMDB0028854		2724807	2.46	0.9				0	0.976	0.952	0.994
A-1173	263.4	249.8	349.085	351.092	115.026	60363.2	1	1	Tier 3 one-reaction								0	13	272	0	1.066	0.974	0.997
A-1174	263.4	249.9	460.159	462.165	452.2	136931	2	2	Tier 3 one-reaction								0	3	309	0	1.011	1.008	1.039
A-1175	263.4	249.9	317.131	319.139	83.0726	8982.5	1	1	Unidentified											0	1.002	0.884	0.889
A-1176	263.4	249.9	379.132	381.139	290.147	66962.6	2	2	Tier 3 one-reaction								0	14	284	0	1.058	1.082	1.029
A-1178	263.6	250	380.131	382.139	292.146	11508.7	2	2	Tier 3 one-reaction								0	2	96	0	1.503	1.381	1.391
A-T1229	263.7	250.1	379.131	381.139	145.074	72509	1	1	Tier 2	(S)-5-Amino-3-oxohexanoic acid	AN00561008	HMDB0012131	C03656	440077	3.76	3.3				0	1.043	1.123	1.049
A-T1215	263.7	250.1	399.122	401.129	165.065	11892	1	1	Tier 1	1-Methylguanine	AN00812002	HMDB0003282	C04152	70315	4.62	1.9				0	1.549	1.6	1.61
A-T869	263.7	250.1	410.091	412.098	176.032	112151	1	1	Tier 2	Ascorbic acid	AN00966003	HMDB0000044	C00072	54670067	0.73	40.8				0	1.027	1.018	1.031
A-1179	263.7	250.1	527.207	529.214	293.149	37685	1	1	Tier 3 one-reaction								0	26	332	0	1.01	1.035	1.012
A-1180	263.7	250.1	449.113	451.116	215.055	10201.3	1	1	Tier 3 zero-reaction								1	4	225	0	0.999	1.143	1.262
A-1181	263.7	250.1	432.122	434.129	198.064	12442.3	1	1	Tier 3 one-reaction								0	20	398	0	1.193	1.048	1.143
A-1182	264	250.3	602.265	604.271	368.207	24204.6	1	1	Tier 3 one-reaction								0	6	168	0	0.976	1.066	1.109
A-1183	264	250.4	349.121	351.128	115.063	64655.5	1	1	Tier 2	Isomer 1 of Proline	AN00259000	HMDB0000162	C00148	614	1.63	38.5				0	1.078	0.995	0.889
A-T1382	264.3	250.7	445.106	447.112	211.048	139347	1	1	Tier 2	5-(2'-Formylethyl)-4,6-dihydroxypicolinic acid	AN01445000	HMDB0031727	C05654	54675772	2.49	22.6				0	0.941	0.976	0.929
A-1186	264.3	250.7	413.102	415.109	179.044	44660	1	1	Tier 1	Isoxanthopterin	AN01005000	HMDB0000704	C03975	10729	0.8	3.4				0	1.215	1.333	1.264
A-1187	264.4	250.7	571.119	573.127	337.06	8062.67	1	1	Tier 3 one-reaction								0	5	166	0	1.577	1.421	1.588
A-1188	264.4	250.8	454.143	456.149	220.085	16479.6	1	1	Tier 1	Methionyl-Alanine	AN01586003	HMDB0028966		14878381	7.15	0.5				0	1.164	0.945	0.952
A-T1547	264.7	251	427.096	429.103	193.037	14687	1	1	Tier 2	5,6-Dihydroxyindole-2-carboxylic acid	AN01208003	HMDB0001253	C04185	119405	1.57	46.2				0.0435	0.94	0.995	0.987
A-1189	264.8	251.1	448.188	450.197	214.13	10245.8	1	1	Tier 2	Isomer 1 of Valyl-Proline	AN01489001	HMDB0029135		9837272	4.15	35.7				0	1.24	1.255	1.418
A-1190	264.8	251.1	400.169	402.175	166.11	24289.4	1	1	Tier 3 one-reaction								0	5	167	0	0.954	0.964	1.031
A-T948	265.3	251.6	765.156	767.162	531.102	24318	1	1	Tier 2	dTDP-4-methylamino-2,4-dideoxy-beta-L-xylose	BM04778002		C21355	124037358	7.44	34.3				0	1.601	1.737	1.825
A-1191	265.5	251.7	394.095	396.103	160.037	60550	1	1	Tier 3 zero-reaction								2	39	439	0	1.066	0.998	1.092
A-1192	265.6	251.8	390.112	392.118	156.053	47649	1	1	Tier 3 zero-reaction								3	17	320	0	0.988	1.048	0.997
A-1194	265.7	251.9	363.19	365.196	129.131	56757.7	1	1	Unidentified											0	1.169	1.178	1.112
A-T1122	265.7	251.9	363.101	365.107	129.043	20377592	1	1	Tier 2	4-Oxoproline	AN00380006		C01877	107541	1.66	12.4				0	1.027	1.045	1.035
A-T1302	265.7	251.9	436.19	438.197	202.132	89417	1	1	Tier 1	Leucyl-Alanine	AN01324003	HMDB0028922		81721	1.05	8.7				0	0.935	0.92	0.913
A-T1222	265.7	251.9	480.18	482.188	246.122	7259	1	1	Tier 1	Aspartyl-Isoleucine	AN01906003	HMDB0028756		21845165	0.98	0.8				0.1304	1.025	0.99	1.011
A-1195	265.7	251.9	449.138	451.145	215.079	10896.7	1	1	Tier 3 zero-reaction								1	16	347	0	0.965	0.887	1.049
A-1196	265.7	252	502.139	504.146	268.081	65096.6	1	1	Tier 3 zero-reaction								4	23	460	0	1.246	0.97	1.072
A-T1063	266.1	252.3	321.09	323.097	87.032	65481	1	1	Tier 2	Aminoacrylic acid	AN00113000		C20253	46173136	2.18	20.6				0	0.994	1.018	1.001
A-1197	266.3	252.5	482.057	484.064	247.999	36488.7	1	1	Tier 2	Homogentisic acid 2-O-sulfate	PR01931000				0.03	44.2				0.087	0.971	0.995	1.161
A-1198	266.5	252.7	409.179	411.185	175.12	24569.3	1	1	Tier 3 one-reaction								0	17	259	0	1.089	1.13	1.069
A-1199	266.7	252.9	376.168	378.175	142.11	15927.5	1	1	Tier 3 one-reaction								0	5	123	0	0.93	0.969	1.023
A-T712	266.7	252.9	455.095	457.101	221.036	18314	1	1	Tier 2	S-(3-oxo-3-carboxy-n-propyl)cysteine	AN01595000	HMDB0002135		54097042	0.23	66.6				0.0435	0.99	0.909	0.971
A-1200	266.7	252.9	455.094	457.101	221.036	17881.3	1	1	Tier 2	Isomer 1 of 7,8-Dihydroxykynurenic acid	AN01594000		C01111	439403	8.13	46.8				0.0435	1.009	0.862	0.91
A-1201	267	253.2	660.209	662.215	426.151	10857	1	1	Tier 3 zero-reaction								1	5	334	0.087	1.044	1.051	1.007
A-1203	267.5	253.7	520.128	522.134	286.069	112850	1	1	Tier 2	Diphenol glucuronide	AN02485001	HMDB0059998		124202060	0.56	31.9				0	0.994	0.977	1.028
A-1204	267.6	253.7	363.348	365.354	129.29	14266.7	1	1	Unidentified											0	1.725	1.65	1.739
A-1205	267.6	253.8	310.111	312.117	76.0524	12996.7	1	1	Tier 3 zero-reaction								2	23	482	0	1.063	1.077	1.099
A-T1316	267.7	253.9	437.152	439.157	203.091	8592	1	1	Tier 1	Alanyl-Asparagine	AN01334000	HMDB0028682		1549440	2.42	9.3				0.3913	1.038	1.084	1.272
A-1206	267.7	253.9	537.69	539.697	303.632	12923	1	1	Unidentified											0.1739	1.04	1.113	1.058
A-1207	267.7	253.9	440.095	442.101	412.073	12859.5	2	2	Tier 3 one-reaction								0	2	144	0	1.09	0.984	0.991
A-1208	267.8	253.9	436.651	438.658	202.593	14854.3	1	1	Unidentified											0.0435	1.045	0.958	0.988
A-1209	267.8	254	323.141	325.149	89.0828	324626	1	1	Tier 3 only two-reaction								0	0	1	0.0435	1.034	1.087	1.063
A-T1236	268	254.2	500.185	502.191	266.127	99384	1	1	Tier 1	Phenylalanyl-Threonine	AN02198001	HMDB0029005		18218233	2.74	0				0	0.916	0.938	0.902
A-T1654	268.1	254.3	490.149	492.155	256.088	3562	1	1	Tier 2	Carbapenem biosynthesis intermediate 4	BM02047000		C20823	92042765	4.42	58.6				0.2174	1.716	1.051	0.991
A-1212	268.2	254.3	265.074	267.08	62.0308	8568.89	2	2	Unidentified											0	1.072	1.223	1.108
A-1213	268.3	254.4	264.074	266.081	60.0316	73889.2	2	2	Unidentified											0	0.984	0.933	0.908
A-T1583	268.4	254.6	351.1	353.107	234.085	96159	2	2	Tier 2	Tabtoxin biosynthesis intermediate 3	BM01757000		C20913	92042779	4.2	47.4				0.4783	1.86	1.873	1.897
A-1214	268.7	254.8	466.199	468.209	232.141	13881.6	1	1	Tier 1	Leucyl-Threonine	AN01735002	HMDB0028939		18218222	3.46	0.7				0	1.172	1.173	1.166
A-1215	268.8	254.9	376.085	378.091	142.026	197991	1	1	Tier 2	Isomer 1 of 2-Hydroxymuconate semialdehyde	BM00525004		C00682	5280366	0.31	28.1				0	1.012	1.03	1.016
A-T1523	268.8	254.9	359.103	361.111	125.048	14738	1	1	Tier 2	Aminohydroquinone	BM00333001		C14604	3017497	7.75	37.2				0.3913	0.4856	1.158	1.187
A-T1518	268.8	254.9	376.085	378.092	142.027	195701	1	1	Tier 2	cis,cis-4-Hydroxymuconic semialdehyde	BM00525003		C06603	5280969	2	36.4				0	1.022	1.03	1.001
A-1216	268.8	254.9	425.63	427.636	191.571	38942.5	1	1	Unidentified											0	1.091	1.022	1.055
A-1217	268.8	255	496.14	498.146	262.082	13607.1	1	1	Tier 3 zero-reaction								1	18	391	0	0.954	0.969	1.074
A-1219	269.1	255.2	417.118	419.125	366.119	25923.3	2	2	Tier 3 one-reaction								0	15	435	0	1.036	1.1	1.056
A-T1298	269.4	255.5	657.212	661.226	190.107	19705	1	2	Tier 2	N(omega)-Hydroxyarginine	AN01171000	HMDB0004224	C05933	123895	7.09	4.4				0.087	0.372	0.673	1.031
A-1220	269.6	255.7	462.131	464.139	228.072	13004.1	1	1	Tier 3 zero-reaction								1	24	386	0	1.663	1.955	1.616
A-1221	269.8	255.9	532.222	534.229	298.164	82552.5	1	1	Tier 3 one-reaction								0	3	106	0.087	0.971	0.933	0.906
A-T1217	269.8	255.9	337.121	339.128	103.063	3646364	1	1	Tier 1	3-Aminoisobutyric acid	AN00189001	HMDB0003911	C05145	64956	3.28	4.1				0	1.084	1.108	1.108
A-T1050	269.8	255.9	459.123	461.128	225.064	15885	1	1	Tier 2	4-Amino-4-deoxychorismic acid	AN01643000		C11355	443142	1.03	25.6				0.087	0.951	1.036	0.95
A-T1268	270.1	256.2	422.174	424.182	188.116	3657	1	1	Tier 1	Alanyl-Valine	AN01133002	HMDB0028700		96799	5.09	0.4				0.4783	1.185	1.17	1.2
A-1223	270.2	256.3	323.105	325.112	89.0471	3.74057e+06	1	1	Tier 1	N-Methyl-Glycine	AN00124004	HMDB0000271	C00213	1088	1.87	0.5				0	0.977	0.999	0.961
A-1224	270.5	256.6	326.089	328.095	184.061	144324	2	2	Tier 3 one-reaction								0	9	137	0.0435	0.972	1.093	1.039
A-1225	270.8	256.9	341.586	343.592	215.055	10732.6	2	2	Tier 3 zero-reaction								1	4	238	0.0435	1.04	1.003	1.061
A-1227	271.4	257.4	659.322	661.328	425.264	21681.5	1	1	Tier 3 one-reaction								0	15	286	0	0.987	0.978	1.009
A-1229	271.5	257.5	426.129	428.136	384.142	12188.7	2	2	Tier 3 one-reaction								0	16	401	0	1.062	1.061	1.167
A-T1282	271.5	257.6	370.097	372.103	136.038	1603518	1	1	Tier 1	Hypoxanthine	AN00459000	HMDB0000157	C00262	790	0.03	0.6				0	0.999	0.997	0.996
A-T1220	271.5	257.6	392.079	394.087	158.022	28762	1	1	Tier 2	2-Hydroxymuconic acid	BM00711002		C02501	54675756	4.33	5.3				0.0435	0.872	1.117	0.975
A-1230	271.8	257.8	301.212	303.216	67.1536	15661	1	1	Unidentified											0	0.548	0.501	0.426
A-T1186	271.8	257.8	448.106	450.113	214.048	91988	1	1	Tier 2	2-Hydroxy-6-oxonona-2,4-diene-1,9-dioic acid	AN01483000		C04479	9543133	1.73	9.4				0	1.031	1.035	1.03
A-T1193	271.8	257.8	452.185	454.192	218.127	12666	1	1	Tier 1	Seryl-Isoleucine	AN01548002	HMDB0029042		71429009	0.98	8.9				0	1.137	1.16	1.11
A-1231	272	258	480.18	482.187	246.122	18178.7	1	1	Tier 1	Aspartyl-Leucine	AN01906004	HMDB0028757		332962	0.54	0.1				0	1.124	1.048	1.046
A-1232	272.2	258.2	651.17	655.183	184.06	19255.1	1	2	Tier 3 one-reaction								0	9	137	0	0.993	1.033	1.053
A-1233	272.4	258.4	351.137	353.143	117.079	96503.3	1	1	Tier 2	Isomer 2 of 5-Aminopentanoic acid	AN00277004	HMDB0003355	C00431	138	1.48	8.1				0	1.148	1.131	1.136
A-1234	272.4	258.4	382.041	384.049	295.965	6821.6	2	2	Tier 3 only two-reaction								0	0	16	0	0.793	0.867	0.701
A-1235	272.5	258.5	496.073	498.079	262.015	47533.1	1	1	Tier 2	3-hydroxy-3-(3-hydroxyphenyl)propanoic acid-O-sulphate	AN02127003	HMDB0059967		124202083	0.24	54.7				0	1.006	0.958	0.98
A-1236	272.7	258.7	709.626	711.633	475.568	12309.3	1	1	Unidentified											0	1.765	1.739	1.888
A-1237	272.8	258.8	674.272	676.279	440.214	13563.3	1	1	Tier 3 one-reaction								0	5	131	0.0435	0.992	1.041	0.86
A-1238	272.8	258.8	402.554	404.561	336.992	8647.23	2	2	Tier 3 one-reaction								0	2	35	0	0.991	0.882	0.931
A-T1514	272.9	258.9	430.096	432.102	196.037	118220	1	1	Tier 2	3-(3,4-Dihydroxyphenyl)pyruvic acid	AN01241000		C04045	165198	1.03	31.3				0	0.97	0.991	0.988
A-1239	272.9	258.9	365.053	367.06	261.99	9270.89	2	2	Tier 3 one-reaction								0	1	78	0	0.843	0.813	1.002
A-1240	273	259	354.063	356.069	240.008	758160	2	2	Tier 3 only two-reaction								0	0	65	0	0.917	0.937	0.943
A-1241	273	259	345.137	347.144	111.079	46939.3	1	1	Tier 2	Isomer 1 of Histamine	AN00235000	HMDB0000870	C00388	774	1.78	24.2				0.0435	1.017	0.959	0.978
A-1242	273.1	259	484.724	486.731	250.666	18825.6	1	1	Unidentified											0	1.283	0.951	0.994
A-1243	273.1	259.1	527.213	529.219	293.154	21352	1	1	Tier 3 zero-reaction								1	1	38	0	1.06	1.073	1.135
A-1244	273.1	259.1	477.138	479.144	486.159	22908.5	2	2	Tier 3 one-reaction								0	20	414	0	1.089	1.094	1.088
A-1245	273.1	259.1	391.047	393.053	313.977	10870	2	2	Tier 3 only two-reaction								0	0	57	0	0.93	1.076	0.981
A-T1232	273.2	259.2	528.215	530.22	294.158	6085	1	1	Tier 1	Tyrosyl-Isoleucine	AN02610002	HMDB0029108		14282475	4.17	6				0.3913	1.3	1.234	1.271
A-1247	273.3	259.3	484.223	486.229	250.164	19699	1	1	Tier 3 only two-reaction								0	0	29	0	0.914	0.878	0.961
A-1248	273.3	259.3	355.063	357.07	242.01	130120	2	2	Tier 3 one-reaction								0	7	144	0	1.007	1.054	0.971
A-1249	273.4	259.4	606.074	608.08	372.015	21683.9	1	1	Tier 3 one-reaction								0	3	88	0	0.878	0.893	0.944
A-T1306	273.8	259.8	369.112	371.119	135.054	984809	1	1	Tier 1	Adenine	AN00452000	HMDB0000034	C00147	190	2.52	0.6				0	0.944	0.971	0.966
A-1251	274.1	260	558.662	560.668	324.603	80420.2	1	1	Unidentified											0	1.072	1.062	1.011
A-1252	274.4	260.4	559.163	561.17	325.105	45101.4	1	1	Tier 3 one-reaction								0	24	369	0	1.047	1.204	1.103
A-1253	274.4	260.4	494.196	496.203	260.138	14054.3	1	1	Tier 1	Glutamyl-Isoleucine	AN02110005	HMDB0028822		9813855	1.18	1.1				0	1.012	1.052	0.886
A-1254	274.5	260.4	396.108	398.117	162.05	25380	1	1	Tier 3 only two-reaction								0	0	11	0	1.155	1.103	1.109
A-1255	274.5	260.4	423.123	425.129	189.064	17594	1	1	Tier 3 zero-reaction								2	33	525	0	0.617	0.631	0.766
A-1256	274.5	260.5	405.116	407.123	342.116	346723	2	2	Tier 3 zero-reaction								13	50	638	0	0.98	1.012	0.959
A-1259	274.8	260.8	549.657	551.663	315.598	15477.6	1	1	Unidentified											0	1.112	1.08	1.004
A-1260	274.9	260.8	583.186	585.192	349.127	34924	1	1	Tier 3 one-reaction								0	10	350	0	1.091	1.058	1.024
A-1261	274.9	260.8	393.148	395.154	159.089	43604	1	1	Tier 3 zero-reaction								6	42	444	0	1.029	0.995	1.007
A-1262	274.9	260.8	756.082	758.087	522.023	20324.7	1	1	Tier 3 one-reaction								0	1	33	0.1739	0.934	0.931	0.951
A-T1314	274.9	260.8	373.132	375.14	139.075	58862	1	1	Tier 2	L-Histidinal	AN00493000		C01929	152657	5.81	1.5				0	1.004	1.128	0.991
A-T1310	274.9	260.8	446.174	448.182	212.116	564901	1	1	Tier 1	prolyl-proline	AN01464000	HMDB0011180		11622593	2.41	0.2				0	0.982	1.011	1.008
A-1263	274.9	260.8	654.764	656.771	420.706	23250	1	1	Unidentified											0	1.059	1.055	1.087
A-1264	275.2	261.1	354.564	356.571	120.506	79411	1	1	Unidentified											0	1.042	1.016	1.039
A-1265	275.2	261.2	588.1	590.105	354.041	10919.1	1	1	Tier 2	Dihydronaringenin-O-sulphate	AN03439000	HMDB0059996		122231132	0.87	33.8				0.1304	1.038	1.001	1.091
A-T1109	275.5	261.4	508.154	510.162	274.099	3646	1	1	Tier 2	2,3-Dihydrothienamycin	BM02318000		C20820	92042763	5.29	23.8				0.3043	0.8823	1.113	1.208
A-1266	275.6	261.5	292.099	294.106	58.0411	23713.1	1	1	Tier 3 only two-reaction								0	0	4	0	1.158	1.118	1.123
A-1267	275.7	261.6	307.111	309.117	73.0524	460924	1	1	Tier 2	3-Aminopropanal	AN00065001	HMDB0001106	C05665	75	1.33	6.9				0	1.187	1.065	1.067
A-T1287	275.9	261.8	525.18	527.187	291.122	135627	1	1	Tier 1	Seryl-Tryptophan	AN02566000	HMDB0029050		14409364	2.51	3.6				0.0435	1.002	0.994	1.01
A-T1247	275.9	261.8	526.184	528.19	292.128	39300	1	1	Tier 1	Histidinyl-Histidine	AN02579000	HMDB0028887		6993104	6.79	7.1				0.0435	1.06	1.098	1.058
A-1269	275.9	261.8	469.166	471.172	470.215	52560.3	2	2	Tier 3 one-reaction								0	9	248	0	1.054	1.072	0.987
A-1270	275.9	261.8	460.164	462.168	226.105	73390	1	1	Tier 2	Alanyl-Histidine	AN01660001	HMDB0028689		9837455	2.76	64.7				0.0435	0.898	0.877	0.854
A-1272	276.1	262	475.237	477.243	241.179	9799.5	1	1	Tier 3 only two-reaction								0	0	31	0	1.183	1.311	1.156
A-1274	276.3	262.2	602.079	604.085	368.021	29009.9	1	1	Tier 3 one-reaction								0	3	99	0	0.868	0.865	0.937
A-1275	276.9	262.8	369.093	371.1	135.035	69451.7	1	1	Tier 3 zero-reaction								2	10	195	0	1.029	0.995	1.027
A-1276	277.1	262.9	442.143	444.15	208.085	22856.3	1	1	Tier 2	Formyl-5-hydroxykynurenamine	AN01408002	HMDB0012948	C05647	440743	0.56	19.1				0	1.085	1.044	1.147
A-T802	277.2	263.1	468.042	470.048	233.983	42856	1	1	Tier 2	2,5-Dihydroxybenzoate 2-O-sulfate	PR01750000				1.54	63.8				0	0.97	0.9	0.946
A-1278	277.6	263.4	585.111	587.117	351.052	20219	1	1	Tier 3 one-reaction								0	1	130	0.0435	0.921	0.884	0.891
A-1279	277.8	263.6	444.123	446.129	210.064	20834.8	1	1	Tier 3 one-reaction								0	28	376	0	0.869	0.956	0.9
A-1280	277.8	263.7	567.104	569.109	333.046	24617.1	1	1	Tier 3 one-reaction								0	10	280	0.0435	0.759	0.762	0.871
A-1281	277.8	263.7	610.196	612.203	376.137	49981.3	1	1	Tier 3 zero-reaction								1	11	269	0	1.404	1.43	1.196
A-1282	277.9	263.7	468.63	470.636	234.571	14030.9	1	1	Unidentified											0	1.083	1.062	0.907
A-1283	277.9	263.7	468.17	470.176	234.112	343882	1	1	Tier 3 one-reaction								0	11	354	0	0.967	0.964	0.909
A-1284	277.9	263.7	453.079	455.088	219.02	42797.9	1	1	Tier 3 one-reaction								0	7	200	0	0.936	0.885	0.922
A-1285	277.9	263.8	457.657	459.664	223.598	14680	1	1	Unidentified											0	1.041	1.083	1.16
A-T1338	278	263.8	422.175	424.181	188.116	17585	1	1	Tier 1	Leucyl-Glycine	AN01133005	HMDB0028929		79070	1.12	0.6				0	0.894	0.99	0.914
A-1288	278.3	264.1	412.106	414.113	178.048	50270.2	1	1	Tier 3 zero-reaction								5	62	697	0	0.903	0.999	0.867
A-1289	278.4	264.2	502.063	504.069	268.004	12189.6	1	1	Tier 3 only two-reaction								0	0	42	0.087	1.049	0.996	0.862
A-T1263	278.5	264.3	454.146	456.154	220.088	5805	1	1	Tier 1	Alanyl-Methionine	AN01586000	HMDB0028693		85744	1.22	8.2				0.3043	0.574	0.779	0.595
A-1290	278.6	264.4	417.118	419.125	366.118	10460.7	2	2	Tier 3 one-reaction								0	15	416	0	1.065	1.129	1.18
A-1291	278.8	264.6	478.128	480.134	244.07	14033.5	1	1	Tier 3 zero-reaction								2	29	464	0.0435	1.033	0.95	0.99
A-1292	278.9	264.7	324.089	326.095	180.062	14622	2	2	Tier 3 zero-reaction								14	77	502	0	0.989	0.799	0.791
A-T1166	278.9	264.7	434.091	436.096	200.032	5004	1	1	Tier 2	2-Hydroxy-5-carboxymethylmuconate semialdehyde	AN01288001		C04642	5280709	6.34	20.1				0.2609	0.949	0.876	0.946
A-1293	278.9	264.7	426.131	428.137	192.072	13661	1	1	Tier 3 only two-reaction								0	0	28	0	1.104	1.105	1.347
A-1294	279.3	265	377.116	379.124	143.058	76659.5	1	1	Tier 3 zero-reaction								1	25	397	0	0.894	0.983	0.955
A-1295	279.3	265.1	530.152	532.158	296.094	19310.7	1	1	Tier 3 one-reaction								0	1	117	0.0435	0.907	0.981	0.867
A-T1378	279.3	265.1	304.112	306.118	70.0531	15828	1	1	Tier 2	alpha-Aminopropiononitrile	BM00055001		C05714	411840	0.98	5.6				0	0.992	0.952	0.989
A-1297	279.4	265.2	315.108	317.115	162.1	9740.92	2	2	Tier 2	Isomer 1 of 5-Hydroxylysine	AN00774001	HMDB0000450	C16741	3032849	0.62	55.5				0	1.161	0.933	0.938
A-1298	279.6	265.3	466.43	468.437	232.371	61799	1	1	Unidentified											0.0435	1	0.986	1.088
A-T1286	279.6	265.4	539.209	541.214	305.152	4607	1	1	Tier 1	Arginyl-Methionine	AN02783000	HMDB0028715		7019989	2.5	7.3				0.3043	0.816	0.888	1.292
A-1299	279.7	265.5	382.648	384.655	297.18	177770	2	2	Tier 3 only two-reaction								0	0	48	0	1.065	1.057	1.005
A-1300	279.8	265.6	469.665	471.672	235.607	19388.7	1	1	Unidentified											0	1.115	1.143	1.153
A-1301	279.9	265.6	579.175	581.181	345.117	31929.2	1	1	Tier 3 zero-reaction								2	26	400	0.0435	1.214	1.154	1.132
A-1302	279.9	265.7	530.152	532.157	592.187	18964	2	2	Tier 3 one-reaction								0	6	250	0.0435	0.907	0.981	0.867
A-1303	280	265.7	362.153	364.16	128.095	59830	1	1	Tier 3 one-reaction								0	8	164	0	1.057	1.416	1.355
A-T1368	280	265.8	471.141	473.148	237.086	14773	1	1	Tier 1	Sepiapterin	AN01790003	HMDB0000238	C00835	65253	6.91	3.8				0.4348	0.6392	1.537	1.254
A-T1351	280	265.8	494.196	496.202	260.137	13549	1	1	Tier 1	Glutamyl-Leucine	AN02110000	HMDB0028823		9856500	0.8	0.5				0	0.988	1.048	0.909
A-1304	280	265.8	383.111	385.116	149.053	12432	1	1	Tier 2	Isomer 1 of L-Methionine	AN00608000	HMDB0000696	C00073	6137	4.57	4.5				0	1.108	1.217	1.102
A-1305	280.1	265.9	443.094	445.101	209.036	32466	1	1	Tier 3 one-reaction								0	19	339	0	0.767	0.835	0.798
A-1306	280.2	266	470.139	472.145	236.08	47920.7	1	1	Tier 2	N-formylkynurenine	AN01778000	HMDB0001200	C02700	910	1.04	33.8				0	0.978	1.022	1.002
A-1307	280.3	266	579.676	581.683	345.618	19002.2	1	1	Unidentified											0.0435	1.123	1.182	1.124
A-1308	280.3	266.1	333.09	335.097	99.0319	10309.4	1	1	Tier 3 one-reaction								0	4	256	0	0.978	0.884	1.042
A-1309	280.4	266.1	479.67	481.676	245.612	18593.5	1	1	Unidentified											0.0435	1.043	1.051	1.078
A-1310	280.8	266.5	382.648	384.654	148.589	12478	1	1	Unidentified											0	1.082	1.057	1.005
A-1311	280.9	266.6	648.306	650.313	414.248	31336	1	1	Tier 3 one-reaction								0	23	303	0.1304	0.895	0.946	0.96
A-1313	281.2	266.9	335.142	337.149	101.084	65600.8	1	1	Tier 2	Isomer 1 of 5-Aminopentanal	AN00174001	HMDB0012815	C12455	443849	1.56	27				0	0.949	0.925	0.92
A-1314	281.3	267	476.153	478.16	484.189	7306.5	2	2	Tier 3 one-reaction								0	10	340	0.087	1.135	1.122	0.983
A-1315	281.3	267	408.075	410.082	174.017	24190.9	1	1	Tier 3 zero-reaction								3	16	176	0	0.84	0.919	0.826
A-1316	281.3	267.1	446.034	448.04	211.975	39199.2	1	1	Tier 3 one-reaction								0	1	34	0	1.238	1.163	1.085
A-1317	281.4	267.1	424.052	426.058	189.994	243793	1	1	Tier 2	Pyrocatechol sulfate	AN01157002	HMDB0061713, HMDB59724, HMDB61713		3083879	0.02	21.3				0	1.139	1.227	1.074
A-T941	281.4	267.1	424.052	426.058	189.994	272137	1	1	Tier 2	3-Sulfocatechol	BM01157000		C06336	440983	2.77	51.6				0	1.14	1.178	1.08
A-1318	281.4	267.2	366.077	368.084	132.019	12396.5	1	1	Tier 3 only two-reaction								0	0	34	0	1.092	1.077	1.15
A-T1817	281.5	267.2	401.151	403.158	167.095	9587	1	1	Tier 2	p-Synephrine	AN00847001	HMDB0004826	C04548	7172	8.19	66				0.087	1.23	1.037	0.98
A-T1467	281.7	267.4	373.13	375.142	139.075	5635	1	1	Tier 2	4-Amino-5-hydroxymethyl-2-methylpyrimidine	AN00493001		C01279	777	8.18	16.2				0.3043	0.769	0.762	0.6251
A-1320	281.8	267.5	310.11	312.116	76.0516	11742.3	1	1	Tier 3 only two-reaction								0	0	3	0	1.319	1.154	1.107
A-1321	281.8	267.5	418.179	420.186	184.121	20864.7	1	1	Tier 3 one-reaction								0	5	118	0	0.937	0.947	0.889
A-1322	281.8	267.5	425.63	427.636	383.143	89907	2	2	Tier 3 zero-reaction								4	48	570	0	1.012	1.054	1.031
A-1323	282	267.7	478.111	480.117	244.053	19090.4	1	1	Tier 3 one-reaction								0	13	170	0.0435	1.013	1.003	1.065
A-1324	282.1	267.8	425.63	427.637	191.572	31907.3	1	1	Unidentified											0	1.012	1.062	1.042
A-1325	282.2	267.9	565.088	567.094	331.03	15710.7	1	1	Tier 3 one-reaction								0	4	172	0.0435	0.88	1.003	1.01
A-T1291	282.4	268.1	439.096	441.103	205.037	3927	1	1	Tier 1	Xanthurenic acid	AN01356001	HMDB0000881	C02470	5699	0.57	9.3				0.1739	0.914	0.781	0.941
A-1327	282.4	268.1	270.074	272.081	72.0314	34221.1	2	2	Unidentified											0	0.934	1.084	1.038
A-1328	282.5	268.2	379.168	381.175	145.11	36267.2	1	1	Tier 3 zero-reaction								1	19	300	0	1.052	1.052	1.044
A-1330	282.6	268.3	461.185	463.192	227.127	24403.1	1	1	Tier 3 one-reaction								0	2	146	0	0.915	1.066	1.096
A-1331	282.9	268.5	545.243	547.249	311.185	76505.7	1	1	Tier 3 one-reaction								0	1	92	0	0.973	1.012	1.026
A-1333	282.9	268.6	366.102	368.106	132.044	27660.7	1	1	Tier 3 one-reaction								0	4	56	0	1.26	1.157	1.125
A-1335	283	268.7	394.606	396.611	160.548	18177	1	1	Unidentified											0.0435	0.547	0.587	0.531
A-1336	283	268.7	399.587	401.594	331.058	26330.6	2	2	Tier 3 one-reaction								0	4	262	0	0.915	0.987	1.033
A-T1384	283	268.7	515.153	517.159	281.09	12468	1	1	Tier 2	4-Hydroxyphenylacetylglutamic acid	AN02415000	HMDB0006061	C05595	440731	6.22	4.1				0.4348	1.057	0.3414	1.08
A-1337	283.1	268.7	364.168	366.175	130.109	21165.5	1	1	Tier 2	Isomer 1 of N-Acetylputrescine	AN00400000	HMDB0002064	C02714	122356	3.85	3.6				0	1.063	1.188	1.132
A-1338	283.3	269	532.129	534.136	298.07	11364.7	1	1	Tier 3 zero-reaction								1	11	283	0.087	0.983	1.012	1.156
A-T1425	283.7	269.3	365.152	367.161	131.095	6869	1	1	Tier 1	Beta-Leucine	AN00410004	HMDB0003640	C02486	439734	3.49	9.2				0.1304	1.286	1.348	1.422
A-1339	283.8	269.4	460.159	462.163	452.201	10012.5	2	2	Tier 3 one-reaction								0	3	309	0	1.04	1.056	0.985
A-T1367	284	269.6	436.19	438.198	202.132	12875	1	1	Tier 1	Isoleucyl-Alanine	AN01324002	HMDB0028900		5246009	3.26	0.4				0.1304	1.059	1.04	0.8
A-T1715	284	269.6	447.101	449.11	426.088	8080	2	2	Tier 2	S-Glutathionyl-L-cysteine/Cysteineglutathione disulfide	AN04120000		C05526	10455148	6.2	49.9				0.0435	0.815	1.187	0.801
A-1340	284.1	269.7	393.034	395.038	158.976	12077.8	1	1	Tier 3 one-reaction								0	1	16	0.0435	1.449	1.713	1.439
A-1342	284.4	270	477.638	479.645	243.58	8038	1	1	Unidentified											0.0435	1.021	1.2	1.127
A-1343	284.8	270.4	378.098	380.107	144.04	9652.5	1	1	Tier 3 only two-reaction								0	0	3	0	1.006	1.086	0.971
A-1347	285.1	270.7	690.316	692.322	456.257	47893.5	1	1	Tier 3 zero-reaction								1	10	154	0	0.849	0.855	0.884
A-1348	285.1	270.7	543.717	545.724	309.659	34136.3	1	1	Unidentified											0.1304	1.104	1.022	1.111
A-T1387	285.1	270.7	399.122	401.129	165.065	353759	1	1	Tier 1	7-Methylguanine	AN00812000	HMDB0000897	C02242	11361	5.71	2.3				0	1.118	1.057	1.142
A-T1633	285.1	270.7	400.125	402.132	332.133	68901	2	2	Tier 2	N-Acetyl-N-(L-Arginino)succinic acid	PR03142000				2.97	38.4				0	1.234	1.223	1.177
A-1349	285.1	270.7	290.092	292.1	56.0333	21711.7	1	1	Unidentified											0	1.051	1.813	1.469
A-1351	285.4	271	394.094	396.102	160.036	93947	1	1	Tier 3 zero-reaction								2	39	437	0	0.817	0.819	0.93
A-1358	286.4	272	477.137	479.144	486.158	18735.7	2	2	Tier 3 one-reaction								0	20	498	0	0.932	1.116	0.91
A-T1459	286.7	272.3	376.135	378.141	142.074	112338	1	1	Tier 2	Ectoine	AN00528000		C06231	126041	3.1	10.3				0.4783	1.18	0.6016	1.111
A-1364	286.7	272.3	477.137	479.144	243.079	16204.7	1	1	Tier 3 one-reaction								0	3	156	0	0.932	1.116	0.91
A-1365	286.8	272.3	446.089	448.096	212.031	174756	1	1	Tier 2	2-Hydroxy-6-ketononatrienedioic acid	AN01455000		C12624	45108157	2.4	8.6				0	0.988	0.967	1.074
A-1368	286.9	272.4	429.122	431.128	195.063	18552.2	1	1	Tier 3 one-reaction								0	10	249	0.0435	0.81	1.132	1.063
A-1371	287	272.5	544.171	546.178	310.112	8696.67	1	1	Tier 2	Glutamyl-Tyrosine	AN02849001	HMDB0028831, HMDB0062553, HMDB28831, HMDB62553		515717	7.61	69.3				0.087	1.099	1.246	0.963
A-1373	287	272.6	616.273	618.28	382.215	55573.2	1	1	Tier 3 one-reaction								0	5	227	0.087	1.044	0.979	0.958
A-1374	287	272.6	332.104	334.111	98.0462	36614.5	1	1	Unidentified											0	0.881	0.99	1.07
A-1379	287.6	273.1	393.146	395.153	159.088	51910	1	1	Unidentified											0	1.043	1.021	1.051
A-1382	288.1	273.6	409.141	411.149	175.082	25711	1	1	Tier 2	Isomer 3 of N-Carboxyethyl-g-aminobutyric acid	AN00957000	HMDB0002201		2572	5.38	62.6				0.2609	0.756	0.6694	0.6684
A-1383	288.1	273.6	467.182	469.189	233.124	14451.2	1	1	Tier 3 zero-reaction								1	14	258	0.0435	1.059	0.887	1.071
A-1384	288.2	273.7	356.104	358.111	122.046	40209.3	1	1	Tier 3 only two-reaction								0	0	2	0	1.069	1.207	1.168
A-1385	288.4	273.9	432.156	434.162	198.097	11025.5	1	1	Tier 3 only two-reaction								0	0	2	0	0.996	0.946	0.977
A-1386	288.6	274.1	553.123	555.129	319.065	10278.7	1	1	Tier 3 one-reaction								0	12	191	0.0435	0.842	0.905	0.837
A-T1441	288.6	274.1	265.1	267.107	31.0422	1234520	1	1	Tier 1	Methylamine	BM00008000	HMDB0000164	C00218	6329	2.4	5.8				0.3913	1.332	1.356	1.35
A-1387	288.7	274.2	449.112	451.12	215.054	26787.6	1	1	Tier 3 one-reaction								0	2	143	0.0435	1.062	1.131	1.192
A-1388	288.7	274.2	341.585	343.592	215.053	2.46294e+06	2	2	Tier 3 one-reaction								0	2	102	0	1.026	1.059	1.03
A-T937	288.7	274.2	494.057	496.063	259.999	4553	1	1	Tier 2	2-Hydroxy-3-(4-hydroxyphenyl)propenoate O-sulfate	PR02098001				1.89	59.7				0.1739	0.794	0.922	0.947
A-1389	288.7	274.2	352.576	354.583	237.035	15139.6	2	2	Tier 3 only two-reaction								0	0	9	0.0435	1.35	1.225	1.447
A-1390	288.8	274.3	591.735	593.741	357.677	24468.2	1	1	Unidentified											0.0435	0.847	0.806	0.806
A-1392	289	274.4	270.034	272.039	35.9757	17593.7	1	1	Unidentified											0	1.283	1.161	1.318
A-T1398	289.1	274.6	365.152	367.159	131.095	126647	1	1	Tier 1	6-Aminohexanoic acid	BM00410006	HMDB0001901	C02378	564	4.25	0.2				0	1.043	1.014	1.042
A-T1468	289.1	274.6	376.084	378.091	142.027	1813250	1	1	Tier 2	2-Hydroxymuconate semialdehyde	BM00525004		C00682	5280366	3.79	8.8				0	1.041	1.092	1.069
A-1393	289.1	274.6	337.157	339.164	103.099	58675	1	1	Unidentified											0	0.958	0.994	1.054
A-1396	289.5	274.9	510.089	512.095	276.031	9048.8	1	1	Tier 3 one-reaction								0	2	92	0.0435	1.036	1.084	0.707
A-1397	289.5	275	503.094	505.1	269.036	15318	1	1	Tier 3 one-reaction								0	8	137	0.087	1.041	1.021	1.043
A-1398	289.7	275.1	324.089	326.096	180.062	15414.3	2	2	Tier 3 zero-reaction								14	77	502	0	1.093	1.13	1.142
A-1399	289.7	275.2	464.101	466.107	230.042	19581.5	1	1	Tier 3 one-reaction								0	2	173	0	0.997	1.085	1.028
A-1402	290.1	275.6	473.645	475.652	239.587	23423	1	1	Unidentified											0	1.034	1.125	0.985
A-T1403	290.2	275.6	478.147	480.15	244.088	5246	1	1	Tier 2	Carbapenem biosynthesis intermediate 2	BM01872001		C20818	92042761	9.63	0.1				0.3478	1.084	1.182	1.324
A-1403	290.2	275.7	524.149	526.155	290.091	18838.9	1	1	Tier 3 one-reaction								0	9	165	0	0.95	1.052	1.03
A-1406	290.6	276.1	292.1	294.106	58.0415	13802	1	1	Tier 3 zero-reaction								2	23	461	0	1.17	1.122	1.145
A-1407	290.7	276.1	420.194	422.202	186.136	12834.9	1	1	Tier 3 one-reaction								0	4	105	0.0435	1.08	0.956	0.955
A-T1420	291.2	276.6	349.121	351.128	115.063	20377596	1	1	Tier 1	Proline	AN00259000	HMDB0000162	C00148	614	3.45	0.9				0	1.05	1.033	1.045
A-T1416	291.2	276.6	698.238	702.251	231.133	539011	1	2	Tier 1	Arginyl-Glycine	AN01721000	HMDB0028709		142765	8.12	0.6				0.0435	1.049	1.106	1.073
A-1410	292.1	277.5	285.159	287.166	51.1011	31901	1	1	Unidentified											0	1.054	1.049	1.088
A-1411	292.2	277.6	464.221	466.228	230.163	68930.9	1	1	Tier 2	Valyl-Isoleucine	AN01714002	HMDB0029130		7010531	0.23	56.5				0	0.978	1.006	1.01
A-1412	292.4	277.7	349.208	351.215	115.15	64194	1	1	Unidentified											0	1.215	1.325	1.294
A-1413	292.6	278	608.18	610.187	374.122	33716.9	1	1	Tier 3 one-reaction								0	8	231	0	0.951	0.956	0.893
A-1414	293.2	278.5	528.227	530.234	294.169	11918.9	1	1	Tier 3 one-reaction								0	2	85	0.0435	1.047	1.087	1.046
A-T1157	293.2	278.5	735.259	737.263	501.197	5997	1	1	Tier 2	N-Acetyl-5-Methyltetrahydrofolic acid	PR04643000				3.58	35.6				0	1.878	1.507	1.317
A-1415	293.7	279	416.106	418.114	364.096	15652.6	2	2	Tier 3 one-reaction								0	3	243	0	1.08	0.953	1.042
A-1416	293.9	279.2	396.111	398.117	324.105	749111	2	2	Tier 3 one-reaction								0	31	496	0	1.041	1.054	1.038
A-1417	293.9	279.2	405.116	407.122	342.115	8.31972e+06	2	2	Tier 3 zero-reaction								13	46	554	0	1.009	1.037	0.997
A-1418	293.9	279.2	426.13	428.135	384.142	28618.7	2	2	Tier 3 one-reaction								0	14	350	0	1.041	1.061	1.069
A-1419	293.9	279.2	653.268	655.274	419.209	32310	1	1	Tier 3 one-reaction								0	14	223	0	0.936	1.083	1.045
A-1421	294.1	279.4	653.769	655.775	419.71	21614.2	1	1	Unidentified											0	1.067	1.041	1.221
A-1422	294.2	279.4	339.137	341.143	105.078	70142.5	1	1	Tier 2	2-Amino-2-methyl-1,3-propanediol	AN00204001	HMDB0244975	C11260	1531	1.68	38.3				0	1.068	0.994	1.01
A-1423	294.2	279.5	315.084	317.091	162.052	60522.3	2	2	Tier 3 zero-reaction								5	76	618	0	1.084	1.195	1.12
A-1424	294.2	279.5	431.572	433.579	197.513	10266	1	1	Unidentified											0	1.015	1.055	0.972
A-1425	294.2	279.5	362.153	364.16	128.095	216837	1	1	Tier 3 one-reaction								0	8	164	0	0.993	1.053	1.005
A-1426	294.3	279.6	476.185	478.192	242.126	12912.2	1	1	Tier 3 one-reaction								0	6	202	0	1.027	1.005	1.031
A-T1418	294.3	279.6	432.074	434.082	396.03	4922	2	2	Tier 2	Cysteinyldopa 3-O-sulfate	PR03873000				0.03	2.4				0.087	0.994	1.146	1.1
A-1427	294.6	279.9	538.22	540.229	608.324	12984.7	2	2	Tier 3 one-reaction								0	14	282	0.0435	1.162	1.102	0.984
A-1428	294.6	279.9	355.068	357.074	242.019	20141.2	2	2	Tier 3 zero-reaction								1	34	335	0	1.256	1.051	1.105
A-1429	294.6	279.9	467.138	469.145	233.08	8950.86	1	1	Tier 3 one-reaction								0	1	166	0.0435	1.121	0.972	0.979
A-1430	294.9	280.2	473.646	475.652	479.175	53027	2	2	Tier 3 one-reaction								0	6	234	0	1.035	1.066	0.982
A-1431	295.5	280.7	452.586	454.592	218.527	10160.5	1	1	Unidentified											0.0435	1.115	0.904	1.076
A-1432	295.7	280.9	454.143	456.149	220.084	29505.5	1	1	Tier 2	5-Hydroxy-L-tryptophan	AN01585002	HMDB0000472, HMDB0000504, HMDB0015571	C00643	439280	0.69	16.3				0	0.956	0.909	0.994
A-1433	295.7	280.9	477.138	479.144	486.159	21151.9	2	2	Tier 3 one-reaction								0	20	414	0	0.969	1.075	1.055
A-1434	295.7	281	417.12	419.128	366.124	16589.5	2	2	Tier 3 one-reaction								0	17	354	0.0435	1.523	1.025	1.267
A-1435	295.8	281	541.223	543.229	307.165	23312.8	1	1	Tier 3 one-reaction								0	10	266	0.0435	1.077	1.199	1.027
A-T1585	295.9	281.1	455.146	457.153	221.091	8312	1	1	Tier 2	Pyrimidodiazepine	AN01599000		C02587	196146	5.59	20.1				0.2609	0.4766	1.136	1.129
A-1436	296	281.2	505.212	507.218	271.153	24443.7	1	1	Tier 3 one-reaction								0	3	157	0	1.095	0.907	1.069
A-1437	296.1	281.3	380.079	382.086	146.021	105103	1	1	Tier 3 zero-reaction								1	28	365	0	1.079	1.16	1.031
A-1438	296.2	281.4	534.145	536.15	300.087	8955.5	1	1	Tier 3 one-reaction								0	18	441	0.0435	0.97	1.054	1.008
A-1439	296.3	281.5	392.619	394.626	158.561	12570.8	1	1	Unidentified											0	1.086	1.051	0.954
A-1440	296.5	281.7	532.103	536.117	64.9934	23393.3	1	2	Tier 3 only two-reaction								0	0	50	0	0.719	0.755	0.698
A-1442	296.8	281.9	321.126	323.133	87.0677	3.48102e+06	1	1	Tier 2	4-Aminobutyraldehyde	AN00115001	HMDB0001080	C00555	118	2.01	8.3				0	1.012	1.012	0.986
A-T1466	296.8	282	436.188	438.197	202.132	5312	1	1	Tier 1	Alanyl-Isoleucine	AN01324000	HMDB0028690		7408078	2.52	1				0.3478	0.753	1.024	0.96
A-1443	296.9	282	425.63	427.636	383.142	80121.1	2	2	Tier 3 zero-reaction								4	48	568	0	0.972	1.015	0.973
A-1444	297	282.1	558.189	560.196	324.131	18856.2	1	1	Tier 3 zero-reaction								1	24	364	0	1.061	1.044	1.099
A-T991	297.2	282.4	436.069	438.075	202.011	5596	1	1	Tier 2	(1E,3E)-4-Hydroxybuta-1,3-diene-1,2,4-tricarboxylic acid	BM01310001		C04324	54675766	2.66	60.5				0.4783	0.898	1.099	0.5803
A-1445	297.2	282.4	494.078	496.083	260.019	17034.1	1	1	Tier 3 one-reaction								0	20	212	0.0435	1.036	1.071	0.905
A-1446	297.3	282.4	526.164	528.171	292.106	156413	1	1	Tier 3 one-reaction								0	14	248	0	1.046	1.007	1.055
A-1447	297.3	282.4	396.111	398.117	162.052	167524	1	1	Tier 3 zero-reaction								5	77	620	0	1.046	1.062	1.043
A-T1566	297.7	282.8	415.095	417.102	181.037	98724	1	1	Tier 2	2-Methyl-3-hydroxy-5-formylpyridine-4-carboxylic acid	AN01032000	HMDB0006954	C06050	440898	2.99	15.9				0	0.934	0.913	0.937
A-1448	298	283.1	352.083	354.091	118.025	20882	1	1	Tier 3 only two-reaction								0	0	1	0	0.983	1.061	1.139
A-T1528	298	283.1	371.105	373.112	137.048	32691	1	1	Tier 1	4-Aminobenzoic acid	AN00468008	HMDB0001392	C00568	978	2.18	8.9				0.087	0.98	1.1	0.941
A-T1484	298	283.1	512.183	514.191	278.127	6545	1	1	Tier 2	L-phenylalanyl-L-hydroxyproline	AN02380000	HMDB0011176		53480675	5.12	1.6				0.0435	1.375	1.318	1.228
A-1449	298	283.1	422.138	424.144	376.159	51180.7	2	2	Tier 3 one-reaction								0	2	172	0	1.059	1.05	0.997
A-1450	298.1	283.2	473.101	475.109	239.043	9979	1	1	Tier 3 one-reaction								0	9	160	0.0435	0.984	1.114	1.057
A-1451	298.1	283.2	599.152	603.165	132.042	19367.9	1	2	Tier 3 zero-reaction								7	69	753	0.0435	1.062	1.085	1.137
A-1452	298.2	283.3	368.099	370.105	268.081	36100	2	2	Tier 3 zero-reaction								4	23	460	0.0435	1.187	1.14	1.097
A-1453	298.3	283.4	323.106	325.113	89.0475	31295.7	1	1	Tier 2	Isomer 1 of N-Methyl-Glycine	AN00124004	HMDB0000271	C00213	1088	0.58	29.1				0.0435	0.591	0.674	0.545
A-1454	298.3	283.4	444.17	446.176	210.112	27823.5	1	1	Tier 3 one-reaction								0	11	241	0	0.892	0.881	0.898
A-T1516	298.3	283.4	427.096	429.103	193.037	9143	1	1	Tier 2	3-Amino-4,7-dihydroxycoumarin	BM01208002		C12468	54691343	0.39	6.2				0.0435	0.98	1.123	0.961
A-1455	298.3	283.4	735.19	739.203	268.08	33010.7	1	2	Tier 3 zero-reaction								4	23	459	0	0.877	0.936	0.931
A-T1889	298.7	283.8	392.092	394.098	316.073	9742	2	2	Tier 2	Cysteinyldopa	AN02925000		C17935	14178745	6.75	57.7				0.3478	0.4009	1.025	1.182
A-1456	298.7	283.8	391.59	393.596	315.063	21074.9	2	2	Tier 3 one-reaction								0	13	362	0	1.116	1.119	1.013
A-1457	298.8	283.9	518.146	520.152	284.088	31378	1	1	Tier 3 zero-reaction								1	23	334	0	1.132	1.169	1.09
A-1458	298.9	284	518.648	520.654	284.59	18208.7	1	1	Unidentified											0.0435	1.091	1.21	1.229
A-1459	299.1	284.2	350.069	352.079	116.011	16125	1	1	Tier 3 zero-reaction								2	17	344	0.2174	0.789	0.736	0.5053
A-1460	299.2	284.3	370.073	372.081	272.029	10457.1	2	2	Tier 3 one-reaction								0	18	304	0	1.172	1.249	1.22
A-1461	299.3	284.3	518.146	520.153	568.175	29294.7	2	2	Tier 3 one-reaction								0	16	328	0	1.137	1.164	1.087
A-1462	299.3	284.3	451.19	453.196	217.132	17364.4	1	1	Tier 3 zero-reaction								1	22	300	0	1.019	1.17	1.02
A-1463	299.5	284.6	474.202	476.21	240.144	18701.5	1	1	Tier 3 only two-reaction								0	0	4	0.0435	0.919	1.017	1.113
A-1464	299.5	284.6	473.702	475.708	239.643	35012.5	1	1	Unidentified											0.087	0.983	1.12	1.066
A-1466	300.1	285.1	461.222	463.228	227.163	11762.8	1	1	Tier 3 one-reaction								0	1	40	0	1.074	1.089	1.058
A-1467	300.1	285.1	631.001	635.014	163.892	102290	1	2	Tier 3 only two-reaction								0	0	1	0	0.741	0.721	0.728
A-1468	300.2	285.2	374.614	376.621	281.112	197819	2	2	Tier 3 zero-reaction								4	38	604	0	1.063	1.075	1.01
A-1469	300.3	285.3	400.083	402.089	166.024	44884.4	1	1	Tier 2	4-Formylsalicylic acid	BM00818003		C14100	656876	5.68	52.1				0	0.791	0.728	0.69
A-1471	300.7	285.7	341.586	343.593	215.055	620196	2	2	Tier 3 zero-reaction								1	4	237	0	1.006	1.028	1.005
A-1472	301	286	495.206	497.213	261.148	24293.2	1	1	Tier 3 only two-reaction								0	0	70	0	1.149	1.122	1.098
A-1473	301	286	492.125	494.132	516.133	14159.4	2	2	Tier 3 one-reaction								0	7	261	0	1.067	0.99	0.944
A-1474	301.1	286.1	492.125	494.132	258.066	13223	1	1	Tier 2	Northienamycin	BM02069000		C17369	132448	2.19	37.5				0	1.067	0.99	0.944
A-1476	301.3	286.3	415.118	417.124	181.06	85165.8	1	1	Tier 2	8-Hydroxy-7-methylguanine	AN01035000	HMDB0006037		308075	0.15	47				0	1.114	1.148	1.014
A-T1485	301.3	286.3	470.173	472.18	236.116	14900	1	1	Tier 1	Phenylalanyl-Alanine	AN01782001	HMDB0028988		5488196	3.81	1.7				0.2174	0.788	0.791	0.986
A-T1495	301.3	286.3	426.12	428.127	384.122	77768	2	2	Tier 1	S-Adenosyl-L-homocysteine	AN03771000	HMDB0000939	C00021	439155	1.05	0.8				0	1.107	1.055	1.07
A-1477	301.3	286.3	420.195	422.202	186.136	8209.5	1	1	Tier 3 one-reaction								0	4	105	0.0435	1.027	0.867	1.043
A-1478	301.3	286.3	360.101	362.108	126.043	177499	1	1	Tier 1	Imidazole-4-acetic acid	AN00345002	HMDB0002024	C02835	96215	0.61	0.2				0	1.043	1.032	1.032
A-T1293	301.4	286.4	476.132	478.139	242.072	7705	1	1	Tier 2	Carbapenem biosynthesis intermediate 3	BM01847000		C20822	92042764	2.72	28.1				0.1304	0.736	0.752	0.71
A-T1675	301.4	286.4	632.203	634.209	398.148	11549	1	1	Tier 2	N-Feruloylglycyl-L-phenylalanine	BP03902000	HMDB0029356		131750860	6.98	27.7				0.0435	0.99	0.957	1.014
A-1485	301.6	286.6	465.079	467.084	231.02	68934.4	1	1	Tier 3 one-reaction								0	12	162	0	0.844	0.885	0.891
A-1486	301.6	286.6	475.63	477.637	241.571	14244.9	1	1	Unidentified											0.087	0.663	0.624	0.62
A-1488	301.7	286.7	608.119	612.133	141.01	105095	1	2	Tier 3 one-reaction								0	4	136	0.087	0.86	0.827	0.901
A-1489	301.8	286.7	638.221	640.227	404.163	21181.1	1	1	Tier 3 one-reaction								0	1	159	0.087	0.767	0.779	0.818
A-1490	301.9	286.8	631.2	633.206	397.142	37106.4	1	1	Tier 3 one-reaction								0	4	198	0	0.871	0.887	0.854
A-1491	302.5	287.4	473.646	475.652	239.587	48242.2	1	1	Unidentified											0	0.969	0.958	0.971
A-1493	302.6	287.5	374.139	376.146	280.162	9733.17	2	2	Tier 3 one-reaction								0	1	69	0	1.104	0.977	1.058
A-1496	303	287.9	439.626	441.632	205.568	10334.8	1	1	Unidentified											0.0435	0.65	0.617	0.712
A-1497	303.1	288	429.111	431.118	195.053	9.88544e+06	1	1	Tier 1	Salicyluric acid	BM01229005	HMDB0000840	C07588	10253	1.16	0.1				0	1.024	1.015	1.044
A-1498	303.2	288.1	447.685	449.692	213.627	13425.4	1	1	Unidentified											0.087	0.999	0.993	1.025
A-T1191	303.3	288.2	429.135	431.141	195.076	358627	1	1	Tier 2	6-(Hydroxymethyl)-7,8-dihydropterin	AN01232000		C01300	135398568	0.62	40.5				0.1304	1.062	1.072	1.05
A-T1599	303.3	288.2	429.112	431.118	195.053	9918177	1	1	Tier 2	3-Hydroxyhippuric acid	BM01229006	HMDB0006116		450268	1.65	14.2				0	1.015	1.013	1.039
A-T1475	303.3	288.2	432.075	434.081	396.03	5318	2	2	Tier 2	Cysteinyldopa 4-O-sulfate	PR03873001				4.01	4.7				0.2174	1.18	1.45	1.268
A-1499	303.3	288.2	542.217	544.223	308.158	41768.7	1	1	Tier 3 one-reaction								0	12	214	0	1.176	1.162	1.158
A-1500	303.4	288.3	315.084	317.091	162.052	55389.7	2	2	Tier 3 zero-reaction								5	76	618	0	1.091	1.228	1.176
A-1501	303.4	288.3	405.116	407.123	342.115	12515710	2	2	Tier 3 zero-reaction								13	46	554	0	1.009	1.044	1.011
A-1503	303.6	288.5	396.111	398.118	324.105	2.47461e+06	2	2	Tier 3 one-reaction								0	31	494	0	1.026	1.044	1.024
A-T1513	303.7	288.6	383.109	385.116	149.051	2696869	1	1	Tier 1	Methionine	AN00608000	HMDB0000696	C00073	6137	3.04	0.2				0	1.012	1.06	1.06
A-1504	303.7	288.6	542.178	546.192	75.0688	44730	1	2	Tier 3 zero-reaction								2	13	310	0.0435	0.918	1.042	0.955
A-1505	304	288.9	292.1	294.107	58.0419	8402	1	1	Tier 3 zero-reaction								2	23	460	0	1.132	1.119	1.184
A-1506	304.1	289	362.609	364.616	128.551	98066.7	1	1	Unidentified											0	1.005	1.102	1.043
A-1507	304.1	289	431.572	433.579	197.514	8257	1	1	Unidentified											0	0.992	1.044	1.077
A-1508	304.3	289.1	416.107	418.114	364.098	22921.8	2	2	Tier 3 one-reaction								0	2	145	0.087	1.107	0.959	1.027
A-1509	304.4	289.2	393.135	395.141	318.153	170859	2	2	Tier 3 one-reaction								0	5	128	0	1.051	1.023	1.061
A-1510	304.4	289.3	422.09	424.097	188.032	11996.3	1	1	Tier 3 zero-reaction								1	15	235	0	0.934	0.971	1.05
A-1511	304.6	289.5	470.19	472.196	472.262	11111	2	2	Tier 3 one-reaction								0	19	292	0.087	0.844	0.863	0.829
A-1512	304.8	289.7	379.13	381.138	290.144	11770.4	2	2	Tier 3 only two-reaction								0	0	15	0	1.156	1.111	1.106
A-1513	305.1	289.9	401.065	403.071	167.007	9334.5	1	1	Tier 3 one-reaction								0	2	50	0.087	0.959	0.947	1.087
A-1515	305.3	290.1	631.001	635.013	163.891	107462	1	2	Tier 3 one-reaction								0	1	3	0	0.732	0.706	0.714
A-1516	305.4	290.2	333.09	335.097	99.0316	11852.4	1	1	Tier 3 one-reaction								0	4	256	0	0.885	1.122	1.056
A-1519	306.1	290.9	413.527	415.534	358.938	8268.44	2	2	Tier 3 only two-reaction								0	0	16	0.0435	0.588	0.768	0.789
A-1520	306.4	291.2	337.085	339.091	103.026	1.03162e+06	1	1	Tier 3 zero-reaction								2	14	351	0	0.711	0.771	0.737
A-1522	306.4	291.2	530.194	532.201	296.136	27715.8	1	1	Tier 3 one-reaction								0	15	303	0.087	1.226	1.094	0.999
A-1523	306.5	291.2	558.094	560.101	324.036	20018.4	1	1	Tier 3 zero-reaction								3	18	235	0.0435	0.998	1.079	1.062
A-1524	306.6	291.4	484.201	486.207	250.143	12010	1	1	Tier 3 one-reaction								0	3	152	0.0435	0.887	0.79	0.646
A-1525	306.9	291.7	425.63	427.636	383.142	87465	2	2	Tier 3 zero-reaction								4	48	568	0	1.019	1.119	1.01
A-1526	307.2	292	389.136	391.142	310.155	12661.6	2	2	Tier 3 one-reaction								0	13	301	0	1.235	1.264	1.21
A-T1527	307.4	292.1	351.136	353.144	117.079	20377596	1	1	Tier 1	Valine	AN00277003	HMDB0000883	C00183	6287	5.18	0.7				0	1.035	1.043	1.031
A-T1530	307.4	292.1	422.174	424.181	188.116	13121	1	1	Tier 1	Glycyl-Leucine	AN01133001	HMDB0000759	C02155	92843	4	0.4				0	1.074	1.104	1.08
A-T1412	307.4	292.1	390.099	392.103	312.084	8275	2	2	Tier 2	N-Acetyl-D-Lombricine	PR02872000				4.91	16.2				0.3913	0.6934	1.137	1.27
A-1529	307.4	292.2	400.107	402.113	166.049	32843.9	1	1	Tier 3 zero-reaction								5	35	616	0.0435	1.074	1.137	1.083
A-1528	307.4	292.2	351.224	353.231	117.166	63025	1	1	Unidentified											0	1.036	1.121	1.13
A-1530	307.5	292.2	477.137	479.144	486.158	80607.1	2	2	Tier 3 one-reaction								0	20	502	0	1.054	1.068	1.094
A-1531	307.9	292.6	346.085	348.092	112.027	384632	1	1	Tier 1	Uracil	AN00240000	HMDB0000300	C00106	1174	1.33	1.4				0	0.971	1.016	0.938
A-1532	308.1	292.9	478.138	480.144	488.16	15586	2	2	Tier 2	O-(1->4)-alpha-L-Dihydrostreptosyl-streptidine 6-phosphate	BM04572000		C04767	5280728	3.64	40				0	1.406	1.358	1.175
A-1533	308.4	293.1	470.138	472.145	236.08	13987.8	1	1	Tier 2	Isomer 1 of N-formylkynurenine	AN01778000	HMDB0001200	C02700	910	0.32	60.9				0	1.11	1.024	1.154
A-1534	308.4	293.1	518.149	520.156	284.091	2.02661e+06	1	1	Tier 3 zero-reaction								1	21	377	0	1.225	1.339	1.24
A-1535	308.5	293.2	462.168	464.176	228.11	8769.33	1	1	Tier 2	Prolyl-Hydroxyproline	AN01684000	HMDB0006695		11902893	2.74	8.9				0	1.455	1.171	1.203
A-1536	308.7	293.4	441.661	443.667	415.206	8426.67	2	2	Tier 3 only two-reaction								0	0	166	0	1.069	1.168	1.224
A-1537	308.8	293.5	395.127	397.133	322.137	76896.7	2	2	Tier 3 one-reaction								0	12	293	0	0.979	1.043	0.99
A-1539	308.9	293.6	419.114	421.12	370.111	107112	2	2	Tier 3 one-reaction								0	24	455	0	0.943	0.904	0.955
A-1540	309.2	293.9	448.19	450.196	214.132	654777	1	1	Tier 2	Valyl-Proline	AN01489001	HMDB0029135		9837272	0.18	7.1				0	0.983	1.048	0.963
A-1541	309.3	294	576.176	578.181	342.117	9704.8	1	1	Tier 3 zero-reaction								13	50	632	0	1.031	1.063	1.035
A-T1502	309.5	294.2	337.121	339.128	103.063	168486	1	1	Tier 2	N-Ethylglycine	AN00189006	HMDB0041945	C11735	6992079	3.32	8.1				0	1.017	1.027	1.042
A-1543	309.8	294.5	388.136	390.142	308.155	210822	2	2	Tier 3 only two-reaction								0	0	30	0	0.987	1.009	0.945
A-1546	309.9	294.6	509.164	511.171	275.106	15312.4	1	1	Tier 3 only two-reaction								0	0	53	0	1.104	1.081	1.13
A-1548	310.1	294.7	441.662	443.668	207.603	10528.5	1	1	Unidentified											0	1.069	1.168	1.224
A-1551	310.5	295.1	423.193	425.201	189.135	14028.3	1	1	Tier 3 one-reaction								0	5	179	0	1.139	1.022	1.326
A-1552	310.5	295.1	455.095	457.101	221.036	44564.8	1	1	Tier 2	7,8-Dihydroxykynurenic acid	AN01594000		C01111	439403	8.47	4.6				0.0435	1.096	1.118	1.05
A-T1544	310.5	295.1	411.092	413.098	178.041	23465	2	2	Tier 1	Cysteinyl-Glycine	AN00992000	HMDB0000078	C01419	439498	2.52	0.5				0.1304	1.224	1.087	1.145
A-1553	310.5	295.2	546.165	548.172	312.107	8708.67	1	1	Tier 3 zero-reaction								1	41	714	0.087	1.015	0.931	1.157
A-1554	310.5	295.2	392.127	394.135	316.137	10596.6	2	2	Tier 3 one-reaction								0	4	284	0	1.729	1.348	1.318
A-1555	310.6	295.2	476.172	478.18	484.227	11511.7	2	2	Tier 3 one-reaction								0	5	232	0	1.155	1.483	1.092
A-T1605	310.8	295.4	359.152	361.159	125.095	6607	1	1	Tier 2	N-Methylhistamine	AN00337000	HMDB0000898	C05127	3614	4.96	8.3				0.1304	1.282	1.113	1.585
A-1556	310.8	295.5	595.669	597.675	361.611	27407.2	1	1	Unidentified											0.0435	1.067	1.092	1.026
A-1557	311	295.7	422.138	424.144	376.159	85343.1	2	2	Tier 3 one-reaction								0	2	175	0.0435	1.096	1.079	1.051
A-1558	311.3	296	435.194	437.201	201.136	8001.67	1	1	Tier 3 zero-reaction								1	12	188	0.0435	1.158	1.082	1.056
A-1559	311.4	296	388.134	390.141	154.076	217824	1	1	Tier 3 one-reaction								0	23	301	0	1.017	1.124	1.025
A-1560	311.5	296.1	314.592	316.599	161.068	20752	2	2	Tier 3 zero-reaction								1	46	557	0	1.025	0.947	1.061
A-1561	311.5	296.1	596.17	598.177	362.112	16895.7	1	1	Tier 3 one-reaction								0	7	406	0.0435	1.047	1.066	1.105
A-T1589	311.5	296.1	456.159	458.166	222.1	6185	1	1	Tier 1	Glycyl-Phenylalanine	AN01612000	HMDB0028848		97415	0.45	5.1				0.1739	1.017	1.32	0.5744
A-1562	311.6	296.2	425.047	427.053	190.988	12266.9	1	1	Tier 3 one-reaction								0	1	62	0	0.916	0.921	0.972
A-T1841	311.6	296.2	401.117	403.124	167.058	7401	1	1	Tier 2	3-Methoxyanthranilic acid	AN00842001		C05831	255720	1.1	39.8				0.4783	1.09	0.4927	1.157
A-T1549	311.9	296.5	442.143	444.15	208.085	41822	1	1	Tier 1	Kynurenine	AN01408003	HMDB0000684	C01718	846	2.96	0.1				0	1.015	0.97	0.917
A-1565	312.1	296.7	539.638	543.651	72.5283	10920	1	2	Unidentified											0	1.035	1.218	1.009
A-1567	312.6	297.2	414.656	416.663	180.598	73178.7	1	1	Unidentified											0	1.002	1.011	1.095
A-1568	312.8	297.4	466.063	468.068	232.004	29778.4	1	1	Tier 3 one-reaction								0	12	104	0	1.071	1.165	1.058
A-1569	312.9	297.4	652.767	654.773	418.708	15516.3	1	1	Unidentified											0.0435	1.036	0.944	1.154
A-1571	313.5	298	513.079	515.085	279.02	61605.4	1	1	Tier 3 one-reaction								0	2	55	0	0.912	0.841	0.876
A-1572	313.5	298.1	424.106	426.112	190.048	1920328	1	1	Tier 3 one-reaction								0	32	438	0	1.078	1.039	1.056
A-T1659	313.6	298.1	446.089	448.095	212.032	63778	1	1	Tier 2	5-Carboxyvanillic acid	BM01455001		C18338	16488	4.98	13.8				0.0435	1.07	1.03	1.06
A-1573	313.6	298.1	466.43	468.437	232.371	18170	1	1	Unidentified											0.087	1.168	1.013	1.018
A-1574	313.9	298.5	364.623	366.63	130.565	35491.4	1	1	Unidentified											0	1.191	1.174	1.149
A-T1753	314.2	298.7	362.115	364.123	256.117	6345	2	2	Tier 2	2-(3-Carboxy-3-aminopropyl)-L-histidine	AN02050000	HMDB0011655	C04441	440342	5.7	24.1				0.1304	0.975	0.868	0.867
A-1575	314.3	298.8	324.089	326.096	90.0311	16645.5	1	1	Tier 3 zero-reaction								5	41	638	0	1.078	1.05	1.16
A-1577	314.3	298.8	538.659	540.667	304.601	9753.33	1	1	Unidentified											0.0435	1.028	0.985	1.071
A-1578	314.5	299	417.121	419.128	366.126	26348.2	2	2	Tier 3 one-reaction								0	17	463	0	0.984	1.122	1.025
A-T1622	314.6	299.1	364.623	366.631	261.132	41384	2	2	Tier 2	N6-beta-Aspartyl-Lysine	AN02121001	HMDB0004985		22833646	2.38	7.2				0.2609	0.3134	1.099	1.121
A-1579	314.6	299.1	480.162	482.169	246.104	29734.9	1	1	Tier 1	Methionyl-Proline	AN01904000	HMDB0028981		3472451	0.18	1.4				0	1.022	0.921	1.001
A-1580	314.8	299.3	358.086	360.093	248.055	543215	2	2	Tier 2	Pyridoxamine phosphate	AN01932000	HMDB0001555	C00647	1053	1.4	17.5				0	1.027	1.061	1.032
A-1581	314.9	299.4	309.097	311.104	150.078	37003.4	2	2	Tier 3 one-reaction								0	8	238	0.0435	1.174	1.119	1.184
A-T1569	315	299.5	436.188	438.198	202.132	5542	1	1	Tier 1	Alanyl-Leucine	AN01324001	HMDB0028691		96801	8.98	0.5				0.3913	1.202	1.166	1.291
A-T1280	315.1	299.6	383.08	385.086	149.024	9031	1	1	Tier 2	2-Amino-4-chloro-4-pentenoic acid	ED00601000		C04075	440216	7.91	43.4				0.3478	0.5505	1.207	1.467
A-1582	315.3	299.8	362.153	364.159	128.094	43830.3	1	1	Tier 3 one-reaction								0	8	164	0	1.019	1.093	1.044
A-1583	315.3	299.8	297.085	299.092	126.053	29270.1	2	2	Tier 3 zero-reaction								2	3	193	0.0435	0.93	0.988	1.031
A-T1358	315.6	300.1	445.145	447.151	211.084	10002	1	1	Tier 2	N-Acetyl-L-Noradrenaline	PR01449002				0.33	33.5				0.1304	1.012	1.162	1.143
A-1584	315.8	300.2	349.085	351.091	115.027	8662.5	1	1	Tier 3 one-reaction								0	13	273	0	1.024	1.209	1.09
A-1585	316	300.4	374.116	376.123	140.058	79629.6	1	1	Tier 3 zero-reaction								4	16	319	0	1.035	1.083	1.041
A-1586	316.1	300.5	445.658	447.664	211.599	14461	1	1	Unidentified											0.087	1.025	0.996	0.965
A-1587	316.3	300.8	426.13	428.137	192.071	53450.7	1	1	Tier 3 only two-reaction								0	0	28	0	1.049	1.04	1.088
A-1588	316.4	300.9	524.102	526.11	290.044	27529	1	1	Tier 3 one-reaction								0	2	184	0.0435	1.377	1.407	1.351
A-1589	316.4	300.9	522.089	524.1	288.031	31403.1	1	1	Tier 2	5'-(3',4'-Dihydroxyphenyl)-gamma-valerolactone sulfate	AN02519000	HMDB0029191		129626609	0.85	22.8				0	0.579	0.591	0.586
A-1590	316.5	301	459.169	461.176	225.111	9262.46	1	1	Tier 3 one-reaction								0	28	294	0	1.085	1.114	1.096
A-1591	316.6	301	362.069	364.078	128.011	36502.1	1	1	Tier 3 one-reaction								0	8	227	0	0.944	1.013	0.89
A-T1608	316.6	301.1	415.587	417.594	363.058	15724	2	2	Tier 1	Guanosine monophosphate	AN03545000	HMDB0001397	C00144	135398631	3.31	2.9				0.087	1.123	1.057	1.04
A-1594	316.8	301.2	415.587	417.594	181.529	15234.4	1	1	Unidentified											0.087	1.13	1.1	1.095
A-1595	317.2	301.6	438.067	440.074	204.009	51679.2	1	1	Tier 3 one-reaction								0	4	117	0	1.153	1.223	1.143
A-T1141	317.3	301.7	304.111	306.118	70.0531	10055	1	1	Tier 2	3-Aminopropiononitrile	AN00055000	HMDB0004101	C05670	1647	1.79	61.9				0.0435	0.882	0.995	0.97
A-T1596	317.6	302	438.148	440.155	204.09	614272	1	1	Tier 1	Tryptophan	AN01348000	HMDB0000929	C00078	6305	2.49	0.3				0	1.107	1.022	1.129
A-1598	317.6	302.1	423.159	425.165	189.1	9076.8	1	1	Tier 3 one-reaction								0	28	560	0	0.895	0.811	0.883
A-1599	317.7	302.1	378.192	380.199	144.134	60080.8	1	1	Unidentified											0	1.1	1.08	1.022
A-1600	317.9	302.3	315.086	317.092	162.055	24869.7	2	2	Tier 3 one-reaction								0	5	141	0	1.041	1.071	1.065
A-1601	318	302.4	396.111	398.117	324.105	826067	2	2	Tier 3 one-reaction								0	31	496	0	1.089	1.094	1.066
A-T1149	318.2	302.6	528.181	530.187	294.122	4317	1	1	Tier 2	gamma-Glutamyl-Phenylalanine	AN02608000	HMDB0029562, HMDB00594, HMDB29562		111299	2.31	61.8				0.2609	0.99	1.092	1.014
A-1603	318.6	303	653.259	655.265	419.2	99336.9	1	1	Tier 3 one-reaction								0	3	97	0.0435	0.943	0.931	0.942
A-1602	318.6	303	653.76	655.766	419.701	68352.4	1	1	Unidentified											0.0435	1.129	1.063	0.996
A-1604	318.6	303	340.067	342.073	106.008	28051.1	1	1	Tier 3 one-reaction								0	7	111	0	0.962	0.92	0.958
A-1605	318.6	303	372.101	374.107	138.042	193623	1	1	Tier 3 zero-reaction								2	16	217	0	0.949	1.054	0.971
A-1606	318.7	303.1	321.615	323.621	175.113	18024	2	2	Tier 3 only two-reaction								0	0	6	0	1.177	1.178	1.248
A-1607	319	303.4	405.116	407.123	342.115	1.74406e+07	2	2	Tier 3 zero-reaction								13	48	561	0	1.018	1.052	1.011
A-1608	319.3	303.6	405.14	407.147	342.163	548987	2	2	Tier 3 one-reaction								0	2	80	0	1.059	1.109	1.03
A-1609	319.3	303.7	427.073	429.08	386.03	24946.9	2	2	Tier 3 one-reaction								0	3	108	0	0.966	1.136	0.949
A-1611	319.4	303.7	349.157	351.163	115.099	14229	1	1	Tier 3 one-reaction								0	21	290	0	0.885	0.862	0.805
A-1612	319.4	303.8	348.09	350.096	114.031	16832.4	1	1	Tier 2	Isomer 1 of 2-Hydroxy-2,4-pentadienoic acid	BM00252002		C00596	5280361	0.82	8.8				0	1.094	1.048	1.067
A-1613	319.5	303.8	405.467	407.473	342.817	16003.3	2	2	Unidentified											0	1.128	1.055	1.509
A-1614	319.5	303.9	572.155	574.16	338.097	11008.5	1	1	Tier 3 one-reaction								0	6	355	0.0435	0.943	0.984	0.907
A-1615	319.6	303.9	416.107	418.113	364.098	39358.9	2	2	Tier 3 one-reaction								0	2	145	0	1.027	1.013	1.095
A-1617	319.6	303.9	481.165	483.172	247.107	33002.4	1	1	Tier 3 zero-reaction								1	24	538	0	1.082	1.117	1.024
A-T1187	319.6	303.9	429.111	431.118	195.053	5233	1	1	Tier 2	Dopaquinone	AN01229001	HMDB0001229	C00822	439316	0.09	57.1				0.4783	1.114	1.141	1.13
A-T1424	319.8	304.1	417.11	419.115	183.053	12713	1	1	Tier 2	4-Pyridoxic acid	AN01065001	HMDB0000017	C00847	6723	6.37	27				0.1739	0.756	0.747	0.703
A-1618	320	304.3	592.125	596.139	125.015	10398.5	1	2	Tier 3 zero-reaction								1	5	23	0.0435	0.881	0.959	0.924
A-T1131	320.3	304.6	486.169	488.175	252.111	4911	1	1	Tier 2	Tyrosyl-Alanine	AN01996003	HMDB0029098		4078684	0.47	66				0.3043	1.019	0.95	1.053
A-1619	320.4	304.7	425.63	427.637	383.143	179569	2	2	Tier 3 zero-reaction								4	48	566	0	0.987	1.085	1.009
A-1620	320.7	305	411.194	413.201	177.136	45654.8	1	1	Tier 3 one-reaction								0	7	85	0	1.012	0.978	1.021
A-1621	320.7	305	425.629	427.636	191.571	219478	1	1	Unidentified											0	0.985	1.086	1.009
A-1623	321	305.3	606.074	608.081	372.015	17170.8	1	1	Tier 3 one-reaction								0	3	88	0.0435	0.834	0.901	0.894
A-1625	321.3	305.6	492.125	494.131	516.134	7184.4	2	2	Tier 3 zero-reaction								1	10	296	0	1.037	1.15	1.007
A-1626	321.5	305.8	459.133	461.139	225.075	45568.7	1	1	Tier 3 one-reaction								0	21	415	0	0.919	0.922	0.795
A-1627	321.6	305.8	359.133	361.141	250.149	33034	2	2	Tier 3 only two-reaction								0	0	22	0	1.602	1.883	1.39
A-1628	321.6	305.9	559.259	561.266	325.201	105447	1	1	Tier 3 only two-reaction								0	0	87	0	1.035	1.014	0.899
A-T1743	321.7	306	431.163	433.171	197.105	59436	1	1	Tier 2	L-Metanephrine	AN01260000	HMDB0004063	C05588	688084	4.72	15.6				0	0.97	1.05	0.899
A-1630	321.7	306	450.205	452.212	216.146	15234.5	1	1	Tier 1	Valyl-Valine	AN01522000	HMDB0029140		107475	2.42	0.3				0.0435	1.14	1.027	1.102
A-1631	321.7	306	453.642	455.649	219.584	15102.8	1	1	Unidentified											0	0.949	1.052	0.983
A-1632	321.8	306.1	355.601	357.607	243.085	642044	2	2	Tier 3 zero-reaction								1	27	453	0	1.087	1.036	1.101
A-T1620	321.8	306.1	385.119	387.128	151.063	31679	1	1	Tier 1	2-Phenylglycine	AN00638001	HMDB0002210		3866	5.78	0.2				0.2609	1.023	1.071	1.053
A-1633	321.9	306.1	533.482	535.488	598.846	15129.5	2	2	Tier 3 only two-reaction								0	0	1	0.1304	0.903	0.996	1.161
A-1634	322.1	306.4	300.079	302.086	132.042	137805	2	2	Tier 3 zero-reaction								7	65	697	0	1.063	1.033	0.972
A-1635	322.7	306.9	514.199	516.206	560.282	16623.3	2	2	Tier 3 one-reaction								0	5	273	0	1.066	1.081	1.097
A-1637	322.8	307	458.618	460.625	224.56	28507.3	1	1	Unidentified											0.0435	1.176	1.105	1.19
A-1638	322.9	307.1	483.12	485.127	498.123	7550.29	2	2	Tier 3 one-reaction								0	8	271	0.0435	1.132	1.217	1.071
A-1639	323	307.3	303.103	305.11	138.089	52611.3	2	2	Tier 3 one-reaction								0	3	241	0.0435	0.959	1.044	1.011
A-1640	323.1	307.4	349.081	351.088	230.046	14343.8	2	2	Tier 3 one-reaction								0	4	206	0.0435	0.997	1.287	1.101
A-1641	323.2	307.4	393.135	395.142	318.153	94181.1	2	2	Tier 3 one-reaction								0	5	93	0	1.001	1.024	1.1
A-1642	323.3	307.5	428.127	430.134	194.069	2.54362e+06	1	1	Tier 2	Isomer 1 of 4-Aminohippuric acid	AN01217000	HMDB0001867		2148	0.5	44.7				0	1.198	1.093	1.066
A-T1867	323.7	307.9	727.162	731.174	260.047	41857	1	2	Tier 2	5-Hydroxykynurenamine O-sulfate	PR02102000				6.89	29.9				0.2609	0.665	0.4796	0.71
A-1643	323.7	307.9	364.084	366.091	130.026	2.47156e+06	1	1	Tier 3 zero-reaction								4	40	440	0	0.95	0.879	0.957
A-1645	323.8	308	509.195	511.202	275.137	13705.3	1	1	Tier 3 zero-reaction								1	23	338	0	0.972	0.987	1.227
A-1646	324.1	308.3	424.052	426.058	189.994	156059	1	1	Tier 2	Isomer 1 of Pyrocatechol sulfate	AN01157002	HMDB0061713, HMDB59724, HMDB61713		3083879	0.04	62.5				0	0.968	0.972	0.99
A-1647	324.1	308.3	629.162	633.177	162.053	12946	1	2	Tier 3 zero-reaction								5	81	736	0	0.933	0.906	0.911
A-1648	324.4	308.6	310.11	312.117	76.0519	9568.89	1	1	Tier 3 zero-reaction								2	23	482	0	1.165	1.176	0.999
A-1649	324.7	308.9	373.131	375.139	278.146	9165	2	2	Tier 3 one-reaction								0	11	149	0.1304	1.216	1.147	1.209
A-1650	324.7	308.9	458.618	460.625	449.12	87844.2	2	2	Tier 3 one-reaction								0	20	325	0.0435	1.154	1.122	1.112
A-1652	324.9	309.1	447.685	449.692	213.627	79202.9	1	1	Unidentified											0.0435	1.087	1.02	1.053
A-1653	325	309.2	508.157	510.165	548.197	13513.3	2	2	Tier 3 one-reaction								0	3	323	0	0.836	0.834	0.951
A-1654	325	309.2	478.68	480.687	244.622	21879	1	1	Unidentified											0.0435	1.125	1.146	0.993
A-1655	325.1	309.3	459.619	461.625	451.121	16345.3	2	2	Tier 3 one-reaction								0	4	160	0.0435	1.218	1.223	1.205
A-1657	325.5	309.7	608.119	612.132	141.01	31872.7	1	2	Tier 3 one-reaction								0	4	136	0.0435	1.086	1.072	1.106
A-1659	325.7	309.8	419.163	421.17	185.105	64813.7	1	1	Tier 3 zero-reaction								2	12	238	0	0.934	0.931	0.933
A-1660	325.8	309.9	382.611	384.618	297.105	101296	2	2	Tier 3 zero-reaction								3	40	666	0	0.978	1.068	0.998
A-T1359	325.8	309.9	513.154	515.161	279.097	6177	1	1	Tier 2	N-Acetyl-Sepiapterin	PR02392001				2.65	43.4				0.1304	1.009	0.802	0.9
A-1662	326.2	310.3	477.138	479.144	486.159	9720.6	2	2	Tier 3 one-reaction								0	19	421	0	1.144	1.034	1.053
A-1663	326.4	310.5	733.34	735.348	499.282	26460.8	1	1	Tier 3 one-reaction								0	5	224	0	1.013	1.041	1.016
A-1664	326.4	310.5	454.144	456.151	220.086	8689.33	1	1	Tier 2	Isomer 1 of 5-Hydroxy-L-tryptophan	AN01585002	HMDB0000472, HMDB0000504, HMDB0015571	C00643	439280	2.76	45.9				0	1.128	0.974	1.136
A-1665	326.4	310.5	304.563	306.569	141.009	50979.5	2	2	Tier 3 one-reaction								0	4	116	0.0435	1.024	0.928	0.895
A-1666	326.5	310.6	305.562	307.569	143.008	8064.5	2	2	Tier 3 only two-reaction								0	0	13	0.1304	1.166	0.929	0.997
A-1667	326.7	310.8	703.671	705.676	469.613	47133.3	1	1	Unidentified											0	1.396	1.835	1.997
A-1668	326.8	310.9	483.122	485.128	249.064	11391.8	1	1	Tier 3 one-reaction								0	4	165	0.0435	1.122	1.217	1.057
A-1669	326.8	310.9	550.139	552.146	316.081	12908.6	1	1	Tier 3 one-reaction								0	8	265	0.087	1.214	1.304	1.198
A-T2081	326.8	310.9	733.239	735.247	499.182	3740	1	1	Tier 2	N-Acetyl-5,10-Methylenetetrahydrofolic acid	PR04632000				4.17	52.4				0.3478	1.566	1.305	1.902
A-1672	326.8	311	336.09	338.096	102.031	291055	1	1	Tier 3 zero-reaction								6	52	600	0	1.002	1.031	1.007
A-1675	327.3	311.4	538.063	540.069	304.004	27022.5	1	1	Tier 3 one-reaction								0	2	49	0	0.906	0.838	0.89
A-1676	327.4	311.5	322.074	324.08	88.0154	57818.2	1	1	Tier 3 zero-reaction								2	30	481	0	0.926	0.881	0.938
A-T1629	327.9	312	379.63	381.637	291.143	3916	2	2	Tier 2	Tabtoxin biosynthesis intermediate 5	BM02567000		C20915	92042781	0.51	4.8				0.1739	1.028	0.92	1.102
A-1677	327.9	312	315.084	317.091	162.052	36421	2	2	Tier 3 zero-reaction								5	76	618	0	1.057	1.088	1.077
A-1679	328.2	312.3	531.649	533.656	297.591	79088.4	1	1	Unidentified											0.0435	1.173	1.059	1.08
A-1680	328.3	312.4	409.062	411.068	175.003	42353.2	1	1	Tier 3 only two-reaction								0	0	35	0	1.071	1.052	1.07
A-1681	328.6	312.6	304.565	306.572	70.5063	15169.3	1	1	Unidentified											0	0.995	0.972	0.943
A-T1677	328.8	312.9	401.117	403.123	167.058	156497	1	1	Tier 1	Pyridoxal	AN00842000	HMDB0001545	C00250	1050	1.83	0.8				0	0.95	0.945	0.951
A-1683	328.9	312.9	467.143	469.149	466.169	9127.6	2	2	Tier 3 one-reaction								0	4	248	0	0.721	0.729	0.809
A-1684	329.3	313.4	378.101	380.107	144.042	56396.7	1	1	Tier 3 zero-reaction								3	43	499	0	1.01	1.032	1.017
A-1685	329.5	313.5	382.611	384.618	148.553	16532.2	1	1	Unidentified											0	0.978	1.068	0.998
A-1686	329.7	313.7	393.183	395.19	159.125	21598.7	1	1	Tier 2	Isomer 1 of 2-Aminooctanoic acid	AN00726001	HMDB0000991		69522	2.14	35.8				0	0.992	1.013	1.016
A-1687	329.9	313.9	388.136	390.144	308.156	14570.7	2	2	Tier 3 one-reaction								0	5	123	0	1.142	1.161	1.098
A-T1781	329.9	313.9	362.104	364.112	128.047	5384	1	1	Tier 2	Dihydrophloroglucinol	BM00371002		C06719	361	6.62	13.2				0.3478	1.08	1.1	1.177
A-T1961	329.9	313.9	415.131	417.137	181.074	14304	1	1	Tier 2	N-Hydroxy-L-phenylalanine	BM01037000		C19712	18605013	4.55	34.4				0	1.6	1.643	1.536
A-1688	330.3	314.3	425.63	427.636	383.143	364545	2	2	Tier 3 zero-reaction								4	48	566	0	0.989	1.081	0.99
A-1689	330.5	314.5	614.508	616.514	760.9	89986.8	2	2	Unidentified											0.087	0.965	1.051	1.014
A-1691	330.7	314.7	304.567	306.574	141.018	12318	2	2	Tier 3 zero-reaction								1	7	184	0	0.921	1.205	1.04
A-1692	330.8	314.8	453.643	455.649	219.584	17764	1	1	Unidentified											0	0.969	1.015	0.94
A-1693	330.9	314.8	643.163	647.176	176.054	11630.7	1	2	Tier 3 zero-reaction								1	1	21	0.0435	1.017	0.854	0.927
A-1694	330.9	314.8	614.256	616.263	380.198	38316.4	1	1	Tier 3 one-reaction								0	8	174	0.0435	0.664	0.773	0.741
A-T1687	330.9	314.9	364.134	366.141	260.149	18185	2	2	Tier 1	Lysyl-Asparagine/Asparaginyl-Lysine	AN02112001	HMDB0028946		11219156	3.76	0.2				0.0435	0.761	0.869	0.934
A-1695	330.9	314.9	614.758	616.765	761.399	34037.2	2	2	Tier 3 one-reaction								0	6	223	0.087	1.033	1.034	1.033
A-1696	330.9	314.9	502.159	504.165	536.201	11388.7	2	2	Tier 3 one-reaction								0	8	222	0.2174	1.016	0.953	0.996
A-1697	331.1	315.1	473.185	475.192	239.127	11384.9	1	1	Tier 3 one-reaction								0	9	205	0	1.027	1.056	1.067
A-1698	331.1	315.1	336.09	338.096	102.031	382848	1	1	Tier 3 zero-reaction								6	52	602	0	0.975	1.044	1.013
A-1699	331.2	315.2	448.19	450.196	214.131	39042.2	1	1	Tier 1	Prolyl-Valine	AN01489000	HMDB0029030		142984	0.75	1.8				0	1.077	1.171	1.071
A-1700	331.4	315.4	323.084	325.09	178.051	7959.75	2	2	Tier 3 one-reaction								0	7	189	0	1.093	0.749	1.187
A-T2000	331.5	315.5	358.072	360.079	124.016	23779	1	1	Tier 2	2-Hydroxy-1,4-benzoquinone	BM00322000		C07103	151011	8.19	38.4				0.0435	0.936	0.946	0.986
A-1703	331.7	315.7	405.116	407.123	342.115	1.34062e+07	2	2	Tier 3 zero-reaction								13	48	560	0	1.022	1.053	1.021
A-1704	331.8	315.7	394.062	396.067	160.004	17429.6	1	1	Tier 3 one-reaction								0	1	78	0	0.982	0.904	0.969
A-1705	331.8	315.7	416.107	418.113	364.097	35246.6	2	2	Tier 3 one-reaction								0	3	263	0	1.175	1.226	1.15
A-T1712	331.8	315.8	470.172	472.178	236.116	5694	1	1	Tier 1	Alanyl-Phenylalanine	AN01782000	HMDB0028694		96814	8.34	2.1				0.2609	0.864	0.991	1.111
A-1706	331.9	315.8	349.158	351.164	115.099	21751.3	1	1	Tier 3 one-reaction								0	21	290	0	0.859	0.965	0.863
A-1707	331.9	315.9	433.095	435.101	398.074	6448	2	2	Tier 3 one-reaction								0	7	166	0	1.316	1.005	1.13
A-1708	332.1	316	458.072	460.079	224.014	156439	1	1	Tier 3 one-reaction								0	3	32	0	0.945	0.97	0.926
A-1709	332.1	316.1	396.111	398.118	324.105	301426	2	2	Tier 3 one-reaction								0	31	496	0	1.094	1.115	1.131
A-1710	332.2	316.2	310.59	312.597	153.064	5607.6	2	2	Tier 3 zero-reaction								1	10	250	0.1304	1.103	1.093	0.996
A-1713	332.7	316.7	405.14	407.147	342.164	551225	2	2	Tier 3 one-reaction								0	3	86	0	1.047	1.051	1.032
A-1712	332.7	316.7	492.033	494.039	257.975	11181.3	1	1	Tier 3 one-reaction								0	1	11	0	0.872	0.805	0.791
A-1714	332.8	316.7	419.667	421.673	185.608	19364.2	1	1	Unidentified											0	1.109	0.998	1.052
A-1715	332.8	316.7	473.137	475.143	239.079	9415.5	1	1	Tier 2	Isomer 1 of N-Acetyl-3,4-Dihydroxy-L-phenylalanine	PR01809000			13987867	1.12	36.5				0	1.112	1.132	1.02
A-1716	332.9	316.8	419.666	421.673	371.215	17316.7	2	2	Tier 3 one-reaction								0	3	120	0	1.109	0.998	1.052
A-T1725	332.9	316.8	371.139	373.145	274.164	6046	2	2	Tier 1	Glutaminyl-lysine	AN02323000	HMDB0028802		71363012	6.15	1.8				0.3913	0.807	1.003	1.234
A-1717	333.2	317.1	480.055	482.061	245.997	23746.7	1	1	Tier 3 one-reaction								0	3	74	0	0.959	0.989	0.907
A-1719	333.5	317.4	405.376	407.383	342.636	14849.3	2	2	Unidentified											0	0.829	0.662	0.935
A-T1727	334	317.9	432.112	434.118	198.053	3989	1	1	Tier 1	3-Methoxy-4-hydroxymandelic acid	AN01266002	HMDB0000291	C05584	1245	3.14	1.9				0.4348	0.85	0.898	1.107
A-T1658	334	317.9	410.046	412.052	175.988	7283	1	1	Tier 2	3-Chloro-2-hydroxymuconic semialdehyde	BM00965000		C16266	23724684	2.2	7				0.087	1.113	1.009	0.958
A-1722	334.5	318.3	378.129	380.136	288.142	9812	2	2	Tier 3 one-reaction								0	1	122	0	1.092	1.131	0.978
A-1723	334.6	318.4	492.124	494.132	516.132	8536	2	2	Tier 3 one-reaction								0	7	321	0	0.976	1.041	0.958
A-1724	334.6	318.5	453.642	455.65	439.168	21833.5	2	2	Tier 3 one-reaction								0	11	368	0	0.98	1.015	0.952
A-1725	334.8	318.7	422.091	424.097	188.032	36747.8	1	1	Tier 3 zero-reaction								1	15	235	0	0.767	0.775	0.868
A-1726	334.9	318.8	481.202	483.207	247.143	7560	1	1	Tier 3 zero-reaction								1	20	321	0	1.221	1.3	1.352
A-1727	335	318.8	346.595	348.602	112.537	44080.7	1	1	Unidentified											0	1.034	0.916	1.013
A-T1644	335.9	319.7	364.624	366.631	261.132	673297	2	2	Tier 2	Gamma-glutamyl-ornithine	AN02121000	HMDB0002248		189156	2.94	10.4				0	1.028	1.057	1.046
A-1730	335.9	319.8	443.127	445.133	209.069	372501	1	1	Tier 2	p-Hydroxyphenylacetylglycine	AN01417001	HMDB0000735	C05596	440732	0.34	23				0	1.047	1.072	1.042
A-1729	335.9	319.8	456.058	458.064	222	145767	1	1	Tier 3 only two-reaction								0	0	43	0	0.842	0.866	0.822
A-1731	336.1	319.9	348.101	350.108	114.043	68183.6	1	1	Tier 3 zero-reaction								2	12	242	0	1.017	0.959	1.245
A-1732	336.2	320	514.199	516.205	560.281	30436	2	2	Tier 3 one-reaction								0	4	221	0	1.128	0.992	1.06
A-1733	336.3	320.1	506.206	508.213	272.148	28213.3	1	1	Tier 3 one-reaction								0	1	90	0	1.369	1.429	1.341
A-T1740	336.4	320.2	535.202	537.208	301.143	13419	1	1	Tier 1	Tryptophyl-Proline	AN02725001	HMDB0029091		14409732	0.47	0.8				0.1739	1.034	0.9	0.924
A-1735	336.4	320.2	368.098	370.105	268.08	74087.8	2	2	Tier 3 zero-reaction								4	23	459	0.0435	1.07	1.129	1.134
A-1737	336.5	320.3	257.077	259.083	46.0364	14951.4	2	2	Unidentified											0	1.133	1.138	1.217
A-1738	336.5	320.3	256.077	258.083	44.0363	140448	2	2	Unidentified											0	1.129	1.127	1.223
A-1739	336.6	320.4	514.199	516.205	280.14	47218.6	1	1	Tier 2	Isomer 1 of Tyrosyl-Valine	AN02409000	HMDB0029118		14767562	3.64	34.5				0	1.101	0.992	1.06
A-1740	336.7	320.5	505.872	507.878	271.813	34858.6	1	1	Unidentified											0.087	0.919	1.022	0.945
A-1741	336.7	320.5	514.7	516.707	280.642	23208.4	1	1	Unidentified											0	1.124	1.148	1.224
A-1742	336.8	320.6	435.122	437.128	201.063	16057.1	1	1	Tier 3 one-reaction								0	11	383	0	1.025	0.892	1.344
A-T1745	336.8	320.6	429.147	431.154	195.089	4945	1	1	Tier 2	N-Acetyl-Dopamine	AN01234000	HMDB0041943		100526	3.89	0.6				0.0435	1.6	1.399	1.774
A-1743	337.2	321	424.052	426.058	189.993	72661.7	1	1	Tier 3 one-reaction								0	2	72	0	0.901	0.942	0.954
A-1745	337.3	321	421.178	423.185	187.12	7220.4	1	1	Tier 2	8-Amino-7-oxononanoic acid	AN01115001	HMDB0240687	C01092	173	2.92	41.8				0	1.009	1.176	1.111
A-1746	337.3	321.1	477.137	479.144	486.158	26158.5	2	2	Tier 3 one-reaction								0	20	499	0	1.034	1.031	0.994
A-T1676	338	321.8	388.119	390.125	154.063	5244	1	1	Tier 2	3,4-Dihydroxyphenylethanol	AN00674004	HMDB0005784		82755	5.91	8.6				0.3478	0.997	0.962	0.949
A-1748	338.2	321.9	321.09	323.096	87.0312	53802.8	1	1	Tier 3 zero-reaction								1	18	380	0	0.908	0.891	0.918
A-1749	338.5	322.2	416.107	418.113	364.098	33564.6	2	2	Tier 3 one-reaction								0	3	260	0	1.397	1.252	1.323
A-1750	338.7	322.4	315.084	317.091	162.052	22927.6	2	2	Tier 3 zero-reaction								5	76	618	0	1.098	1.035	1.089
A-1751	338.7	322.5	383.58	385.587	299.043	19291.7	2	2	Tier 3 one-reaction								0	6	208	0	1.24	1.04	1.177
A-1752	338.9	322.6	413.114	415.12	358.111	13676.8	2	2	Tier 3 one-reaction								0	41	384	0	0.895	0.883	0.951
A-1753	338.9	322.7	362.069	364.077	128.011	20474.4	1	1	Tier 3 one-reaction								0	8	227	0	0.943	0.935	0.915
A-1754	339	322.7	524.164	526.171	290.106	8392	1	1	Tier 3 only two-reaction								0	0	102	0.087	1.011	0.954	0.997
A-1755	339	322.7	382.58	384.587	297.044	91902.3	2	2	Tier 2	L-Cysteinylglycine disulfide	AN02654000	HMDB0000709		22833544	1.54	3.5				0	1.05	1.063	1.09
A-T1747	339.1	322.8	329.105	331.112	190.095	95381	2	2	Tier 1	LL-2,6-Diaminoheptanedioic Acid	BM01168000	HMDB0001370	C00666	439283	3.91	1.5				0.0435	1.02	1.117	1.042
A-T1769	339.3	323	402.1	404.108	168.042	304565	1	1	Tier 1	3,4-Dihydroxyphenylacetic acid	AN00856002	HMDB0001336	C01161	547	2.86	2				0	1.01	0.978	1.023
A-T1792	339.5	323.2	360.091	362.097	126.032	6941	1	1	Tier 2	Benzene-1,2,4-triol	BM00344000		C02814	10787	5.09	4.8				0	1.389	1.201	1.224
A-1757	339.7	323.4	438.067	440.074	204.009	54556.3	1	1	Tier 3 one-reaction								0	4	118	0	0.991	1.014	1.042
A-1758	339.8	323.5	440.125	442.132	412.133	20453.8	2	2	Tier 3 one-reaction								0	9	347	0	1.158	1.18	1.051
A-1759	339.9	323.6	368.056	370.062	133.998	39565.1	1	1	Tier 3 only two-reaction								0	0	43	0	0.938	0.952	0.885
A-T1785	340	323.7	363.136	365.143	129.079	46097	1	1	Tier 1	Pipecolic acid	AN00385000	HMDB0000070	C00408	849	4.35	3.6				0.087	0.926	1.01	0.914
A-1760	340.2	323.9	346.074	348.08	112.015	102339	1	1	Tier 3 zero-reaction								2	8	301	0	0.834	0.886	0.858
A-T1763	340.6	324.3	370.648	372.654	273.18	6543	2	2	Tier 1	Valyl-Arginine	AN02307001	HMDB0029121		444523	4.67	0.3				0.2609	1.132	0.907	0.893
A-1761	340.6	324.3	340.066	342.073	106.008	10767.4	1	1	Tier 3 one-reaction								0	7	111	0	1.04	0.989	1.021
A-1763	340.9	324.6	425.629	427.636	383.142	278601	2	2	Tier 3 zero-reaction								4	48	568	0	0.989	1.044	0.984
A-T1767	341	324.7	387.101	389.108	153.043	10856	1	1	Tier 2	o-Hydroxylaminobenzoic acid	BM00657000		C16235	349497	0.53	0.2				0.4348	1.072	0.9	0.947
A-T1752	341	324.7	429.111	431.118	195.053	1941269	1	1	Tier 2	N-Acetyl-3-Hydroxyanthranilic acid	PR01229010				2.35	2.9				0	1.043	0.994	1.027
A-1767	341.1	324.8	311.082	313.089	154.048	153958	2	2	Tier 3 one-reaction								0	12	338	0	1.201	1.057	1.088
A-1766	341.1	324.8	351.1	353.107	117.042	515820	1	1	Tier 3 zero-reaction								3	34	482	0	0.773	0.816	0.79
A-1768	341.5	325.1	684.631	688.643	217.521	23380.5	1	2	Unidentified											0	0.909	1.056	0.936
A-1769	341.5	325.1	598.187	600.193	364.128	19494.1	1	1	Tier 3 one-reaction								0	5	349	0.0435	0.946	1.013	0.954
A-1770	342	325.6	791.145	795.158	324.035	21987.4	1	2	Tier 3 zero-reaction								3	18	220	0.0435	1.086	1.056	1.079
A-T1809	342	325.6	364.624	366.631	261.132	105806	2	2	Tier 1	Lysyl-Aspartic acid	AN02121003	HMDB0028947		6426943	2.71	4.7				0	1.029	1.056	1.034
A-1771	342	325.6	652.752	654.758	418.693	19853.2	1	1	Unidentified											0	1.182	1.173	1.068
A-1772	342.1	325.7	533.231	535.237	299.173	28377.8	1	1	Tier 3 one-reaction								0	3	109	0	1.04	1.008	0.94
A-1773	342.1	325.8	533.482	535.489	598.847	30430.2	2	2	Tier 3 only two-reaction								0	0	1	0.1304	1.069	1.046	1.028
A-1774	342.4	326	558.095	560.101	324.036	49858.9	1	1	Tier 3 zero-reaction								3	17	224	0.0435	1.032	0.962	0.921
A-1775	342.7	326.3	391.168	393.175	157.11	19201.1	1	1	Tier 3 one-reaction								0	18	261	0	1.006	0.991	1.011
A-T1784	343.1	326.7	462.206	464.212	228.147	614774	1	1	Tier 1	Isoleucyl-Proline	AN01688000	HMDB0028915, HMDB11174, HMDB28915		444876	1.35	0.3				0	1.049	0.971	1.01
A-1777	343.3	326.9	608.181	610.187	374.123	17063.6	1	1	Tier 3 one-reaction								0	10	306	0	1.088	1.049	1.076
A-1778	343.4	326.9	621.159	625.173	154.049	11261.3	1	2	Tier 3 one-reaction								0	11	160	0.0435	1.09	1.097	1.202
A-1779	343.4	327	552.155	554.162	318.097	29023.3	1	1	Tier 3 one-reaction								0	3	397	0	1.279	1.281	1.029
A-1782	343.7	327.3	452.127	454.135	218.069	9724.22	1	1	Tier 3 one-reaction								0	11	190	0	0.98	1.006	0.864
A-1783	343.8	327.4	349.158	351.164	115.1	20684	1	1	Tier 3 one-reaction								0	21	290	0	0.899	0.971	0.887
A-1784	344.1	327.7	494.149	496.156	260.091	11127.2	1	1	Tier 3 one-reaction								0	8	316	0	1.123	1.178	1.174
A-1785	344.1	327.7	574.27	576.276	340.212	42209.7	1	1	Tier 3 only two-reaction								0	0	51	0	1.179	1.213	1.361
A-1786	344.1	327.7	309.09	311.096	75.0319	11747.7	1	1	Tier 3 zero-reaction								1	21	435	0.0435	1.039	0.933	0.801
A-1787	344.1	327.7	435.16	437.167	201.101	12938.7	1	1	Tier 3 one-reaction								0	26	405	0	1.005	0.955	0.909
A-1791	344.8	328.3	518.058	520.064	283.999	23059	1	1	Tier 3 only two-reaction								0	0	34	0	0.798	0.739	0.823
A-1795	345.1	328.6	324.09	326.096	180.063	22538.4	2	2	Tier 2	Isomer 1 of 4-Chloro-L-lysine	BM01026000		C22137	550920	5.17	60.3				0	1.113	0.991	1.105
A-1796	345.2	328.7	563.179	565.187	329.121	12375.8	1	1	Tier 3 one-reaction								0	30	507	0	1.188	1.426	1.51
A-1797	345.2	328.7	582.202	584.208	348.144	8886	1	1	Tier 3 one-reaction								0	5	287	0.087	0.992	0.955	0.933
A-T1804	345.2	328.7	399.137	401.143	165.079	8841309	1	1	Tier 1	Phenylalanine	AN00814000	HMDB0000159	C00079	994	3.33	0.3				0	0.98	1.02	0.993
A-1798	345.4	328.9	501.115	505.128	34.0057	34437.2	1	2	Tier 3 zero-reaction								1	8	427	0	1.382	1.355	1.424
A-1799	345.5	328.9	405.116	407.123	342.116	1.74314e+06	2	2	Tier 3 zero-reaction								13	50	637	0	1.006	1.038	1.03
A-1800	345.5	329	419.604	421.611	185.545	14095.2	1	1	Unidentified											0.1739	0.975	1.067	1.15
A-T2278	345.6	329.1	419.604	421.611	371.085	13423	2	2	Tier 2	2-Carboxy-2,3-dihydrO-5,6-dihydroxyindole 6-O-glucuronide	PR03644003				7.88	64.6				0.3478	0.865	0.914	0.3728
A-1802	346	329.4	494.174	496.183	260.116	102698	1	1	Tier 3 one-reaction								0	8	159	0	0.663	0.602	0.671
A-T1814	346.1	329.5	372.101	374.108	138.043	1564517	1	1	Tier 1	Urocanic acid	AN00478002	HMDB0000301	C00785	736715	0.57	0.9				0	0.978	1.034	0.991
A-T1748	346.1	329.5	357.124	359.131	246.133	19068	2	2	Tier 2	D-Octopine	AN01908000		C04137	440237	5.63	8.5				0	0.78	0.821	0.824
A-T2161	346.1	329.5	385.121	387.128	151.063	113702	1	1	Tier 2	(E)-4-Hydroxyphenylacetaldehyde oxime	BM00638000		C04350	5460411	4.18	47.1				0	0.921	0.879	0.99
A-1804	346.1	329.5	396.609	398.616	162.551	25024.5	1	1	Unidentified											0	1.041	1.016	0.959
A-1805	346.3	329.7	421.141	423.149	187.083	37122.9	1	1	Tier 3 zero-reaction								1	32	409	0	0.864	0.969	1.172
A-T1818	346.4	329.8	360.1	362.108	126.043	13751	1	1	Tier 1	Thymine	AN00345001	HMDB0000262	C00178	1135	4.22	1.1				0.2174	1.093	1.029	1.102
A-1807	346.4	329.8	453.642	455.649	219.583	31038	1	1	Unidentified											0	0.945	0.95	0.995
A-1808	346.5	329.8	453.643	455.65	439.169	34163.1	2	2	Tier 3 one-reaction								0	10	339	0	0.945	0.948	0.995
A-1810	346.6	329.9	426.122	428.128	384.127	256139	2	2	Tier 2	Isomer 4 of S-Adenosyl-L-homocysteine	AN03771000	HMDB0000939	C00021	439155	6.51	21.4				0	1.017	1.039	1.006
A-1811	346.7	330	417.116	419.121	366.115	18464	2	2	Tier 3 one-reaction								0	18	331	0	1.021	1.136	1.117
A-1812	346.9	330.2	533.231	535.237	299.172	14750.8	1	1	Tier 3 one-reaction								0	3	110	0	1.109	1.12	1.045
A-1813	347.1	330.4	561.165	563.172	327.107	27503.3	1	1	Tier 3 one-reaction								0	13	417	0.0435	0.926	1.032	0.929
A-1814	347.1	330.4	439.627	441.633	205.568	9813.67	1	1	Unidentified											0	0.921	0.82	0.786
A-1815	347.6	330.8	325.09	327.096	182.063	13696.4	2	2	Tier 3 one-reaction								0	1	110	0	1.27	1.138	1.236
A-1816	347.7	330.9	558.201	560.207	324.142	15315.7	1	1	Tier 3 one-reaction								0	4	339	0.1304	1.059	0.968	1.143
A-T1878	347.9	331.1	364.624	366.631	261.132	64837	2	2	Tier 1	Aspartyl-Lysine	AN02121002	HMDB0028758		6427003	2.93	6.9				0.1304	0.96	1.005	1.013
A-1817	348	331.1	364.624	366.631	130.566	62814.9	1	1	Unidentified											0	1.021	1.038	1.004
A-T1706	348.1	331.3	371.124	373.13	274.128	12745	2	2	Tier 2	N2-Succinyl-L-arginine	AN02322002		C03296	439968	3.7	15.2				0.2609	0.97	0.888	0.981
A-1818	348.1	331.3	370.122	372.127	136.063	55075.6	1	1	Tier 3 zero-reaction								1	4	225	0	1.017	0.861	1.093
A-1819	348.1	331.3	496.189	498.197	262.131	268143	1	1	Tier 1	Phenylalanyl-Proline	AN02141000	HMDB0011177		7020641	1.34	1.3				0	1.031	1.03	0.96
A-1820	348.1	331.3	379.132	381.138	145.073	163068	1	1	Tier 3 zero-reaction								6	54	511	0	0.981	1.063	1.016
A-1821	348.2	331.4	350.069	352.075	116.01	46382.9	1	1	Tier 3 zero-reaction								2	17	344	0	0.945	0.994	0.961
A-1822	348.5	331.6	408.081	410.088	348.045	174785	2	2	Tier 3 zero-reaction								3	20	290	0.0435	1.009	1.022	1.002
A-T1831	348.5	331.6	496.191	498.197	262.135	273118	1	1	Tier 1	Isoleucyl-Methionine	AN02142000	HMDB0028913		17863274	7.81	0.8				0	0.989	0.995	1.004
A-1823	348.6	331.7	515.094	517.101	281.036	56994	1	1	Tier 3 one-reaction								0	1	87	0	0.738	0.688	0.761
A-1824	348.7	331.8	582.105	584.112	348.047	137147	1	1	Tier 3 zero-reaction								3	20	309	0.087	1.1	1.014	1.025
A-1826	348.8	331.8	446.067	448.073	212.008	22755.1	1	1	Tier 3 one-reaction								0	31	257	0.2174	1.002	0.95	0.988
A-1828	349	332.1	698.012	700.017	463.954	16167.3	1	1	Tier 3 one-reaction								0	2	38	0	2.151	1.931	1.833
A-1829	349.1	332.1	466.143	468.149	232.084	20524.6	1	1	Tier 3 one-reaction								0	13	195	0	1.262	1.175	1.095
A-1831	349.2	332.2	455.127	457.134	221.068	27307	1	1	Tier 3 one-reaction								0	20	229	0	1.007	0.998	1.024
A-1832	349.2	332.2	319.11	321.117	85.0521	1.92145e+06	1	1	Tier 3 zero-reaction								1	16	304	0	0.928	0.93	0.92
A-T1836	349.2	332.2	365.152	367.159	131.095	14617506	1	1	Tier 1	Isoleucine	AN00410002	HMDB0000172	C00407	6306	3.65	0.8				0	1.069	1.021	1.061
A-T1807	349.2	332.2	462.205	464.212	228.147	519682	1	1	Tier 1	Leucyl-Proline	AN01688001	HMDB0028937, HMDB11175, HMDB28937		80817	2.73	2.7				0	1.034	0.998	0.989
A-T1846	349.2	332.2	375.622	377.628	283.128	7794	2	2	Tier 1	Histidinyl-Glutamine	AN02444001	HMDB0028883		9900427	1.96	2.3				0.3913	1.172	0.97	0.993
A-1833	349.6	332.5	558.191	560.198	324.132	14540	1	1	Tier 3 zero-reaction								1	27	405	0.0435	0.966	0.921	0.887
A-T1423	349.6	332.6	478.201	480.207	244.142	4945	1	1	Tier 2	Hydroxyprolyl-Leucine	AN01876001	HMDB0028867		21777566	3.02	57				0.3478	0.993	0.992	1.143
A-1834	349.7	332.6	377.153	379.159	143.094	19471.1	1	1	Tier 3 zero-reaction								1	19	347	0	0.935	1.044	1.135
A-1835	349.8	332.7	371.632	373.639	137.573	25426.8	1	1	Unidentified											0	1.15	1.015	1.089
A-1836	349.8	332.8	610.197	612.203	376.138	17699.1	1	1	Tier 3 zero-reaction								1	10	341	0	1.169	1.085	1.138
A-1837	350	332.9	353.062	355.068	119.004	19050.9	1	1	Tier 3 one-reaction								0	2	132	0.0435	0.735	0.606	0.719
A-1838	350	332.9	626.202	628.208	392.144	37809	1	1	Tier 3 one-reaction								0	11	425	0	0.979	1.079	1.055
A-1839	350.6	333.5	355.068	357.074	242.018	8944.36	2	2	Tier 3 zero-reaction								1	34	334	0	1.06	0.949	1.067
A-1840	351	333.8	416.116	418.123	182.057	81389.6	1	1	Tier 2	3-(3-Hydroxyphenyl)-3-hydroxypropanoic acid	BM01052003	HMDB0002643		102959	1.46	0.7				0	1.05	1.122	1.137
A-1841	351.1	333.9	388.096	390.103	154.038	20961.5	1	1	Tier 3 zero-reaction								1	19	295	0	1.036	0.975	0.928
A-1842	351.2	333.9	336.089	338.096	102.031	38916.5	1	1	Tier 3 zero-reaction								6	52	602	0	0.947	1.077	0.98
A-1843	351.2	333.9	489.217	491.223	255.158	22462.2	1	1	Tier 3 only two-reaction								0	0	74	0	1.378	1.435	1.486
A-1844	351.2	333.9	344.128	346.135	220.14	51524	2	2	Tier 3 only two-reaction								0	0	13	0	1.682	1.364	1.52
A-T1848	351.2	333.9	344.128	346.135	330.213	52775	3	3	Tier 1	Arginyl-Arginine	AN03117000	HMDB0028703		151956	2.45	0.6				0.4783	0.5209	1.063	1.019
A-1845	352	334.6	457.142	459.149	223.084	39533.1	1	1	Tier 2	Salsolinol 1-carboxylic acid	AN01623000	HMDB0013068		7055179	1.56	0.6				0	0.907	0.938	0.969
A-1846	352.2	334.8	365.152	367.159	131.094	2.00006e+07	1	1	Tier 1	Alloisoleucine	AN00410008	HMDB0000557	C21096	99288	1.68	0.3				0	1.083	1.031	1.075
A-1847	352.2	334.8	365.485	367.493	131.427	49147.3	1	1	Unidentified											0	1.005	0.917	1.019
A-1848	352.2	334.8	438.067	440.074	204.009	27772	1	1	Tier 3 one-reaction								0	4	118	0	1.048	1.079	1.043
A-T1873	352.2	334.8	365.152	367.159	131.095	20350127	1	1	Tier 1	Leucine	AN00410000	HMDB0000687	C00123	857	2.84	2.1				0	1.056	1.041	1.064
A-1849	352.2	334.8	586.239	588.245	352.18	9589.33	1	1	Tier 3 one-reaction								0	3	100	0.087	1.114	1.142	1.219
A-1850	352.4	335	484.153	486.16	250.095	22736.2	1	1	Tier 2	N-Acetyl-Formyl-5-hydroxykynurenamine	PR01970000				1.37	62				0	1.072	1.129	1.002
A-1851	352.5	335.1	677.276	679.283	443.218	27615	1	1	Tier 3 one-reaction								0	2	89	0.1739	1.084	1.094	1.072
A-T1833	352.5	335.1	457.142	459.149	223.084	42940	1	1	Tier 2	N-Acetyl-L-Tyrosine	TA01623001	HMDB0000866		68310	4.49	3				0	0.946	0.979	0.998
A-T1512	353.2	335.7	387.134	389.141	153.079	94278	1	1	Tier 2	p-Octopamine	AN00662000	HMDB0004825	C04227	440266	9.38	49.4				0.087	1.08	1.137	1.095
A-1857	353.6	336.1	300.582	302.589	133.047	63547.2	2	2	Unidentified											0	1.024	1.012	0.999
A-1859	353.7	336.2	644.768	646.774	410.71	19004	1	1	Unidentified											0.0435	1.089	1.187	1.147
A-1860	354	336.5	361.085	363.091	127.027	63358.1	1	1	Tier 2	2,3,6-Trihydroxypyridine	AN00355000		C03458	440020	1.04	38.3				0	0.971	1.128	0.979
A-1861	354.1	336.6	294.09	296.097	60.0321	13557.4	1	1	Tier 3 zero-reaction								1	2	140	0	1.032	1.098	1.169
A-T2204	354.1	336.6	826.229	830.242	359.122	4300	1	2	Tier 2	L-Adrenaline 3-O-glucuronide	PR03514001				5.38	47.1				0.1739	1.044	1.015	0.924
A-1862	354.1	336.6	473.659	475.666	239.601	9621.5	1	1	Unidentified											0	0.871	1.046	1.089
A-1863	354.2	336.7	362.645	364.651	128.587	29182.9	1	1	Unidentified											0	1.042	1.029	1.03
A-1864	354.2	336.7	307.074	309.081	73.016	17272.5	1	1	Tier 3 one-reaction								0	2	250	0	1.054	1.012	0.993
A-1865	354.3	336.8	330.09	332.097	96.0318	35881.7	1	1	Tier 3 one-reaction								0	4	252	0	1.029	1.032	0.988
A-1868	354.6	337.1	300.079	302.086	66.0208	48464.4	1	1	Unidentified											0	1.002	1.025	1.003
A-T1492	354.7	337.2	742.257	746.27	275.148	13501	1	2	Tier 2	Epsilon-(gamma-Glutamyl)-Lysine	AN02339000	HMDB0003869		7015684	2.45	54.8				0.4783	1.087	0.949	0.964
A-T1994	354.9	337.4	413.15	415.157	179.095	32391	1	1	Tier 2	L-Homophenylalanine	AN01012005		C17235	2724505	6.27	14				0.3913	0.2022	0.981	1.071
A-1869	355	337.5	371.106	373.112	137.048	419760	1	1	Tier 2	Anthranilic acid	AN00468006	HMDB0001123	C00108	227	0.25	4				0	0.999	0.986	1.003
A-T1826	355	337.5	371.632	373.639	275.148	59876	2	2	Tier 1	Lysyl-Glutamic acid	AN02339002	HMDB0028950		7010501	2.19	6.2				0	1.043	1.022	1.108
A-1870	355.1	337.6	364.624	366.631	130.566	54508.4	1	1	Unidentified											0	0.988	1.013	0.943
A-1871	355.2	337.7	558.126	560.132	324.067	14097.2	1	1	Tier 3 one-reaction								0	13	168	0	0.946	1.013	1.041
A-T1545	355.3	337.8	468.193	470.2	234.137	14861	1	1	Tier 2	p-Coumaroylputrescine	AN01763000		C18326	6439562	6.58	45.2				0.2609	0.863	0.8	0.825
A-1872	355.4	337.9	375.604	377.61	141.545	22175.4	1	1	Unidentified											0	0.974	0.901	0.997
A-1873	355.7	338.2	387.604	389.61	153.545	14397.3	1	1	Unidentified											0	1.045	1.041	1.038
A-1874	355.9	338.3	575.22	577.226	341.161	12258.8	1	1	Tier 3 one-reaction								0	13	340	0.0435	0.953	0.941	0.949
A-T1897	355.9	338.4	350.627	352.634	233.138	4527	2	2	Tier 1	Seryl-Lysine	AN01744001	HMDB0029044		16122513	1.86	1.5				0.3043	1.02	1.096	0.887
A-1875	355.9	338.4	396.609	398.616	162.551	9491.33	1	1	Unidentified											0	1.099	1.108	1.108
A-1876	356	338.5	431.122	433.126	394.126	6348.86	2	2	Tier 3 one-reaction								0	7	235	0	1.753	1.156	1.714
A-1877	356.1	338.5	544.111	546.116	310.052	9990.33	1	1	Tier 3 one-reaction								0	4	156	0.0435	0.776	0.936	0.714
A-1878	356.1	338.6	552.214	554.222	318.156	13089	1	1	Tier 3 one-reaction								0	8	142	0.087	0.989	0.986	1.164
A-T1914	356.1	338.6	414.154	416.163	360.191	14314	2	2	Tier 1	Tryptophyl-Arginine	AN03526001	HMDB0029077		21689254	0.11	3.2				0.3043	0.87	0.693	0.772
A-1879	356.3	338.8	405.116	407.123	342.116	534058	2	2	Tier 3 zero-reaction								13	50	637	0	1.028	1.043	1.046
A-1880	356.3	338.8	297.086	299.092	126.055	8778.67	2	2	Tier 3 zero-reaction								2	3	91	0.0435	0.976	1.019	1.09
A-1882	356.4	338.9	413.625	415.632	179.566	34940.4	1	1	Unidentified											0	1.156	1.076	1.005
A-T2105	356.4	338.9	414.126	416.132	360.132	21749	2	2	Tier 2	Dityrosine	AN03523001	HMDB0006045		53477799	2.33	26.4				0.0435	1.107	1.208	1.144
A-1883	356.5	339	418.107	420.113	368.097	28019.7	2	2	Tier 3 one-reaction								0	10	357	0	1.021	1.139	1.058
A-1884	356.7	339.2	397.113	399.121	326.109	6098.67	2	2	Tier 3 one-reaction								0	14	326	0.087	0.952	1.056	1.203
A-1885	356.9	339.4	466.072	468.078	232.014	18321.6	1	1	Tier 3 one-reaction								0	11	151	0	0.821	0.846	0.8
A-1886	357.3	339.8	652.094	654.1	418.036	12200	1	1	Tier 3 only two-reaction								0	0	57	0	0.881	0.942	0.844
A-1887	357.3	339.8	391.168	393.175	157.11	74211.2	1	1	Tier 3 one-reaction								0	18	261	0	1.013	0.988	1.004
A-1888	357.3	339.8	446.127	448.134	212.069	10113.1	1	1	Tier 2	Vanillactic acid	AN01457000	HMDB0000913		160637	0.79	18.1				0	1.092	1.072	1.028
A-1890	357.5	340	414.1	416.107	180.042	34331.7	1	1	Tier 2	Isomer 1 of 2-Hydroxy-3-(4-hydroxyphenyl)propenoic acid	AN01019002	HMDB0006915	C05350	636708	0.68	2.8				0	0.934	0.893	0.916
A-1891	357.6	340	349.158	351.164	115.099	12766.5	1	1	Tier 3 one-reaction								0	21	290	0	0.937	0.985	0.818
A-1892	357.6	340.1	486.648	488.655	252.59	10134.7	1	1	Unidentified											0	1.06	1.13	1.068
A-T1896	357.8	340.3	464.218	466.228	230.163	12793	1	1	Tier 1	Leucyl-Valine	AN01714001	HMDB0028942		352038	4.61	0.4				0.1739	0.3953	1.308	1.406
A-1893	357.9	340.4	353.151	355.159	119.092	31043.4	1	1	Unidentified											0	1.022	1.052	1.021
A-T1902	358.1	340.6	345.092	347.097	222.067	44620	2	2	Tier 1	L-Cystathionine/Allocystathionine	AN01608000	HMDB0000099	C02291	439258	2.09	0.2				0	0.946	0.978	0.922
A-1894	358.2	340.7	350.069	352.075	116.011	47011.5	1	1	Tier 3 zero-reaction								2	17	344	0	0.778	0.65	0.687
A-T1766	358.3	340.8	342.629	344.635	217.143	8694	2	2	Tier 2	gamma-L-Glutamylputrescine	AN01534002	HMDB0012230	C15699	20841830	2.4	17.9				0.1739	1.059	0.9	0.934
A-1896	358.3	340.8	390.601	392.608	156.542	9612	1	1	Unidentified											0.0435	0.975	0.925	1.232
A-1897	358.6	341.1	471.158	473.165	237.1	35492.4	1	1	Tier 2	Salsoline-1-carboxylic acid	AN01792000	HMDB0013067		6999659	0.53	35.1				0	1.226	1.125	1.222
A-1898	358.6	341.1	457.185	459.192	223.127	12682	1	1	Tier 3 only two-reaction								0	0	4	0	1.114	1.165	1.105
A-1900	359.2	341.7	362.068	364.075	128.01	10401.4	1	1	Tier 3 one-reaction								0	8	225	0	1.052	1.033	0.916
A-1901	359.3	341.8	456.684	458.69	222.625	30689.8	1	1	Unidentified											0.0435	1.116	1.041	1.04
A-T1910	359.4	341.9	498.205	500.211	264.147	4404	1	1	Tier 1	Phenylalanyl-Valine	AN02180001	HMDB0029008		7359121	2.12	0.3				0.1739	1.206	0.999	1.027
A-T1879	359.4	341.9	536.16	538.166	302.105	6728	1	1	Tier 1	Histidinyl-Methionine sulfoxide	AN02737000			91746318	9.09	4				0.4348	1.242	1.095	0.985
A-T2216	359.8	342.3	409.121	411.129	175.063	3841	1	1	Tier 2	5-Hydroxyindoleacetaldehyde	AN00956002	HMDB0004073	C05634	74688	0.68	42.4				0.2174	1.168	1.26	1.303
A-1903	360.2	342.7	569.214	571.221	335.156	20156.3	1	1	Tier 3 one-reaction								0	9	181	0.0435	0.937	1.01	0.96
A-1905	360.4	342.9	505.867	507.874	271.808	75189.3	1	1	Unidentified											0.0435	1.044	0.993	1.129
A-1906	360.4	342.9	645.757	647.764	411.699	109324	1	1	Unidentified											0.0435	1.196	1.194	1.099
A-1907	360.7	343.2	576.173	578.179	342.115	9480	1	1	Tier 3 zero-reaction								13	46	554	0	1.047	1.009	1.053
A-1908	360.8	343.2	348.097	350.103	114.038	7163.33	1	1	Tier 3 only two-reaction								0	0	2	0	0.855	0.915	0.937
A-1909	360.8	343.3	424.163	426.169	380.209	9494.67	2	2	Tier 3 one-reaction								0	4	154	0.1304	0.983	1.061	1.034
A-1910	360.9	343.4	645.256	647.262	411.197	144715	1	1	Tier 3 one-reaction								0	5	131	0	1.011	1.031	1.084
A-T1933	360.9	343.4	686.198	690.21	219.085	7184	1	2	Tier 1	Asparaginyl-Serine	AN01563000	HMDB0028740		18218185	5.4	0.7				0.3913	1.042	1.098	1.232
A-1911	361.1	343.6	547.13	549.136	313.072	17637.3	1	1	Tier 3 one-reaction								0	4	209	0.087	1.095	1.102	1.112
A-1915	361.3	343.8	330.086	332.092	96.0272	766714	1	1	Unidentified											0.0435	1.004	1.029	1.008
A-1916	361.4	343.9	439.621	441.628	205.563	12111.6	1	1	Unidentified											0	0.979	0.924	0.811
A-1917	361.4	343.9	486.531	488.537	252.472	11256.5	1	1	Unidentified											0.1739	1.037	0.85	0.895
A-1918	361.5	344	354.099	356.106	240.081	11679.6	2	2	Tier 3 one-reaction								0	1	68	0	1.043	1.106	1.117
A-1919	361.5	344	593.732	595.739	359.674	17828.1	1	1	Unidentified											0.0435	0.888	0.981	0.989
A-1920	361.6	344.1	455.841	457.848	221.782	56303.5	1	1	Unidentified											0.1304	0.991	1.01	0.985
A-1923	361.8	344.3	546.045	548.051	311.987	39910.7	1	1	Tier 3 one-reaction								0	3	18	0	0.935	0.905	0.862
A-1925	362.3	344.8	291.114	293.12	57.0554	25245.7	1	1	Unidentified											0	0.833	1.015	1.002
A-1926	362.3	344.8	355.065	357.071	242.013	71679.4	2	2	Tier 3 only two-reaction								0	0	44	0	1.056	1.028	1.046
A-1927	362.4	344.9	305.093	307.099	71.0344	1.69961e+06	1	1	Unidentified											0	0.958	0.978	0.953
A-1928	362.4	344.9	412.058	414.064	178	43580.2	1	1	Tier 3 only two-reaction								0	0	11	0	0.817	0.891	0.961
A-1929	362.4	344.9	420.671	422.678	186.613	12927.3	1	1	Unidentified											0.0435	1.22	0.906	1.243
A-1930	362.4	344.9	349.58	351.587	231.043	30921	2	2	Tier 3 one-reaction								0	1	88	0.0435	0.889	0.942	0.921
A-T1923	362.5	345	439.096	441.104	205.037	4657	1	1	Tier 2	6-Hydroxykynurenic acid	AN01356000		C05663	440752	2.16	2.1				0.4783	1.027	1.186	1.05
A-T1857	362.5	345	633.167	635.173	399.107	48216	1	1	Tier 2	Nocardicin E	BM03911000		C01739	135398673	2.12	9.4				0	1.555	1.642	1.571
A-1931	362.5	345	464.218	466.225	230.16	23280.3	1	1	Tier 1	Valyl-Leucine	AN01714003	HMDB0029131		6993117	7.35	0.6				0	1.109	1.109	1.203
A-1932	362.6	345.1	716.3	718.307	482.242	26123.2	1	1	Tier 3 one-reaction								0	8	288	0.1304	1.06	1.094	1.12
A-1933	362.6	345.1	316.106	318.112	164.095	13447.6	2	2	Tier 3 zero-reaction								1	10	250	0	1.112	1.269	1.092
A-1934	362.7	345.2	473.63	475.637	479.144	9947.33	2	2	Tier 3 one-reaction								0	6	251	0.0435	0.939	0.923	1.026
A-1936	362.8	345.3	396.108	398.115	324.1	256140	2	2	Tier 3 one-reaction								0	15	372	0	1.013	0.999	0.999
A-T1953	362.9	345.4	416.114	418.122	182.058	981567	1	1	Tier 1	3-(4-Hydroxyphenyl)lactic acid	AN01052008	HMDB0000755	C03672	9378	5.94	0.3				0	1.034	1.008	1.071
A-1938	363.1	345.6	345.098	347.103	222.079	7567.14	2	2	Tier 3 only two-reaction								0	0	38	0.1739	0.998	1.061	0.713
A-1939	363.1	345.6	315.106	317.113	162.096	110749	2	2	Tier 1	5-Hydroxylysine	AN00774001	HMDB0000450	C16741	3032849	6.8	0.1				0	1.031	1.016	1.045
A-T1906	363.2	345.7	456.128	458.135	222.067	16155	1	1	Tier 1	Allocystathionine	AN01608003	HMDB0000455	C00542	10104953	3.71	4.8				0.3043	1.111	1.012	1.12
A-1940	363.2	345.7	391.094	393.101	157.036	27298	1	1	Tier 3 zero-reaction								1	19	265	0	0.948	1.008	0.961
A-1941	363.3	345.8	509.182	511.189	275.124	8096.67	1	1	Tier 2	Alanyl-Tryptophan	AN02337000	HMDB0028698, HMDB13209, HMDB28698	C00806	263474	6.6	57.1				0.0435	1.115	0.946	0.794
A-1942	363.3	345.8	324.087	326.095	180.057	114618	2	2	Tier 3 one-reaction								0	7	130	0	1.116	1.051	1.107
A-1943	363.4	345.9	370.077	372.083	136.018	29764	1	1	Tier 3 one-reaction								0	3	143	0	0.969	0.986	0.904
A-1944	363.4	345.9	376.166	378.173	142.108	21106	1	1	Unidentified											0	1.099	1.214	1.115
A-1946	363.7	346.2	517.69	519.696	283.632	8564.4	1	1	Unidentified											0.087	1.034	0.971	1.062
A-1948	363.8	346.3	473.633	475.639	239.574	12189.3	1	1	Unidentified											0.0435	0.939	0.975	0.984
A-1949	363.9	346.4	364.084	366.091	130.026	191058	1	1	Tier 3 zero-reaction								4	40	439	0	1.12	1.118	1.149
A-1950	363.9	346.4	330.089	332.096	96.031	82960.7	1	1	Tier 3 only two-reaction								0	0	2	0	1.022	1.025	0.999
A-1951	364	346.5	335.62	337.627	101.562	41021.3	1	1	Unidentified											0	1.015	0.835	0.995
A-1952	364.1	346.6	445.181	447.187	211.123	23636.8	1	1	Tier 3 one-reaction								0	10	137	0	0.94	0.914	0.942
A-1953	364.2	346.7	379.132	381.138	290.146	8700.25	2	2	Tier 3 one-reaction								0	14	285	0	1.049	1.083	1.079
A-1954	364.4	346.9	647.172	651.185	180.063	18359.8	1	2	Tier 2	Isomer 2 of 4-Chloro-L-lysine	BM01026000		C22137	550920	5.74	42				0	1.061	1.097	1.053
A-1955	364.4	346.9	455.127	457.134	221.068	57222.7	1	1	Tier 3 one-reaction								0	20	264	0	1.085	1.025	0.99
A-1956	364.5	347	698.159	702.172	231.049	21157.6	1	2	Tier 3 one-reaction								0	6	193	0.0435	1.006	0.981	0.942
A-1957	364.5	347	339.095	341.101	210.073	6850.67	2	2	Tier 3 zero-reaction								1	10	333	0	1.07	1.34	1.348
A-T1952	364.5	347	357.634	359.641	247.153	9651	2	2	Tier 1	Lysyl-Threonine	AN01927000	HMDB0028961		7010718	3.9	1.3				0.3913	1.105	1.203	1.094
A-1959	364.7	347.2	503.997	506.004	269.939	85421.5	1	1	Tier 3 only two-reaction								0	0	12	0.0435	0.861	0.846	0.886
A-1960	364.8	347.3	453.644	455.649	219.586	31370.2	1	1	Unidentified											0	1.305	1.174	1.243
A-1961	364.9	347.4	396.611	398.617	162.552	168868	1	1	Unidentified											0	1.124	1.121	1.142
A-T1736	365.4	347.9	496.151	498.159	262.095	3906	1	1	Tier 2	N-Acetyl-5-Hydroxy-L-tryptophan	TA02137001			128749	4.8	28.9				0.1739	1.098	1.246	1.007
A-1962	365.5	348	396.609	398.616	325.101	182417	2	2	Tier 3 zero-reaction								1	33	509	0	1.114	1.1	1.137
A-1963	365.5	348	504.719	506.726	270.661	8466.8	1	1	Unidentified											0.0435	1.035	1.058	1.003
A-T1926	365.5	348	365.151	367.159	131.095	22302	1	1	Tier 1	Norleucine	AN00410003	HMDB0001645	C01933	21236	6.73	4.8				0.1304	1.05	0.953	1.16
A-T1956	365.5	348	360.089	362.096	126.032	144732	1	1	Tier 1	Maltol/Pyrogallol	BM00344001	HMDB0030776	C11918	8369	3.96	1.9				0	0.952	0.963	0.941
A-1964	365.5	348	277.1	279.107	43.0417	482918	1	1	Unidentified											0	1.056	1.062	1.064
A-1965	366.2	348.7	439.627	441.634	411.137	8212.67	2	2	Tier 3 one-reaction								0	26	525	0	0.898	0.958	0.819
A-1966	366.2	348.7	427.122	429.127	386.127	9538.5	2	2	Tier 3 one-reaction								0	6	191	0	1.217	1.222	1.143
A-1967	366.3	348.8	368.116	370.123	268.115	8214.36	2	2	Tier 3 one-reaction								0	11	408	0.087	1.201	1.197	1.272
A-1968	366.4	348.9	403.173	405.18	338.229	7106.67	2	2	Tier 3 only two-reaction								0	0	47	0	0.743	0.862	0.978
A-1969	366.4	348.9	343.128	345.137	218.14	15434	2	2	Tier 3 zero-reaction								1	4	61	0.0435	1.463	1.42	1.273
A-1970	366.5	349	335.228	337.235	101.17	47101.5	1	1	Unidentified											0	1.139	1.151	1.174
A-1971	366.6	349.1	322.074	324.08	88.0155	219313	1	1	Tier 3 zero-reaction								2	30	481	0	0.955	1.088	1.051
A-1972	366.7	349.2	426.121	428.128	384.126	151331	2	2	Tier 2	Isomer 5 of S-Adenosyl-L-homocysteine	AN03771000	HMDB0000939	C00021	439155	4.77	40.7				0	1.035	1.052	1.034
A-1973	366.8	349.3	658.327	660.332	424.268	27442.7	1	1	Tier 3 one-reaction								0	3	112	0.0435	0.93	0.977	0.852
A-1974	366.9	349.4	396.111	398.117	162.052	248354	1	1	Tier 3 zero-reaction								5	77	620	0	1.021	1	1.009
A-1975	367.1	349.6	477.137	479.144	243.079	6674	1	1	Tier 3 one-reaction								0	3	156	0	1.196	1.477	1.306
A-1976	367.2	349.7	419.116	421.12	370.115	27129.3	2	2	Tier 3 one-reaction								0	13	324	0	1.293	1.301	1.312
A-1978	367.4	350	433.179	435.185	199.121	11555	1	1	Tier 3 zero-reaction								1	9	180	0	0.904	1.717	1.912
A-T1963	367.5	350	342.629	344.635	217.143	56704	2	2	Tier 2	beta-Alanyl-Lysine	AN01534003	HMDB0060442	C05341	440638	2.77	3.1				0.0435	1.011	1.05	0.991
A-1979	367.6	350.1	355.108	357.118	121.05	128793	1	1	Tier 3 only two-reaction								0	0	25	0	0.681	0.609	0.727
A-T1733	367.8	350.3	402.1	404.107	168.042	193218	1	1	Tier 2	2,6-Dihydroxyphenylacetic acid	AN00856004		C06207	440944	3.23	31.7				0	0.941	0.93	0.946
A-1980	368.1	350.6	477.137	479.143	486.157	7866	2	2	Tier 3 one-reaction								0	20	505	0	1.169	1.477	1.306
A-1981	368.1	350.7	300.084	302.091	132.051	51492.1	2	2	Unidentified											0	1.079	1	1.114
A-1982	368.2	350.7	447.152	449.158	426.187	5800	2	2	Tier 3 one-reaction								0	5	284	0	1.198	1.249	1.205
A-1983	368.2	350.7	414.1	416.107	180.042	126369	1	1	Tier 2	3-Hydroxyphenylpyruvic acid	AN01019004	HMDB0011663		5318321	1.25	0.8				0	0.882	0.883	0.9
A-1985	368.4	350.9	355.069	357.075	242.022	79298.5	2	2	Tier 3 zero-reaction								1	33	348	0	1.043	1.108	1.039
A-1986	368.4	350.9	402.1	404.107	168.042	169088	1	1	Tier 2	Isovanillic acid	AN00856010	HMDB0060003		12575	1.08	9.6				0	0.944	0.93	0.929
A-1988	368.5	351	301.084	303.091	134.051	6018.67	2	2	Tier 3 one-reaction								0	4	82	0	1.239	1.595	1.487
[truncated: 1,923 more rows]
