# Supplementary material for: Haemonchus contortus infection alters parasitological, hematological, and colostrum profiles with metabolomic and lipidomic signatures in Florida cracker ewes during the peripartum period
Source: Front Vet Sci. 2026 Apr 21;13:1770252. doi: 10.3389/fvets.2026.1770252 (PMC13139189; doi:10.3389/fvets.2026.1770252)
Supplement: Supplementary file 2 [file Table_2.XLSX]

## Sheet: Sheet1
Peak Pair Information										Tier 1 - Positive Identification /Tier 2 - High Confidence Putative Identification
Feature Identifier (polarity m/z / RT)	No	RT (min)	m/z	Polarity	Identification Level	Best Match	m/z error (ppm)	MS/MS score (tier 1 and 2)	Other Possibilities	Subclass	QC01_1	QC01_2
Group											QC	QC
N157.0879/2.19	2	2.19	157.088	Neg	Tier 3	FA 8:1;O	5.7993			FA	0.000591291	0.000588706
N157.1244/2.15	3	2.15	157.124	Neg	Tier 3	FA 9:0	6.08435		FOH 9:1;O	FA	0.00155153	0.00139499
N161.0464/1.06	4	1.06	161.046	Neg	Tier 3	FA 6:1;O3	5.2221			FA	0.106186	0.108188
N161.0474/3.20	5	3.2	161.047	Neg	Tier 3	FA 6:1;O3	11.2451			FA	0.00133101	0.000678224
N169.1239/1.37	18	1.37	169.124	Neg	Tier 3	FA 10:0	2.93276		FA 10:1 | FOH 10:2;O | PK 10:0;O2 | PR 10:1;O2 | PR 10:0;O2	FA	0.0381877	0.0389205
N171.1405/4.05	34	4.05	171.14	Neg	Tier 3	FA 10:0	8.21547		PR 10:0;O2	FA	0.00129925	0.00124455
N173.0827/2.09	36	2.09	173.083	Neg	Tier 3	FA 8:1;O2	4.19453			FA	0.000315192	0.000349991
P173.1173/5.19	37	5.19	173.117	Pos	Tier 3	PK 9:0;O3	0.225281			PK	0.167638	0.210147
P173.1173/6.94	38	6.94	173.117	Pos	Tier 3	PK 9:0;O3	0.225281			PK	0.0303519	0.0243132
P173.1173/5.36	39	5.36	173.117	Pos	Tier 3	PK 9:0;O3	0.283045			PK	0.179878	0.172137
P173.1175/4.21	40	4.21	173.118	Pos	Tier 3	PK 9:0;O3	1.66939			PK	0.0595046	0.0671043
P173.1177/3.77	41	3.77	173.118	Pos	Tier 3	FAL 9:1;O2	2.70914		PK 9:0;O3	FAL	0.0735641	0.066537
N179.0575/3.19	42	3.19	179.058	Neg	Tier 3	FA 6:0;O4	7.90807			FA	0.000861281	0.000321395
N185.1184/2.10	54	2.1	185.118	Neg	Tier 3	FA 10:1;O	0.599616		FA 10:0;O | FOH 10:2;O2	FA	0.000852729	0.0005713
N187.0976/2.05	56	2.05	187.098	Neg	Tier 3	FA 9:1;O2	0.138965			FA	0.00366502	0.00339734
N195.1390/1.41	57	1.41	195.139	Neg	Tier 3	FA 12:2	0.379217		FA 12:1 | PR 12:1;O2 | PR 12:3;O2 | PR 12:2;O2	FA	0.010879	0.00936895
N199.1340/2.07	68	2.07	199.134	Neg	Tier 3	FA 11:0;O	0.0451957		FA 11:1;O | PK 11:0;O3	FA	0.00066398	0.000944914
N199.1702/1.98	69	1.98	199.17	Neg	Tier 3	FA 12:0	0.622583			FA	0.0508644	0.0408669
N199.1703/1.38	74	1.38	199.17	Neg	Tier 3	FA 12:0	0.220916			FA	0.000170424	0.000444483
N199.1703/1.83	75	1.83	199.17	Neg	Tier 3	FA 12:0	0.220916			FA	0.0788493	0.100829
N199.1705/2.93	80	2.93	199.17	Neg	Tier 3	FA 12:0	0.632624			FA	0.00631423	0.00531763
N199.1712/4.05	82	4.05	199.171	Neg	Tier 3	FA 12:0	3.99656			FA	0.0112846	0.00801561
P201.1485/6.86	83	6.86	201.149	Pos	Tier 3	PK 11:0;O3	0.00497145			PK	0.0683952	0.0668206
P201.1485/6.70	84	6.7	201.149	Pos	Tier 3	PK 11:0;O3	0.0944576			PK	0.0616549	0.0653619
P201.1486/5.52	85	5.52	201.149	Pos	Tier 3	PK 11:0;O3	0.392744			PK	0.0409792	0.0266634
N209.1183/1.35	87	1.35	209.118	Neg	Tier 3	FA 12:2;O	0.138677			FA	0.000701852	0.000694387
P211.1093/6.15	88	6.15	211.109	Pos	Tier 3	PK 15:7;O	11.5627			PK	0.137783	0.130724
N213.1497/1.27	90	1.27	213.15	Neg	Tier 3	FA 12:1;O	0.192353			FA	0.00141042	0.00152554
N213.1497/2.03	91	2.03	213.15	Neg	Tier 3	FA 12:1;O	0.286184			FA	0.000603507	0.000681954
N213.1860/2.00	92	2	213.186	Neg	Tier 3	FA 13:0	0.159485			FA	0.155481	0.121492
N213.1869/4.05	93	4.05	213.187	Neg	Tier 3	FA 13:0	4.20288			FA	0.000704295	0.00071801
N215.1290/1.99	98	1.99	215.129	Neg	Tier 3	FA 11:1;O2	0.678662			FA	0.00036467	0.000492972
N215.1653/1.29	99	1.29	215.165	Neg	Tier 3	FA 12:0;O	0.283503			FA	0.0059294	0.00538352
N225.1860/1.96	108	1.96	225.186	Neg	Tier 3	FA 14:1	0.239802		FA 14:0	FA	0.682068	0.695656
N225.1860/1.38	109	1.38	225.186	Neg	Tier 3	FA 14:1	0.0621708		FA 14:0	FA	0.00104972	0.000476809
N225.1861/5.18	112	5.18	225.186	Neg	Tier 3	FA 14:1	0.204276		FA 14:0	FA	0.00282634	0.00380763
N225.1863/2.94	116	2.94	225.186	Neg	Tier 3	FA 14:1	1.40328		FA 14:0	FA	0.00306763	0.00239461
N225.1870/4.06	117	4.06	225.187	Neg	Tier 3	FA 14:1	4.33418		FA 14:0	FA	0.0039002	0.00440566
N227.1653/2.01	122	2.01	227.165	Neg	Tier 3	FA 13:1;O	0.136465		FA 13:0;O | MG O-10:2	FA	0.000535094	0.000730443
N227.2002/1.98	123	1.98	227.2	Neg	Tier 3	FA 14:0	6.2676			FA	0.0298687	0.0364047
N227.2017/5.37	124	5.37	227.202	Neg	Tier 3	FA 14:0	0.0264083			FA	0.012491	0.0166728
N227.2017/1.38	125	1.38	227.202	Neg	Tier 3	FA 14:0	0.070422			FA	0.000749497	0.00484144
N227.2017/5.19	127	5.19	227.202	Neg	Tier 3	FA 14:0	0.114436			FA	0.0167235	0.0240661
N227.2020/2.93	134	2.93	227.202	Neg	Tier 3	FA 14:0	1.47886			FA	0.0396696	0.0360398
N227.2028/4.05	135	4.05	227.203	Neg	Tier 3	FA 14:0	4.8679			FA	0.0368726	0.039968
P228.1959/3.02	138	3.02	228.196	Pos	Tier 3	WE 13:2	0.381251		WE 13:1 | FA 13:2 | NAE 11:1	WE	0.0272505	0.0293379
N229.1448/1.98	140	1.98	229.145	Neg	Tier 3	FA 12:1;O2	1.29176			FA	0.000356729	0.00040967
P229.1801/3.59	144	3.59	229.18	Pos	Tier 3	MG O-10:2	1.04285		MG 10:0 | MG O-10:1;O	MG	0.000346507	0.000239874
N229.1806/1.36	147	1.36	229.181	Neg	Tier 3	FA 13:0;O	1.26101		MG O-10:1	FA	0.000596788	0.000799447
N235.1698/1.38	149	1.38	235.17	Neg	Tier 3	FA 15:3	2.35574		PK 15:3;O2 | PR 15:2;O2 | PR 15:1;O2 | PR 15:3;O2	FA	0.000321911	0.000719875
N237.1499/1.24	150	1.24	237.15	Neg	Tier 3	FA 14:2;O	1.10057		FA 14:3;O | PR 14:2;O3	FA	0.00109767	0.00114571
N237.1861/1.96	151	1.96	237.186	Neg	Tier 3	FA 15:2	0.278263		PR 15:0;O2 | PR 15:1;O2	FA	0.00142936	0.00167971
N239.1289/1.27	165	1.27	239.129	Neg	Tier 3	FA 13:3;O2	0.0250911			FA	0.00122045	0.00105308
N239.1647/1.29	166	1.29	239.165	Neg	Tier 3	FA 14:2;O	2.54636		FA 14:1;O | MG O-11:3	FA	0.00222345	0.00220811
N239.2020/2.18	167	2.18	239.202	Neg	Tier 3	FA 15:1	1.57189		FA 15:0	FA	0.121919	0.117702
N239.2027/4.05	168	4.05	239.203	Neg	Tier 3	FA 15:1	4.20564		FA 15:0	FA	0.00136705	0.00143602
P239.2371/2.58	169	2.58	239.237	Pos	Tier 3	FAL 16:1	0.581014		FOH 16:2	FAL	0.0868792	0.0961585
P241.1405/1.24	171	1.24	241.14	Pos	Tier 3	FA 11:0;O2	2.27253		MG 10:2;O	FA	0.0249762	0.0329038
N241.1802/2.72	172	2.72	241.18	Neg	Tier 3	FA 14:1;O	2.85678		MG O-11:2	FA	0.000816079	0.00157092
N241.1810/1.36	173	1.36	241.181	Neg	Tier 3	FA 14:1;O	0.37731		MG O-11:2	FA	0.0163564	0.0170315
N241.1811/2.00	174	2	241.181	Neg	Tier 3	FA 14:1;O	0.750473		MG O-11:2	FA	0.000341458	0.000827421
N241.2140/1.44	175	1.44	241.214	Neg	Tier 3	FA 15:0	13.5316		FOH 15:1;O	FA	0.0057492	0.00767121
N241.2171/1.97	176	1.97	241.217	Neg	Tier 3	FA 15:0	0.928624		FOH 15:1;O	FA	0.00131635	0.00455237
N241.2173/5.36	177	5.36	241.217	Neg	Tier 3	FA 15:0	0.0994954			FA	0.00173172	0.00277382
N241.2173/2.57	178	2.57	241.217	Neg	Tier 3	FA 15:0	0.0165826		FOH 15:1;O	FA	0.125788	0.130463
N241.2175/2.92	180	2.92	241.217	Neg	Tier 3	FA 15:0	0.729632		FOH 15:1;O	FA	0.112156	0.104484
N241.2175/2.73	181	2.73	241.217	Neg	Tier 3	FA 15:0	0.771088		FOH 15:1;O	FA	0.88956	0.902188
P243.1168/17.23	190	17.23	243.117	Pos	Tier 3	PK 14:8;O2;N	16.4859			PK	0.15085	0.175338
N243.1603/1.98	195	1.98	243.16	Neg	Tier 3	FA 13:1;O2	0.641552		MG 10:1 | MG O-10:2;O	FA	0.00045935	0.000642169
N243.1966/1.42	196	1.42	243.197	Neg	Tier 2	FA 14:0;O (beta-Hydroxymyristic acid)	0.338	103.7		FA	0.0337793	0.0301832
P244.1907/2.81	197	2.81	244.191	Pos	Tier 3	FA 13:2;O	0.196568		NAE 11:1;O	FA	0.0938676	0.0774779
P244.1907/3.01	198	3.01	244.191	Pos, merged	Tier 3	FA 13:2;O	0.0900935		NAE 11:1;O	FA	0.0658314	0.0669422
P245.0785/1.26	202	1.26	245.079	Pos	Tier 3	FA 12:5;O2	0.293783		PK 14:7;O4	FA	0.0365133	0.0336332
N247.2022/1.65	203	1.65	247.202	Neg	Tier 3	PR 17:1;O	18.5638			PR	0.000826463	0.000785771
N249.1861/1.95	217	1.95	249.186	Neg	Tier 3	FA 16:3	0.465515		FA 16:2	FA	0.00238165	0.00239399
P250.1771/2.84	219	2.84	250.177	Pos	Tier 3	WE 15:5	12.1634		PR 15:3;O2 | FA 15:5	WE	0.125667	0.133033
N251.2017/2.00	220	2	251.202	Neg	Tier 3	FA 16:2	0.302546		FA 16:1	FA	0.436047	0.351492
N253.0848/1.36	221	1.36	253.085	Neg	Tier 3	PK 16:7;O3	8.60976		PK 16:8;O3	PK	0.00160406	0.000849801
N253.2172/1.39	223	1.39	253.217	Neg	Tier 3	FA 16:1	0.252747		FA 16:0	FA	0.000356729	0.00131791
N253.2174/5.18	224	5.18	253.217	Neg	Tier 3	FA 16:0	0.181662		FA 16:1	FA	0.00571744	0.00765443
N253.2176/2.44	230	2.44	253.218	Neg	Tier 3	FA 16:1	1.16896		FA 16:0	FA	0.997193	1.00668
N253.2179/2.93	231	2.93	253.218	Neg	Tier 3	FA 16:1	2.43269		FA 16:0	FA	0.0407722	0.0396056
N253.2187/4.06	232	4.06	253.219	Neg	Tier 3	FA 16:1	5.35506		FA 16:0	FA	0.0117873	0.013005
N253.2498/1.68	233	1.68	253.25	Neg	Tier 3	FOH 17:1	15.3564			FOH	0.000933359	0.00144472
N255.0888/1.09	241	1.09	255.089	Neg	Tier 3	FA 12:3;O4	5.3158			FA	0.00181358	0.00192402
N255.1603/1.42	242	1.42	255.16	Neg	Tier 3	FA 14:2;O2	0.61138		MG 11:2 | MG O-11:3;O	FA	0.000589458	0.000586841
N255.1960/3.18	244	3.18	255.196	Neg	Tier 3	FA 15:1;O	2.26884		MG O-12:2	FA	0.00202798	0.00781357
N255.1964/1.39	245	1.39	255.196	Neg	Tier 3	FA 15:1;O	0.544678		MG O-12:2	FA	0.00388798	0.00398605
N255.1966/4.74	246	4.74	255.197	Neg	Tier 3	FA 15:1;O	0.121475			FA	0.00263027	0.00256619
N255.2326/1.72	247	1.72	255.233	Neg	Tier 3	FA 16:0	1.26943			FA	0.000770877	0.000784527
N255.2328/1.39	248	1.39	255.233	Neg	Tier 3	FA 16:0	0.603371			FA	0.00394723	0.0167679
N255.2329/2.28	249	2.28	255.233	Neg	Tier 3	FA 16:0	0.329111			FA	0.00536315	0.0164577
N255.2329/2.59	250	2.59	255.233	Neg	Tier 3	FA 16:0	0.211571			FA	0.0174987	0.0204698
N255.2330/0.62	251	0.62	255.233	Neg	Tier 2	FA 16:0	-0.236	300.1		FA	0.00163796	0.00166697
N255.2330/5.19	252	5.19	255.233	Neg	Tier 1	FA 16:0	0.066	739.5		FA	0.0843334	0.112516
N255.2330/5.37	253	5.37	255.233	Neg	Tier 3	FA 16:0	0.0626878			FA	0.0378243	0.0573843
N255.2330/3.04	254	3.04	255.233	Neg	Tier 1	FA 16:0	0.194	1000		FA	0.444004	0.44515
N255.2330/5.56	255	5.56	255.233	Neg	Tier 1	FA 16:0	0.176	532.7		FA	0.00648893	0.00961823
N255.2330/6.60	258	6.6	255.233	Neg	Tier 1	FA 16:0	0.29	854.5		FA	0.0179043	0.0206669
N255.2331/1.98	263	1.98	255.233	Neg	Tier 3	FA 16:0	0.415307			FA	0.024701	0.0851374
N255.2332/2.75	267	2.75	255.233	Neg	Tier 3	FA 16:0	0.846285			FA	0.014654	0.0267
N255.2337/4.05	269	4.05	255.234	Neg	Tier 2	FA 16:0	2.731	118.9		FA	0.344775	0.376939
N255.2366/3.74	270	3.74	255.237	Neg	Tier 3	FA 16:0	14.0889			FA	0.035963	0.0397734
N255.2377/3.19	271	3.19	255.238	Neg	Tier 3	FA 16:0	18.4769			FA	0.984909	1.02949
N255.2657/1.70	273	1.7	255.266	Neg	Tier 3	FOH 17:0	14.2557			FOH	0.00312932	0.00982524
N257.1760/1.41	289	1.41	257.176	Neg	Tier 3	FA 14:1;O2	0.762124		MG 11:1 | MG O-11:2;O	FA	0.00131574	0.00138007
N257.1761/1.99	290	1.99	257.176	Neg	Tier 3	FA 14:1;O2	0.995427		MG 11:1 | MG O-11:2;O	FA	0.000237005	0.000427076
P257.2114/2.72	297	2.72	257.211	Pos	Tier 3	MG 12:0	1.24022		MG O-12:2 | MG O-12:1;O	MG	0.000439854	0.000492598
N257.2120/1.41	298	1.41	257.212	Neg	Tier 3	FA 15:0;O	0.929195		MG O-12:1	FA	0.0045935	0.00461329
P259.1921/3.97	312	3.97	259.192	Pos	Tier 3	MG 11:1	6.49711		MG O-11:2;O | MG 11:0;O	MG	0.00199009	0.00195707
N259.2435/2.40	313	2.4	259.243	Neg	Tier 3	ST 19:0	1.37323			ST	0.059025	0.0698561
N263.1989/1.61	315	1.61	263.199	Neg	Tier 3	FA 17:3	10.3876		PK 17:3;O2	FA	0.000648098	0.000594923
N263.2018/1.96	316	1.96	263.202	Neg	Tier 3	FA 17:3	0.592701		PK 17:3;O2	FA	0.00587992	0.00587339
P263.2370/2.18	317	2.18	263.237	Pos	Tier 3	PR 18:1;O	0.376087		FAL 18:3 | FOH 18:0 | ST 18:0;O | NAE 11:0;O	PR	0.0420957	0.0615528
P263.2371/12.58	318	12.58	263.237	Pos	Tier 3	PR 18:1;O	0.604018			PR	0.0248108	0.0234622
P263.2371/3.26	319	3.26	263.237	Pos	Tier 3	PR 18:1;O	0.642007		FAL 18:3 | FOH 18:0 | ST 18:0;O | NAE 11:0;O	PR	0.133317	0.106856
N265.1480/1.25	321	1.25	265.148	Neg	Tier 1	Lauryl sulfate (surfactant from personal care products)	0.399	827		Other	0.00382079	0.0043839
N265.1813/1.37	322	1.37	265.181	Neg	Tier 3	FA 16:2;O	1.47446		FA 16:3;O | PR 16:3;O3	FA	0.0034775	0.00279993
N265.2150/1.71	323	1.71	265.215	Neg	Tier 3	FA 17:2	8.68729			FA	0.00119419	0.00141426
N265.2174/2.28	324	2.28	265.217	Neg	Tier 2	FA 17:2	0.516	247.8		FA	0.0671176	0.0601282
P265.2526/2.86	325	2.86	265.253	Pos	Tier 3	PR 18:0;O	0.14703		FAL 18:2 | FOH 18:3	PR	5.72464	5.80165
P265.2528/2.71	326	2.71	265.253	Pos	Tier 3	PR 18:0;O	0.637128		FAL 18:2 | FOH 18:3	PR	0.70901	0.810276
P266.1726/2.84	327	2.84	266.173	Pos	Tier 3	PR 15:3;O3	9.1219		PR 15:5;O3	PR	0.0853079	0.0726558
N267.1965/2.90	328	2.9	267.197	Neg	Tier 3	FA 16:2;O	0.14596		FA 16:1;O | MG O-13:3	FA	0.00129131	0.00131418
N267.1967/1.40	329	1.4	267.197	Neg	Tier 3	FA 16:1;O	0.45285		FA 16:2;O | MG O-13:3	FA	0.0296476	0.0296386
N267.2311/1.44	331	1.44	267.231	Neg	Tier 3	FA 17:1	7.0875		FA 17:0	FA	0.0179666	0.0197711
N267.2332/2.91	333	2.91	267.233	Neg	Tier 3	FA 17:1	0.845703		FA 17:0	FA	0.967406	0.983658
P267.2683/3.59	336	3.59	267.268	Pos	Tier 3	FAL 18:1	0.145921		FOH 18:2	FAL	0.0408138	0.0410487
N269.1367/3.81	342	3.81	269.137	Neg	Tier 3	FA 14:3;O3	10.1398		MG 11:3;O	FA	0.000904039	0.00101703
N269.1368/3.62	343	3.62	269.137	Neg	Tier 3	FA 14:3;O3	9.76827		MG 11:3;O	FA	0.00111783	0.000969159
P269.1725/1.37	345	1.37	269.172	Pos	Tier 3	MG 10:0	0.564694		MG O-10:1;O | FA 13:0;O2 | MG 12:3 | MG 12:2;O	MG	0.0077468	0.00688114
N269.2123/1.41	346	1.41	269.212	Neg	Tier 3	FA 16:1;O	0.226587		MG O-13:2	FA	0.100587	0.104655
N269.2148/3.80	347	3.8	269.215	Neg	Tier 3	FA 16:1;O	9.55		MG O-13:2	FA	0.00139393	0.0015703
N269.2150/3.62	348	3.62	269.215	Neg	Tier 3	FA 16:1;O	10.2557		MG O-13:2	FA	0.00147578	0.0014901
N269.2468/1.44	349	1.44	269.247	Neg	Tier 3	FA 17:0	6.84874		PR 17:1;O2	FA	0.0833011	0.0898054
N269.2487/5.17	351	5.17	269.249	Neg	Tier 3	FA 17:0	0.282267		PR 17:1;O2	FA	0.0030829	0.0039245
N269.2495/4.03	352	4.03	269.25	Neg	Tier 2	FA 17:0	3.515	435.3		FA	0.137305	0.131943
N269.2512/3.80	353	3.8	269.251	Neg	Tier 1	FA 17:0	9.724	996.7		FA	0.881309	0.880743
N270.2108/4.03	360	4.03	270.211	Neg	Tier 3	SPB 15:2;O3	12.2571		NAE 13:1;O	SPB	0.00145668	0.00090882
N271.1917/2.00	367	2	271.192	Neg	Tier 3	FA 15:1;O2	0.870233		MG 12:1 | MG O-12:2;O	FA	0.000411094	0.000504783
N271.2243/1.43	368	1.43	271.224	Neg	Tier 3	FA 16:0;O	13.1589		MG O-13:1	FA	0.00233218	0.002113
N271.2281/1.86	369	1.86	271.228	Neg	Tier 3	FA 16:0;O	0.999159		MG O-13:1	FA	0.0395273	0.0453155
N271.2626/1.51	370	1.51	271.263	Neg	Tier 3	FOH 17:0;O	6.02368			FOH	0.173555	0.167674
N275.1670/1.24	373	1.24	275.167	Neg	Tier 3	FOH 17:5;O2	6.1817		FOH 17:6;O2 | PR 17:3;O3	FOH	0.0178041	0.0198345
N275.2018/2.01	375	2.01	275.202	Neg	Tier 3	FA 18:4	0.53052		FA 18:3 | FA 18:0 | ST 18:1;O2	FA	0.049195	0.0514195
N275.2371/1.44	376	1.44	275.237	Neg	Tier 3	ST 19:0;O	3.26627		PK 19:3;O | PR 19:1;O	ST	0.0133481	0.0169462
N277.1763/2.08	377	2.08	277.176	Neg	Tier 3	FA 17:4;O	16.8449		FOH 17:5;O2	FA	0.00267547	0.00282169
N277.1812/1.34	378	1.34	277.181	Neg	Tier 3	FA 17:4;O	0.83339		FOH 17:5;O2	FA	0.00598071	0.00650561
N277.2176/2.92	380	2.92	277.218	Neg	Tier 3	FA 18:3	1.17597		FA 18:2 | ST 18:0;O2	FA	0.0035734	0.00405194
N277.2178/2.15	381	2.15	277.218	Neg	Tier 1	FA 18:3	1.82	999.8		FA	0.976428	0.982178
N277.2179/2.15	382	2.15	277.218	Neg	Tier 3	FA 18:3	1.96957		FA 18:2 | ST 18:0;O2	FA	0.985373	1.00282
N277.2191/4.05	383	4.05	277.219	Neg	Tier 3	FA 18:3	6.47863		FA 18:2 | ST 18:0;O2	FA	0.000740335	0.00102449
P279.1612/3.88	392	3.88	279.161	Pos	Tier 3	PR 16:4;O4	7.53686		MG 11:2 | MG O-11:3;O | FA 14:2;O2	PR	0.127031	0.132547
N279.1631/1.32	393	1.32	279.163	Neg	Tier 3	FA 16:4;O2	10.3022			FA	0.00489647	0.00496142
N279.2327/2.34	395	2.34	279.233	Neg	Tier 1	FA 18:2	-1.059	979.6		FA	0.0558305	0.0614393
N279.2329/1.98	396	1.98	279.233	Neg	Tier 3	FA 18:2	0.0501374		FA 18:1	FA	0.0079699	0.00811103
N279.2330/5.19	397	5.19	279.233	Neg	Tier 3	FA 18:2	0.236362		FA 18:1	FA	0.00497161	0.00583857
N279.2331/1.39	398	1.39	279.233	Neg	Tier 3	FA 18:2	0.451236		FA 18:1	FA	0.000230286	0.00074785
N279.2332/2.92	402	2.92	279.233	Neg	Tier 3	FA 18:2	0.916796		FA 18:1	FA	0.771487	0.833676
N279.2337/4.05	403	4.05	279.234	Neg	Tier 3	FA 18:2	2.6716		FA 18:1	FA	0.0165855	0.0203865
N279.2340/2.60	404	2.6	279.234	Neg	Tier 3	FA 18:2	3.78177		FA 18:1	FA	1.03144	1.04987
N281.1940/3.38	430	3.38	281.194	Neg	Tier 3	ST 20:4;O	10.2456		PR 20:6;O | PR 20:7;O	ST	0.242711	0.285356
N281.2123/1.42	431	1.42	281.212	Neg	Tier 3	FA 17:2;O	0.39472		MG O-14:3	FA	0.00248244	0.00229079
N281.2481/2.92	432	2.92	281.248	Neg	Tier 1	FA 18:1	-1.773	1000		FA	0.0327861	0.058921
N281.2487/5.19	433	5.19	281.249	Neg	Tier 1	FA 18:1	0.15	1000		FA	0.0473393	0.0623482
N281.2487/0.62	434	0.62	281.249	Neg	Tier 3	FA 18:1	0.199112		FA 18:0	FA	0.000172256	0.000658953
N281.2487/2.28	435	2.28	281.249	Neg	Tier 3	FA 18:1	0.199112		FA 18:0	FA	0.0127237	0.0129491
N281.2487/5.36	437	5.36	281.249	Neg	Tier 1	FA 18:1	0.237	613.2		FA	0.0435643	0.0448548
N281.2487/6.60	438	6.6	281.249	Neg	Tier 1	FA 18:1	0.334	1000		FA	0.00836969	0.0110804
N281.2487/5.56	440	5.56	281.249	Neg	Tier 3	FA 18:1	0.376891		FA 18:0	FA	0.00495695	0.00671324
N281.2487/1.39	444	1.39	281.249	Neg	Tier 3	FA 18:1	0.448002		FA 18:0	FA	0.000782483	0.00509445
N281.2489/2.00	447	2	281.249	Neg	Tier 3	FA 18:1	1.08804		FA 18:0	FA	0.0561952	0.0323807
N281.2493/4.05	448	4.05	281.249	Neg	Tier 3	FA 18:1	2.51023		FA 18:0	FA	0.501469	0.510349
N281.2847/1.69	451	1.69	281.285	Neg	Tier 3	PR 19:1;O	1.09853			PR	0.00105247	0.00455051
P283.1514/1.26	471	1.26	283.151	Pos	Tier 3	MG 10:1;O	0.575664		FA 13:1;O3 | PR 15:3;O5 | PR 15:1;O5	MG	0.00156197	0.00118937
N283.1917/1.27	472	1.27	283.192	Neg	Tier 3	FA 16:2;O2	0.586175		MG 13:2 | MG O-13:3;O	FA	0.00175127	0.001648
P283.2273/2.28	475	2.28	283.227	Pos	Tier 3	MG O-14:3	1.69122		MG 14:1 | MG O-14:2;O | MG O-12:0	MG	0.000231168	0.000211317
N283.2278/1.42	476	1.42	283.228	Neg	Tier 3	FA 17:1;O	0.102391		FA 17:0;O | FOH 17:2;O2 | FOH 17:1;O2 | MG O-14:2	FA	0.000903428	0.000430185
N283.2282/1.94	477	1.94	283.228	Neg	Tier 3	FA 17:1;O	1.02744		FA 17:0;O | FOH 17:2;O2 | FOH 17:1;O2 | MG O-14:2	FA	0.00129192	0.00165671
P283.2633/2.87	478	2.87	283.263	Pos	Tier 3	WE 18:1	0.508361		MG O-15:1	WE	1.50023	1.6787
N283.2643/1.48	479	1.48	283.264	Neg	Tier 2	FA 18:0	-0.001	263.8		FA	0.0125723	0.0130591
N283.2643/1.66	480	1.66	283.264	Neg	Tier 2	FA 18:0	0	263.8		FA	0.0105821	0.0109131
N283.2643/1.98	481	1.98	283.264	Neg	Tier 2	FA 18:0 (Stearic acid)	0	196.3		FA	0.0187967	0.0282877
N283.2643/2.29	482	2.29	283.264	Neg	Tier 3	FA 18:0	0.0141211			FA	0.0088547	0.0117536
N283.2643/2.77	483	2.77	283.264	Neg	Tier 3	FA 18:0	0.0140858			FA	0.00660071	0.010294
N283.2643/2.93	484	2.93	283.264	Neg	Tier 3	FA 18:0	0.0140505			FA	0.0155941	0.0239505
N283.2643/3.79	485	3.79	283.264	Neg	Tier 1	FA 18:0	0	997.5		FA	0.0101454	0.0105028
N283.2643/4.26	486	4.26	283.264	Neg	Tier 1	FA 18:0	0	998.1		FA	0.256636	0.254473
N283.2643/4.47	487	4.47	283.264	Neg	Tier 3	FA 18:0	0.0140152			FA	1.11636	1.16436
N283.2643/5.15	488	5.15	283.264	Neg	Tier 1	FA 18:0 (Stearic acid)	0	999.9		FA	0.105005	0.116633
N283.2643/5.36	489	5.36	283.264	Neg	Tier 2	FA 18:0	0	142.6		FA	0.0451109	0.0523159
N283.2643/5.56	490	5.56	283.264	Neg	Tier 1	FA 18:0	0	616.4		FA	0.0068481	0.0084203
N285.2073/1.29	513	1.29	285.207	Neg	Tier 3	FA 16:1;O2	0.546971		MG 13:1 | MG O-13:2;O	FA	0.0024629	0.0025724
N285.2074/1.98	514	1.98	285.207	Neg	Tier 3	FA 16:1;O2	0.86253		MG 13:1 | MG O-13:2;O	FA	0.00105553	0.00107422
P285.2426/2.91	519	2.91	285.243	Pos	Tier 3	MG O-14:1;O	0.627536		MG O-14:2 | FOH 17:1;O2 | FOH 17:2;O2 | MG 14:0	MG	0.00334778	0.00280995
P285.2427/3.77	521	3.77	285.243	Pos	Tier 3	MG O-14:1;O	1.04823		MG O-14:2 | FOH 17:1;O2 | FOH 17:2;O2 | MG 14:0	MG	0.00146471	0.00136547
N285.2438/2.05	522	2.05	285.244	Neg	Tier 3	FA 17:0;O	0.985122		FOH 17:1;O2 | MG O-14:1	FA	0.0072427	0.00676111
N285.2801/1.69	523	1.69	285.28	Neg	Tier 3	FOH 18:0;O	0.581884			FOH	0.0437543	0.0491616
N287.2049/2.26	525	2.26	287.205	Neg	Tier 3	FA 19:4	11.3717		ST 19:2;O2	FA	0.00541263	0.00529773
N287.2228/1.32	526	1.32	287.223	Neg	Tier 3	FA 16:0;O2	0.0905221		MG 13:0 | MG O-13:1;O	FA	0.00275304	0.00267125
N289.1829/1.26	528	1.26	289.183	Neg	Tier 3	FA 18:5;O	6.88492		FA 18:4;O | FA 18:1;O | ST 18:2;O3	FA	0.00276465	0.0026843
N289.2174/2.28	529	2.28	289.217	Neg	Tier 3	FA 19:4	0.366506		FA 19:3 | ST 19:1;O2 | PK 19:4;O2	FA	0.0102218	0.0103244
N289.2181/1.71	530	1.71	289.218	Neg	Tier 3	FA 19:4	2.64852		FA 19:3 | ST 19:1;O2 | PK 19:4;O2	FA	0.00326248	0.00333517
N291.1965/1.96	540	1.96	291.197	Neg	Tier 3	FA 18:4;O	0.13393		FA 18:3;O | FOH 18:5;O2 | ST 18:1;O3	FA	0.235451	0.230437
N291.2329/2.46	541	2.46	291.233	Neg	Tier 3	FA 19:3	0.254092		ST 19:0;O2 | PK 19:3;O2	FA	0.00921937	0.00984886
N291.2342/1.44	542	1.44	291.234	Neg	Tier 3	FA 19:3	4.27834		ST 19:0;O2 | PK 19:3;O2	FA	0.00698004	0.00688295
N292.2656/1.51	543	1.51	292.266	Neg	Tier 3	SPB 19:3;O	3.32574			SPB	0.00593571	0.00633368
N293.1762/1.91	544	1.91	293.176	Neg	Tier 3	FA 17:4;O2	1.07785			FA	0.00224605	0.00207695
P293.2089/1.48	545	1.48	293.209	Pos	Tier 3	FA 16:1;O	0.56956		MG O-13:2 | Car 6:0;O | FA 13:1;O3;N | FOH 18:5;O2 | MG 15:3 | NAE 11:1;O3 | MG O-15:4;O | ST 18:1;O3	FA	0.0200141	0.0209904
N293.2123/2.08	546	2.08	293.212	Neg	Tier 1	FA 18:3;O	0.393	529.7		FA	0.0587711	0.0491548
N293.2133/1.39	547	1.39	293.213	Neg	Tier 1	FA 18:3;O	3.756	975.8		FA	0.0831686	0.0882798
N293.2489/3.04	548	3.04	293.249	Neg	Tier 3	FA 19:2	1.04348		FA 19:1	FA	0.129338	0.140272
N295.1715/1.49	551	1.49	295.171	Neg	Tier 3	FA 20:8	3.78085		ST 20:5;O2 | PR 20:9;O2	FA	0.00123328	0.00125512
P295.1887/1.41	552	1.41	295.189	Pos	Tier 3	FA 15:1;O2	2.37814		MG 12:1 | MG O-12:2;O | MG 14:4 | MG 14:3;O | NAE 10:1;O4	FA	0.0509035	0.0366723
N295.1892/16.05	553	16.05	295.189	Neg	Tier 3	PR 17:2;O4	7.90679			PR	0.000885714	0.000844828
N295.1892/2.32	554	2.32	295.189	Neg	Tier 3	FA 17:3;O2	7.87292		PK 17:3;O4 | MG 14:3 | MG O-14:4;O | PR 17:2;O4	FA	0.00336999	0.00321271
N295.1930/3.99	555	3.99	295.193	Neg	Tier 3	FA 17:3;O2	5.20338		PK 17:3;O4 | MG 14:3 | MG O-14:4;O | PR 17:2;O4	FA	0.00158757	0.00210958
N295.1952/4.19	556	4.19	295.195	Neg	Tier 3	FA 17:3;O2	12.4528		PK 17:3;O4 | MG 14:3 | MG O-14:4;O | PR 17:2;O4	FA	0.004701	0.00357575
N295.2055/2.46	557	2.46	295.205	Neg	Tier 3	ST 21:4;O	4.2987		PR 21:6;O	ST	0.0240824	0.0289969
N295.2276/1.42	558	1.42	295.228	Neg	Tier 1	FA 18:1;O;Cyc	-0.78	850.7		FA	0.0834227	0.0590236
N295.2278/1.95	559	1.95	295.228	Neg	Tier 3	FA 18:2;O	0.403079		FA 18:1;O | MG O-15:3	FA	0.016266	0.0175468
N295.2278/2.29	560	2.29	295.228	Neg	Tier 3	FA 18:1;O	0.132101		FA 18:2;O	FA	0.00539736	0.00656031
N295.2289/1.51	561	1.51	295.229	Neg	Tier 1	FA 18:1;O;Cyc	3.324	994		FA	0.00170973	0.00174933
N295.2301/3.99	562	3.99	295.23	Neg	Tier 3	FA 18:2;O	7.62456		FA 18:1;O | MG O-15:3	FA	0.00101521	0.00234053
N295.2303/4.18	563	4.18	295.23	Neg	Tier 3	FA 18:1;O	8.33586		FA 18:2;O | MG O-15:3	FA	0.0044188	0.00450823
N295.2642/4.91	564	4.91	295.264	Neg	Tier 1	FA 19:1	-0.24	1000		FA	0.0356149	0.0389715
N295.2644/4.19	565	4.19	295.264	Neg	Tier 1	FA 19:1	0.454	993.5		FA	2.653	2.81017
N295.2656/3.99	566	3.99	295.266	Neg	Tier 1	FA 19:1	4.681	998.3		FA	1.45791	1.63829
N295.2676/3.77	567	3.77	295.268	Neg	Tier 1	FA 19:1	11.429	687.1		FA	0.44581	0.482211
N296.1854/3.99	591	3.99	296.185	Neg	Tier 3	FA 16:2;O2;N	4.39927		NA 16:3;O3 | NAE 14:3;O2	FA	0.00108668	0.00110592
N296.1878/4.18	592	4.18	296.188	Neg	Tier 3	FA 16:2;O2;N	3.56868		NA 16:3;O3 | NAE 14:3;O2	FA	0.00190642	0.00226344
P297.0825/1.79	608	1.79	297.082	Pos	Tier 3	PR 15:3;O;Br	8.0853			PR	0.102179	0.115569
N297.1530/1.25	609	1.25	297.153	Neg	Tier 1	Auraptene (natural bioactive monoterpene coumarin ether from citrus fruit and plants)	11.335	747		Other	0.00613281	0.00618421
N297.1530/1.96	610	1.96	297.153	Neg	Tier 3	ST 19:5;O3	11.4453		PK 19:7;O3	ST	0.0413021	0.0455979
N297.1531/2.92	611	2.92	297.153	Neg	Tier 3	ST 19:5;O3	11.6808		PK 19:7;O3	ST	0.0386884	0.0463825
N297.1532/2.27	612	2.27	297.153	Neg	Tier 3	ST 19:5;O3	11.9837		PK 19:7;O3	ST	0.0545104	0.0679418
N297.1542/1.62	613	1.62	297.154	Neg	Tier 3	ST 19:5;O3	15.2816		PK 19:7;O3	ST	0.0372627	0.0662001
N297.1866/1.95	615	1.95	297.187	Neg	Tier 3	ST 20:4;O2	1.93818		PR 20:4;O2 | PR 20:7;O2	ST	7.49037	8.34453
P297.2036/1.59	617	1.59	297.204	Pos	Tier 3	MG 12:0	0.161505		FA 15:0;O2 | MG O-12:1;O | MG 14:3 | NAE 10:0;O4 | MG O-14:4;O | PR 17:2;O4 | PK 17:3;O4 | MG 14:2;O	MG	0.0224399	0.020938
P297.2036/21.41	618	21.41	297.204	Pos	Tier 3	PR 17:2;O4	8.1964		PK 17:3;O4	PR	0.00984162	0.00964422
P297.2042/2.53	619	2.53	297.204	Pos	Tier 3	MG 12:0	1.9919		FA 15:0;O2 | MG O-12:1;O | MG 14:3 | MG O-14:4;O | PR 17:2;O4 | PK 17:3;O4 | MG 14:2;O | NAE 10:0;O4	MG	0.000307409	0.000299366
P297.2045/7.93	620	7.93	297.205	Pos	Tier 3	PR 17:2;O4	5.06722		PK 17:3;O4	PR	0.0377124	0.0375638
P297.2050/6.11	621	6.11	297.205	Pos	Tier 3	MG 14:3	3.35122		MG O-14:4;O | PR 17:2;O4 | PK 17:3;O4 | MG 14:2;O | FA 15:0;O2	MG	0.000177896	0.000255104
P297.2052/4.56	622	4.56	297.205	Pos	Tier 3	MG 14:3	2.81287		MG O-14:4;O | PR 17:2;O4 | PK 17:3;O4 | MG 14:2;O | FA 15:0;O2	MG	4.88726e-05	8.18617e-05
P297.2053/9.82	623	9.82	297.205	Pos	Tier 3	PR 17:2;O4	2.61099		PK 17:3;O4	PR	0.0875408	0.091458
P297.2055/11.68	624	11.68	297.205	Pos	Tier 3	PR 17:2;O4	1.87076		PK 17:3;O4	PR	0.0181119	0.0251641
N297.2434/1.95	625	1.95	297.243	Neg	Tier 3	FA 18:1;O	0.33306		FA 18:0;O | MG O-15:2	FA	0.666535	0.705845
N297.2434/2.28	627	2.28	297.243	Neg	Tier 3	FA 18:1;O	0.265775		FA 18:0;O | MG O-15:2	FA	0.0300001	0.0337384
N297.2436/2.89	628	2.89	297.244	Neg	Tier 3	FA 18:1;O	0.373431		FA 18:0;O | MG O-15:2	FA	0.00681817	0.0085981
N297.2480/3.59	629	3.59	297.248	Neg	Tier 3	FA 18:1;O	15.1422		FA 18:0;O | MG O-15:2	FA	0.00199927	0.00266876
N297.2798/5.05	630	5.05	297.28	Neg	Tier 1	FA 19:0	-0.364	1000		FA	0.0942577	0.103803
N297.2798/5.32	631	5.32	297.28	Neg	Tier 1	FA 19:0	-0.254	999.3		FA	0.41748	0.458248
N297.2814/1.62	632	1.62	297.281	Neg	Tier 1	FA 19:0	5.049	968.3		FA	2.35495	2.44385
N299.1268/1.27	658	1.27	299.127	Neg	Tier 3	ST 18:5;O4	7.1341		PK 18:7;O4 | PK 18:6;O4	ST	0.0205183	0.02498
N299.1881/2.91	659	2.91	299.188	Neg	Tier 3	FA 16:1;O3	5.55169		MG 13:2;O	FA	0.000978867	0.0009962
N299.2015/2.31	660	2.31	299.202	Neg	Tier 3	FA 20:6	0.381014		ST 20:3;O2 | PR 20:4;O2 | PR 20:5;O2 | PR 20:6;O2	FA	0.0787999	0.0863515
N299.2018/2.05	661	2.05	299.202	Neg	Tier 1	FA 20:6	0.43	837.5		FA	0.059553	0.0606075
N299.2019/1.40	662	1.4	299.202	Neg	Tier 3	FA 20:6	0.655076		ST 20:3;O2 | PR 20:5;O2 | PR 20:4;O2 | PR 20:6;O2	FA	0.00917966	0.0130118
P299.2215/3.17	663	3.17	299.222	Pos	Tier 3	MG 14:2	0.554773		MG O-14:3;O | MG 14:1;O | MG O-12:0;O	MG	0.00117832	0.000994715
P299.2216/2.40	668	2.4	299.222	Pos	Tier 3	MG 14:2	0.387673		MG O-14:3;O | MG 14:1;O | MG O-12:0;O	MG	0.000299589	0.000745322
P299.2216/5.68	670	5.68	299.222	Pos	Tier 3	MG 14:2	0.253992		MG O-14:3;O | MG 14:1;O	MG	0.000807376	0.000878586
P299.2217/1.72	672	1.72	299.222	Pos	Tier 3	MG 14:2	0.0534721		MG O-14:3;O | MG 14:1;O | MG O-12:0;O	MG	0.00109279	0.00124458
P299.2218/4.23	674	4.23	299.222	Pos	Tier 3	MG 14:2	0.247308		MG O-14:3;O | MG 14:1;O	MG	0.00024925	0.000227975
P299.2582/3.25	681	3.25	299.258	Pos	Tier 3	MG O-15:1;O	0.263986		MG O-15:2 | MG 15:0	MG	0.00131467	0.000851933
P299.2582/4.45	682	4.45	299.258	Pos	Tier 3	MG O-15:1;O	0.464482		MG O-15:2 | MG 15:0	MG	0.000381207	0.000435961
P299.2583/3.43	683	3.43	299.258	Pos	Tier 3	MG O-15:1;O	0.664977		MG O-15:2 | MG 15:0	MG	0.000608464	0.000686782
P299.2584/2.25	684	2.25	299.258	Pos	Tier 3	MG O-15:1;O	1.23305		MG O-15:2 | MG 15:0	MG	0.000605532	0.000745798
N299.2591/1.85	685	1.85	299.259	Neg	Tier 1	FA 18:0;O	-0.377	997.3		FA	2.56475	2.60963
N299.2594/2.92	686	2.92	299.259	Neg	Tier 3	FA 18:0;O	0.73849		MG O-15:1	FA	0.00588847	0.00732992
N299.2594/2.17	687	2.17	299.259	Neg	Tier 1	FA 18:0;O	0.903	705.7		FA	0.251058	0.273034
N299.2609/4.06	688	4.06	299.261	Neg	Tier 3	FA 18:0;O	5.61717		MG O-15:1	FA	0.00111325	0.000918805
N299.2632/3.43	689	3.43	299.263	Neg	Tier 3	FA 18:0;O	13.4029		MG O-15:1	FA	0.00202248	0.00220687
N300.0676/4.83	701	4.83	300.068	Neg	Tier 3	PK 16:8;O6	12.1673			PK	0.000918699	0.00099589
P301.1409/1.56	705	1.56	301.141	Pos	Tier 3	PK 18:7;O4	8.32169		PK 18:6;O4 | ST 18:5;O4	PK	0.314312	0.280128
N301.1840/1.26	706	1.26	301.184	Neg	Tier 3	ST 19:3;O3	10.1632		PR 19:5;O3	ST	0.0453275	0.0508858
P301.2114/3.23	707	3.23	301.211	Pos	Tier 3	NAE 13:3;O2	2.46339		FA 18:3 | FA 18:2 | ST 20:3;O2 | PR 20:4;O2 | PR 20:5;O2 | PR 20:6;O2	NAE	0.0021371	0.00190014
N301.2170/2.28	708	2.28	301.217	Neg	Tier 3	FA 20:5	0.876444		FA 20:0 | FA 20:2 | ST 20:2;O2 | PR 20:2;O2 | PR 20:3;O2 | PR 20:4;O2	FA	0.12665	0.119231
N301.2172/2.01	709	2.01	301.217	Neg	Tier 1	FA 20:5	-0.22	973.1		FA	0.862773	0.882388
N301.2173/2.92	710	2.92	301.217	Neg	Tier 3	FA 20:5	0.112875		FA 20:0 | FA 20:2 | ST 20:2;O2 | PR 20:3;O2 | PR 20:2;O2 | PR 20:4;O2	FA	0.132102	0.139821
N301.2174/2.72	711	2.72	301.217	Neg	Tier 1	FA 20:5	0.282	998.2		FA	0.895119	1.00087
N301.2199/2.47	712	2.47	301.22	Neg	Tier 3	FA 20:5	8.51869		FA 20:0 | FA 20:2 | ST 20:2;O2 | PR 20:4;O2 | PR 20:3;O2 | PR 20:2;O2	FA	0.0079189	0.00868699
N301.2383/1.35	713	1.35	301.238	Neg	Tier 3	FA 17:0;O2	0.54442		MG O-14:1;O | MG 14:0	FA	0.00149044	0.00131169
N301.2558/1.48	714	1.48	301.256	Neg	Tier 3	FA 18:0;F	3.11363		ST 21:1;O | PK 21:4;O	FA	0.00339381	0.00369387
N303.1997/1.32	716	1.32	303.2	Neg	Tier 3	ST 19:2;O3	10.4255		FA 19:5;O	ST	0.129679	0.170451
N303.2328/2.39	718	2.39	303.233	Neg	Tier 1	FA 20:4	-0.488	1000		FA	3.26368	3.22428
N303.2332/2.97	719	2.97	303.233	Neg	Tier 3	FA 20:4	0.877213		FA 20:1 | FA 20:0 | ST 20:1;O2 | PR 20:2;O2 | PR 20:3;O2	FA	0.0115002	0.0124548
N303.2379/1.57	720	1.57	303.238	Neg	Tier 3	FA 20:4	16.1457		FA 20:0 | FA 20:1 | ST 20:1;O2 | PR 20:3;O2 | PR 20:2;O2	FA	0.00409078	0.00484579
N303.2538/2.39	722	2.39	303.254	Neg	Tier 3	MG O-14:0;O	0.936509			MG	21.7589	25.5169
N303.2715/1.68	723	1.68	303.271	Neg	Tier 3	ST 21:0;O	7.02671			ST	0.107847	0.141517
P304.2610/17.58	734	17.58	304.261	Pos	Tier 3	PR 20:2;O	8.21006		PR 20:5;O | PR 20:3;O	PR	0.127197	0.122781
P304.2610/18.19	735	18.19	304.261	Pos	Tier 3	PR 20:2;O	8.07859		PR 20:5;O | PR 20:3;O	PR	0.141835	0.117797
P304.2610/19.33	736	19.33	304.261	Pos	Tier 3	PR 20:2;O	8.04572		PR 20:5;O | PR 20:3;O	PR	0.130753	0.123349
P304.2611/18.79	737	18.79	304.261	Pos	Tier 3	PR 20:3;O	7.91426		PR 20:5;O | PR 20:2;O	PR	0.102675	0.108639
P304.2611/2.69	738	2.69	304.261	Pos	Tier 3	ST 20:2;O	7.74992		SPB 18:2;O | PR 20:2;O | PR 20:5;O | PR 20:3;O | NA 20:4	ST	0.0708931	0.0808375
N305.2121/1.40	743	1.4	305.212	Neg	Tier 3	FA 19:4;O	0.2916		ST 19:1;O3	FA	0.00206585	0.00221247
N305.2484/1.86	746	1.86	305.248	Neg	Tier 3	FA 20:3	0.668308		FA 20:2 | ST 20:0;O2 | PR 20:4;O2	FA	0.00296378	0.00329601
N305.2487/2.85	747	2.85	305.249	Neg	Tier 1	FA 20:3	0.215	994.5		FA	3.72041	3.93588
N305.2496/4.04	748	4.04	305.25	Neg	Tier 3	FA 20:3	3.36118		FA 20:2 | ST 20:0;O2 | PR 20:4;O2	FA	0.00583533	0.00680587
N305.2521/1.54	749	1.54	305.252	Neg	Tier 3	FA 20:3	11.5511		FA 20:2 | ST 20:0;O2 | PR 20:4;O2	FA	0.00626475	0.00616494
N305.2534/3.22	750	3.22	305.253	Neg	Tier 3	FA 20:2	15.7443		FA 20:3 | ST 20:0;O2 | PR 20:4;O2	FA	0.00917661	0.00765691
N307.1915/1.41	770	1.41	307.192	Neg	Tier 2	FA 18:4;O2	0.192	421.8		FA	0.0340609	0.034605
N307.2027/3.57	771	3.57	307.203	Neg	Tier 3	ST 22:5;O	13.0175			ST	0.0235373	0.0257802
N307.2277/2.32	772	2.32	307.228	Neg	Tier 3	FA 19:2;O	0.419884		PK 19:3;O3 | ST 19:0;O3 | MG O-16:4	FA	0.0193697	0.0201074
N307.2313/1.44	773	1.44	307.231	Neg	Tier 3	FA 19:2;O	11.1024		PK 19:3;O3 | ST 19:0;O3 | MG O-16:4	FA	0.0157559	0.0190854
N307.2640/1.96	775	1.96	307.264	Neg	Tier 3	FA 20:2	0.989377		FA 20:1 | PR 20:1;O2	FA	0.00119174	0.00129739
N307.2665/1.71	776	1.71	307.266	Neg	Tier 3	FA 20:2	7.17944		FA 20:1 | PR 20:1;O2	FA	0.00334861	0.00274398
P308.2948/2.86	782	2.86	308.295	Pos	Tier 3	FA 20:1	0.0259492		PR 20:4;O | PR 20:2;O | PR 20:3;O | PR 20:1;O | PR 20:0;O | FOH 20:0 | HC 20:3;O | ST 20:0;O | SPB 20:3;O | SPB 20:2;O2 | SPB 18:0;O	FA	0.0872514	0.108842
N309.1482/1.91	783	1.91	309.148	Neg	Tier 3	PK 20:8;O3	4.65473		LPA O-10:1	PK	0.00106286	0.000912588
N309.1726/4.60	784	4.6	309.173	Neg	Tier 3	FA 17:3;O3	5.92226		MG 14:4;O | PR 17:3;O5	FA	0.000839901	0.000952374
N309.1731/1.33	785	1.33	309.173	Neg	Tier 3	FA 17:3;O3	7.53947		MG 14:4;O | PR 17:3;O5	FA	0.00652252	0.00546931
N309.1893/2.48	786	2.48	309.189	Neg	Tier 3	PK 21:6;O2	10.4984			PK	0.00109523	0.00111463
N309.2053/4.60	787	4.6	309.205	Neg	Tier 3	FA 18:3;O2	5.86665		FA 18:2;O2 | ST 18:0;O4 | MG 15:3 | MG O-15:4;O	FA	0.000969399	0.000989673
N309.2071/1.38	788	1.38	309.207	Neg	Tier 1	FA 18:3;O2	-0.223	678		FA	0.0465073	0.0514978
N309.2071/2.27	789	2.27	309.207	Neg	Tier 3	FA 18:3;O2	0.142299		FA 18:2;O2 | ST 18:0;O4 | MG 15:3 | MG O-15:4;O	FA	0.00100361	0.0010506
N309.2072/2.15	790	2.15	309.207	Neg	Tier 3	FA 18:3;O2	0.0517452		FA 18:2;O2 | ST 18:0;O4 | MG 15:3 | MG O-15:4;O	FA	0.000898542	0.00115317
N309.2434/1.97	791	1.97	309.243	Neg	Tier 3	FA 19:2;O	0.352473		FA 19:1;O | MG O-16:3	FA	0.0379501	0.043297
N309.2461/1.44	792	1.44	309.246	Neg	Tier 3	FA 19:1;O	8.3461		FA 19:2;O	FA	0.00830189	0.0113185
N309.2795/4.61	793	4.61	309.28	Neg	Tier 1	FA 20:1	-1.281	997.2		FA	0.834522	0.834974
N309.2829/1.68	794	1.68	309.283	Neg	Tier 3	FA 20:1	9.75159		FA 20:0 | PR 20:2;O2	FA	0.0198211	0.0234774
N310.2384/1.34	797	1.34	310.238	Neg	Tier 3	SPB 18:3;O3	1.12172		NAE 16:2;O	SPB	0.0052692	0.00636606
P310.3104/3.69	798	3.69	310.31	Pos	Tier 3	FOH 20:3	0.0257806		HC 20:2;O | SPB 20:1;O2 | SPB 20:2;O	FOH	0.953149	1.09304
N311.1686/1.32	799	1.32	311.169	Neg	Tier 3	ST 20:5;O3	10.5763			ST	0.823023	0.962075
N311.1686/5.39	800	5.39	311.169	Neg	Tier 3	ST 20:5;O3	10.6727			ST	0.0393733	0.0472141
N311.1688/3.09	803	3.09	311.169	Neg	Tier 3	ST 20:5;O3	11.219			ST	0.141615	0.171565
N311.1689/4.55	804	4.55	311.169	Neg	Tier 3	ST 20:5;O3	11.701			ST	0.13882	0.137782
P311.1828/1.44	806	1.44	311.183	Pos, merged	Tier 3	MG 12:1;O	0.330995		FA 15:1;O3 | MG 14:4;O | PR 17:3;O5	MG	0.00358334	0.0029594
N311.2051/2.28	807	2.28	311.205	Neg	Tier 3	ST 21:4;O2	10.9446			ST	0.141238	0.161915
P311.2194/1.77	809	1.77	311.219	Pos	Tier 3	FA 16:0;O2	0.231348		MG 13:0 | MG O-13:1;O | MG 15:3 | MG 15:2;O | NAE 11:0;O4 | MG O-15:4;O | ST 18:0;O4	FA	0.0785676	0.0784099
N311.2228/2.32	810	2.32	311.223	Neg	Tier 3	FA 18:1;O2	0.109247		FA 18:2;O2 | MG 15:2 | MG O-15:3;O	FA	0.00146234	0.00170582
N311.2228/2.92	811	2.92	311.223	Neg	Tier 3	FA 18:1;O2	0.0835414		FA 18:2;O2 | MG 15:2 | MG O-15:3;O	FA	0.00118564	0.00125263
P311.2580/2.56	815	2.56	311.258	Pos	Tier 3	MG O-16:3	0.163851		MG 16:1 | MG O-16:2;O | MG O-14:0	MG	0.000481395	0.000694873
P311.2581/3.05	817	3.05	311.258	Pos	Tier 3	MG O-16:3	0.0353405		MG 16:1 | MG O-16:2;O | MG O-14:0	MG	0.00262397	0.00226643
P311.2581/5.17	819	5.17	311.258	Pos	Tier 3	MG O-16:3	0.0931703		MG 16:1 | MG O-16:2;O | MG O-14:0	MG	0.000300567	0.000429298
P311.2586/2.05	821	2.05	311.259	Pos	Tier 3	MG O-16:3	1.69955		MG 16:1 | MG O-16:2;O | MG O-14:0	MG	0.00165434	0.00127076
P311.2601/3.93	822	3.93	311.26	Pos	Tier 3	MG O-16:3	6.48654		MG 16:1 | MG O-16:2;O | MG O-14:0	MG	0.00118516	0.00103374
N311.2626/1.45	823	1.45	311.263	Neg	Tier 3	FA 19:1;O	11.1192		MG O-16:2	FA	0.0648984	0.0722163
N311.2944/4.89	824	4.89	311.294	Neg	Tier 1	FA 20:0 (Arachidic acid)	-3.746	990.7		FA	0.00312382	0.00331715
N311.2952/5.39	825	5.39	311.295	Neg	Tier 3	FA 20:0	1.00869		PR 20:1;O2	FA	0.00404252	0.00396118
N311.2955/6.21	826	6.21	311.296	Neg	Tier 1	FA 20:0	-0.113	997.3		FA	0.0872221	0.0871403
N311.2955/6.56	827	6.56	311.296	Neg	Tier 3	PR 20:1;O2	0.0449733			PR	0.00880461	0.00876594
N311.2973/4.07	828	4.07	311.297	Neg	Tier 3	FA 20:0	5.73728		PR 20:1;O2	FA	0.00119907	0.00139375
N311.2988/1.77	829	1.77	311.299	Neg	Tier 1	FA 20:0	10.365	971		FA	0.164717	0.0429177
P312.3262/4.98	830	4.98	312.326	Pos	Tier 3	PR 20:2;O	0.294564		HC 20:1;O | HC 20:2;O	PR	0.0547492	0.0733042
N313.0783/5.46	831	5.46	313.078	Neg	Tier 3	FA 15:2;Br	8.1609			FA	0.04448	0.0472898
N313.0785/3.00	841	3	313.079	Neg	Tier 3	FA 15:2;Br	7.52207			FA	0.135151	0.151651
N313.0786/2.24	842	2.24	313.079	Neg	Tier 3	FA 15:2;Br	7.20266			FA	0.0269831	0.0289803
N313.0786/1.42	843	1.42	313.079	Neg	Tier 3	FA 15:2;Br	7.10684			FA	0.00102315	0.000801934
N313.0794/4.11	847	4.11	313.079	Neg	Tier 3	FA 15:2;Br	4.64738			FA	0.0661879	0.0696569
N313.2013/1.34	848	1.34	313.201	Neg	Tier 3	FA 17:2;O3	2.32758		MG 14:2;O	FA	0.000650542	0.00095828
N313.2207/1.50	849	1.5	313.221	Neg	Tier 1	PK 21:6;O2 (5-(8,11,14-pentadecatrienyl)resorcinol)	10.852	743.1		PK	0.0020854	0.291816
N313.2208/2.76	850	2.76	313.221	Neg	Tier 3	ST 21:3;O2	11.1934		ST 21:4;O2 | FA 21:6 | PK 21:6;O2 | PK 21:5;O2 | PR 21:6;O2	ST	0.0812904	0.11627
N313.2383/1.33	853	1.33	313.238	Neg	Tier 3	FA 18:1;O2	0.36394		FA 18:0;O2 | MG 15:1 | MG O-15:2;O	FA	0.292529	0.297709
N313.2384/1.88	854	1.88	313.238	Neg	Tier 3	FA 18:1;O2	0.0446944		FA 18:0;O2 | MG 15:1 | MG O-15:2;O	FA	0.00785354	0.00921726
N313.2385/2.18	855	2.18	313.238	Neg	Tier 3	FA 18:1;O2	0.0830039		FA 18:0;O2 | MG 15:1 | MG O-15:2;O	FA	0.00466191	0.00501986
N313.2434/3.44	856	3.44	313.243	Neg	Tier 3	FA 18:1;O2	15.7258		FA 18:0;O2 | MG 15:1 | MG O-15:2;O	FA	0.000886936	0.000918805
P313.2737/5.19	862	5.19	313.274	Pos	Tier 3	MG 16:0	0.067034		MG O-16:1;O | MG O-16:2	MG	0.00914505	0.00861214
P313.2737/3.39	864	3.39	313.274	Pos	Tier 3	MG 16:0	0.0287289		MG O-16:1;O | MG O-16:2	MG	0.00444154	0.00467707
P313.2743/4.03	866	4.03	313.274	Pos	Tier 3	MG 16:0	1.94398		MG O-16:1;O | MG O-16:2	MG	0.0228108	0.0209899
N313.2747/2.01	867	2.01	313.275	Neg	Tier 3	FA 19:0;O	0.411779		MG O-16:1	FA	0.758629	0.932776
N313.2784/1.46	868	1.46	313.278	Neg	Tier 3	FA 19:0;O	11.3988		MG O-16:1	FA	0.111843	0.11476
N315.1822/2.91	871	2.91	315.182	Neg	Tier 3	FA 16:1;O4	2.74762		FA 16:2;O4 | FOH 16:2;O5	FA	0.00108546	0.00110468
N315.1967/1.94	873	1.94	315.197	Neg	Tier 3	FA 20:5;O	0.415613		FA 20:4;O | FA 20:6;O | ST 20:3;O3 | PR 20:3;O3 | PR 20:4;O3 | PR 20:5;O3 | PR 20:6;O3	FA	0.0338697	0.0323801
N315.1977/1.34	874	1.34	315.198	Neg	Tier 2	FA 20:5;O;Cyc	3.622	410.3		FA	0.318189	0.338897
N315.2330/2.26	875	2.26	315.233	Neg	Tier 3	FA 18:0;O;F	3.35307		FA 21:5 | FA 21:4 | ST 21:2;O2 | PK 21:5;O2 | FA 18:0;S	FA	0.00731478	0.00744431
N315.2534/1.90	876	1.9	315.253	Neg	Tier 3	FA 18:0;O2	2.13796		MG O-15:1;O | MG 15:0	FA	0.000946187	0.00115565
N315.2537/1.42	877	1.42	315.254	Neg	Tier 1	FA 18:0;O2	-1.341	972		FA	0.149568	0.138565
N315.2576/1.57	878	1.57	315.258	Neg	Tier 1	FA 18:0;O2	11.186	940.5		FA	0.02159	0.0219724
N315.2943/1.45	879	1.45	315.294	Neg	Tier 3	MG O-16:0	12.1188		FOH 19:0;O2	MG	23.0223	29.6583
N316.2126/1.96	881	1.96	316.213	Neg	Tier 3	NAE 14:1;O3	1.00565			NAE	0.00136125	0.00138536
N317.1772/1.22	884	1.22	317.177	Neg	Tier 3	ST 19:3;O4	4.27521			ST	0.125164	0.141579
N317.2126/2.22	885	2.22	317.213	Neg	Tier 3	FA 20:4;O	1.07499		FA 20:5;O | ST 20:3;O3 | ST 20:2;O3 | PR 20:2;O3 | PR 20:4;O3 | PR 20:1;O3	FA	0.0111148	0.0111407
N317.2127/1.39	886	1.39	317.213	Neg	Tier 3	FA 20:5;O	1.42176		FA 20:4;O | ST 20:3;O3 | ST 20:2;O3 | PR 20:4;O3 | PR 20:2;O3 | PR 20:1;O3	FA	0.0548117	0.0574222
N317.2486/2.68	887	2.68	317.249	Neg	Tier 3	FA 21:3	0.0189126		ST 21:1;O2 | PK 21:4;O2	FA	0.00752368	0.00912029
N317.2527/1.67	888	1.67	317.253	Neg	Tier 3	ST 21:1;O2	12.9108		PK 21:4;O2	ST	2.406	2.66933
P318.2402/19.82	889	19.82	318.24	Pos	Tier 3	PR 20:5;O2	7.89655		PR 20:4;O2 | PR 20:6;O2	PR	0.182608	0.18555
P318.2402/21.45	890	21.45	318.24	Pos	Tier 3	PR 20:4;O2	7.89652		PR 20:5;O2 | PR 20:6;O2	PR	0.167556	0.165532
P319.2243/1.47	892	1.47	319.224	Pos	Tier 3	FA 18:2;O	0.322657		FA 18:1;O | MG O-15:3 | Car 8:1;O | ST 20:3;O3 | PR 20:4;O3 | PR 20:2;O3 | PR 20:1;O3 | MG 17:4 | NAE 13:2;O3 | ST 20:2;O3	FA	0.020717	0.0203015
P319.2244/1.59	893	1.59	319.224	Pos	Tier 3	FA 18:1;O	0.24121		FA 18:2;O | ST 20:3;O3 | MG O-15:3 | Car 8:1;O | PR 20:2;O3 | PR 20:1;O3 | PR 20:4;O3 | ST 20:2;O3 | MG 17:4 | NAE 13:2;O3	FA	0.0255965	0.026866
N319.2277/2.29	894	2.29	319.228	Neg	Tier 3	FA 20:3;O	0.435426		FA 20:4;O | ST 20:1;O3 | PR 20:2;O3 | PR 20:1;O3	FA	0.00817484	0.00903885
N319.2278/1.42	895	1.42	319.228	Neg	Tier 1	FA 20:4;O	-0.465	562.7		FA	0.0219779	0.016191
N319.2686/1.51	896	1.51	319.269	Neg	Tier 3	ST 21:0;O2	13.7376		PK 21:3;O2	ST	2.51711	2.87182
P320.2559/19.82	898	19.82	320.256	Pos	Tier 3	PR 20:3;O2	7.9093		PR 20:2;O2 | PR 20:4;O2	PR	0.224124	0.229354
P320.2575/1.22	899	1.22	320.257	Pos	Tier 3	ST 20:2;O2	2.88206		FA 20:5 | FA 20:2 | FA 20:0 | SPB 18:2;O2 | SPB 18:0;O2 | PR 20:4;O2 | PR 20:3;O2 | PR 20:2;O2 | NAE 18:4	ST	0.0129865	0.0122964
N321.2049/2.45	901	2.45	321.205	Neg	Tier 3	ST 19:1;O4	7.01733		FA 19:4;O2 | MG 16:4	ST	0.137506	0.149629
N321.2071/1.27	902	1.27	321.207	Neg	Tier 3	ST 19:1;O4	0.105851		FA 19:4;O2 | MG 16:4	ST	0.888086	0.922848
P321.2399/1.59	903	1.59	321.24	Pos	Tier 3	FA 18:1;O	0.47628		FA 18:0;O | MG O-15:2 | NAE 13:1;O3 | PR 20:2;O3 | PR 20:1;O3 | ST 20:1;O3 | MG 17:3 | MG O-17:4;O	FA	0.0951495	0.07764
P321.2399/1.79	904	1.79	321.24	Pos	Tier 3	FA 18:1;O	0.258374		FA 18:0;O | MG O-15:2 | PR 20:2;O3 | PR 20:1;O3 | MG 17:3 | NAE 13:1;O3 | MG O-17:4;O | ST 20:1;O3	FA	0.13708	0.133925
N321.2433/2.58	905	2.58	321.243	Neg	Tier 3	FA 20:2;O	0.588339		FA 20:3;O | ST 20:0;O3 | PR 20:2;O3 | PR 20:0;O3 | MG O-17:4	FA	0.0263802	0.0295236
N321.2439/1.98	906	1.98	321.244	Neg	Tier 3	FA 20:3;O	1.12376		FA 20:2;O | ST 20:0;O3 | PR 20:0;O3 | PR 20:2;O3	FA	0.0292683	0.0258223
N321.2801/4.17	908	4.17	321.28	Neg	Tier 1	FA 21:2	0.498	808.6		FA	0.0109548	0.0116386
N323.1557/2.11	911	2.11	323.156	Neg	Tier 3	FA 16:0;Cl2	2.22803			FA	0.000480118	0.00048862
N323.1683/1.31	912	1.31	323.168	Neg	Tier 3	ST 21:6;O3	9.50279			ST	0.0251517	0.0282359
P323.2191/1.65	913	1.65	323.219	Pos	Tier 3	FA 17:1;O2	0.643526		MG 14:1 | MG O-14:2;O | NAE 12:1;O4 | ST 19:1;O4 | MG 16:4 | MG 16:3;O	FA	0.661953	0.6599
N323.2203/5.15	915	5.15	323.22	Neg	Tier 3	FA 19:3;O2	7.62328		ST 19:0;O4 | MG 16:3 | MG O-16:4;O	FA	0.00120396	0.00158087
N323.2221/4.06	921	4.06	323.222	Neg	Tier 3	FA 19:3;O2	2.17807		FOH 19:4;O3 | ST 19:0;O4 | MG 16:3 | MG O-16:4;O	FA	0.00200477	0.00217517
N323.2228/3.17	922	3.17	323.223	Neg	Tier 2	FA 19:2;O2 (Lichesterinic acid)	-0.112	168.5		FA	0.00986258	0.0108329
P323.2345/6.15	924	6.15	323.234	Pos	Tier 3	FA 18:1;F	3.66916		NA 18:4;O2 | ST 23:5;O	FA	0.326304	0.312221
P323.2554/1.80	925	1.8	323.255	Pos	Tier 3	FA 18:0;O	0.689857		MG O-15:1 | NAE 13:0;O3 | PR 20:0;O3 | PR 20:2;O3 | MG O-17:4 | ST 20:0;O3 | MG 17:2 | MG O-17:3;O	FA	0.145929	0.140895
N323.2590/2.00	926	2	323.259	Neg	Tier 3	FA 20:2;O	0.399061		FA 20:1;O | MG O-17:3	FA	0.0163845	0.0201478
N323.2635/1.44	927	1.44	323.263	Neg	Tier 3	FA 20:2;O	13.3668		FA 20:1;O | MG O-17:3	FA	0.00283673	0.00301999
N323.2954/5.41	928	5.41	323.295	Neg	Tier 1	FA 21:1	-0.574	1000		FA	0.0656442	0.0747788
N323.2954/5.53	929	5.53	323.295	Neg	Tier 1	FA 21:1	-0.589	989.5		FA	0.0259453	0.0236141
N323.2990/1.70	930	1.7	323.299	Neg	Tier 3	PR 21:2;O2	10.5351			PR	0.0238355	0.0263942
N324.2543/1.38	931	1.38	324.254	Neg	Tier 3	SPB 19:3;O3	0.487272		NAE 17:2;O	SPB	0.0339669	0.0378898
N325.1425/1.28	933	1.28	325.142	Neg	Tier 3	LPA 10:0	0.993411		LPA O-10:1;O | PK 20:8;O4 | PK 20:7;O4 | PK 20:6;O4	LPA	0.0109422	0.0107569
N325.1838/4.54	934	4.54	325.184	Neg	Tier 3	ST 21:5;O3	8.89036		FOH 21:8;O2	ST	0.149009	0.12774
N325.1841/1.42	935	1.42	325.184	Neg	Tier 1	Dodecylbenzenesulfonic acid (surfactant from personal care products)	-0.55	990.5		Other	0.0850646	0.0844946
N325.1842/5.38	936	5.38	325.184	Neg	Tier 3	ST 21:5;O3	10.0897		FOH 21:8;O2	ST	0.0524138	0.0567071
N325.1842/9.13	937	9.13	325.184	Neg	Tier 3	ST 21:5;O3	10.0897		FOH 21:8;O2	ST	0.132488	0.19088
N325.1842/5.55	938	5.55	325.184	Neg	Tier 3	ST 21:5;O3	10.1512		FOH 21:8;O2	ST	0.076021	0.0585272
N325.1842/13.82	939	13.82	325.184	Neg	Tier 3	ST 21:5;O3	10.1819		FOH 21:8;O2	ST	0.0399883	0.0542593
N325.1843/1.97	940	1.97	325.184	Neg	Tier 3	ST 21:5;O3	10.2742			ST	0.0767898	0.10571
N325.1843/2.27	941	2.27	325.184	Neg	Tier 3	ST 21:5;O3	10.3664			ST	0.205672	0.252514
N325.1843/2.90	942	2.9	325.184	Neg	Tier 3	ST 21:5;O3	10.4894			ST	0.164398	0.214119
N325.1845/3.10	943	3.1	325.185	Neg	Tier 3	ST 21:5;O3	11.0737			ST	0.174391	0.203323
P325.1985/1.58	945	1.58	325.199	Pos	Tier 3	FA 16:1;O3	0.132227		MG 13:1;O | MG 15:4;O | ST 18:1;O5	FA	0.0597114	0.0545425
N325.2017/1.25	946	1.25	325.202	Neg	Tier 3	FA 18:2;O3	1.13468		FA 18:3;O3 | ST 18:0;O5 | MG 15:3;O	FA	0.00425082	0.00386234
P325.2135/2.54	947	2.54	325.214	Pos	Tier 3	FA 20:5	0.916321		FA 20:0 | FA 20:2 | NAT 12:0 | ST 22:5;O2	FA	0.0339495	0.0484237
N325.2194/2.30	948	2.3	325.219	Neg	Tier 3	FA 22:7	6.56787		ST 22:4;O2	FA	0.00167675	0.00157589
N325.2207/2.86	949	2.86	325.221	Neg	Tier 3	FA 22:7	10.3191		ST 22:4;O2	FA	0.000580906	0.000591193
P325.2348/0.99	951	0.99	325.235	Pos	Tier 3	MG O-14:1;O	0.270574		FA 17:0;O2 | MG 14:0 | NAE 12:0;O4 | MG 16:3 | MG 16:2;O | FOH 19:4;O3 | ST 19:0;O4	MG	0.000429102	4.18827e-05
P325.2350/1.97	953	1.97	325.235	Pos	Tier 3	MG O-14:1;O	0.190631		FA 17:0;O2 | MG 14:0 | MG 16:3 | MG O-16:4;O | FOH 19:4;O3 | ST 19:0;O4 | MG 16:2;O | NAE 12:0;O4	MG	0.100745	0.0911725
P325.2353/2.55	954	2.55	325.235	Pos	Tier 3	MG O-14:1;O	1.05155		FA 17:0;O2 | MG 14:0 | MG 16:3 | MG O-16:4;O | FOH 19:4;O3 | ST 19:0;O4 | MG 16:2;O | NAE 12:0;O4	MG	0.00017252	0.000232735
N325.2383/1.32	957	1.32	325.238	Neg	Tier 3	FA 19:2;O2	0.289019		FA 19:1;O2 | FOH 19:3;O3 | MG 16:2 | MG O-16:3;O	FA	0.00252215	0.00273466
N325.2384/1.96	958	1.96	325.238	Neg	Tier 3	FA 19:2;O2	0.166032		FA 19:1;O2 | FOH 19:3;O3 | MG 16:2 | MG O-16:3;O	FA	0.00356485	0.00362486
N325.2520/4.38	959	4.38	325.252	Neg	Tier 3	ST 23:3;O	5.13141			ST	0.016437	0.025843
N325.2521/4.62	960	4.62	325.252	Neg	Tier 3	ST 23:3;O	4.8547			ST	0.0198054	0.0300482
P325.2735/3.56	962	3.56	325.274	Pos	Tier 3	MG O-17:3	0.556455		MG 17:1 | MG O-17:2;O | MG O-15:0	MG	0.000452561	0.000421207
N325.2746/1.96	964	1.96	325.275	Neg	Tier 3	FA 20:1;O	0.673277		FA 20:0;O | PR 20:2;O3 | MG O-17:2	FA	0.346675	0.414124
N325.2746/2.47	965	2.47	325.275	Neg	Tier 3	FA 20:1;O	0.550304		FA 20:0;O | PR 20:2;O3 | MG O-17:2	FA	0.0113042	0.0116647
N325.2749/2.24	966	2.24	325.275	Neg	Tier 3	FA 20:1;O	0.310507		FA 20:0;O | MG O-17:2	FA	0.0271566	0.0285812
N325.3111/7.16	967	7.16	325.311	Neg	Tier 1	FA 21:0	-0.468	995.3		FA	0.026988	0.0284525
N326.2363/1.94	968	1.94	326.236	Neg	Tier 3	NA 18:2;O3	7.86853		SPB 18:3;O4 | NAE 16:2;O2	NA	0.00327103	0.00412903
P326.3793/2.03	970	2.03	326.379	Pos	Tier 3	HC 22:1	3.48368			HC	0.000806405	0.000717489
N327.2182/1.89	974	1.89	327.218	Neg	Tier 3	FA 18:2;O3	1.46997		FA 18:1;O3 | MG 15:2;O	FA	0.000868611	0.00119482
P327.2270/3.31	975	3.31	327.227	Pos	Tier 3	Car 10:3	2.66482		NAE 15:4;O2 | FA 20:4 | FA 20:0 | FA 20:1 | ST 22:4;O2	Car	0.898358	0.895656
N327.2331/2.19	976	2.19	327.233	Neg	Tier 2	FA 22:6	0.502	201		FA	0.0843292	0.0916964
N327.2363/2.90	977	2.9	327.236	Neg	Tier 3	FA 22:6	10.1639		PR 22:6;O2	FA	0.00152587	0.00157216
P327.2527/3.36	979	3.36	327.253	Pos	Tier 3	MG 16:2	0.873942		MG O-16:3;O | MG O-14:0;O | FOH 19:3;O3 | MG 16:1;O	MG	0.00313371	0.00301603
P327.2528/3.16	980	3.16	327.253	Pos	Tier 3	MG 16:2	0.537811		MG O-16:3;O | MG O-14:0;O | FOH 19:3;O3 | MG 16:1;O	MG	0.00102046	0.00092618
P327.2529/5.37	983	5.37	327.253	Pos	Tier 3	MG 16:2	0.385023		MG O-16:3;O | MG 16:1;O | MG O-14:0;O	MG	0.000296657	0.000402645
P327.2529/5.74	990	5.74	327.253	Pos	Tier 3	MG 16:2	0.171121		MG O-16:3;O | MG 16:1;O | MG O-14:0;O	MG	0.000622637	0.000575412
N327.2533/2.26	992	2.26	327.253	Neg	Tier 2	FAHFA 16:0_3:0	-2.374	137.1		FAHFA	0.00842956	0.0098557
N327.2539/1.98	994	1.98	327.254	Neg	Tier 3	FA 19:1;O2	0.623369		FOH 19:2;O3 | MG 16:1 | MG O-16:2;O	FA	0.129573	0.156088
N327.2542/1.30	995	1.3	327.254	Neg	Tier 3	FA 19:1;O2	0.323907		FOH 19:2;O3 | MG 16:1 | MG O-16:2;O	FA	0.00668684	0.0068096
P327.2871/12.99	997	12.99	327.287	Pos	Tier 3	PR 20:2;O3	7.06108			PR	0.0411446	0.0423049
P327.2877/12.69	998	12.69	327.288	Pos	Tier 3	PR 20:2;O3	5.1056			PR	0.0417649	0.036956
P327.2890/9.11	999	9.11	327.289	Pos	Tier 3	PR 20:2;O3	1.19466			PR	0.0478022	0.0588378
P327.2891/14.18	1000	14.18	327.289	Pos	Tier 3	PR 20:2;O3	0.79746			PR	0.154241	0.148513
P327.2892/3.09	1001	3.09	327.289	Pos	Tier 3	MG 17:0	0.430812		PR 20:2;O3 | MG O-17:1;O | MG O-17:2	MG	0.000581096	0.000620626
P327.2893/4.50	1002	4.5	327.289	Pos	Tier 3	MG 17:0	0.278041		PR 20:2;O3 | MG O-17:1;O | MG O-17:2	MG	0.000879707	0.00081481
P327.2893/2.90	1003	2.9	327.289	Pos	Tier 3	MG 17:0	0.216933		PR 20:2;O3 | MG O-17:1;O | MG O-17:2	MG	0.000707187	0.000630145
N327.2904/2.59	1004	2.59	327.29	Neg	Tier 3	FA 20:0;O	0.210822		PR 20:1;O3 | MG O-17:1	FA	0.00654207	0.00750088
N327.2904/2.26	1005	2.26	327.29	Neg	Tier 3	FA 20:0;O	0.11916		PR 20:1;O3 | MG O-17:1	FA	0.0461182	0.0551998
N327.2905/2.93	1006	2.93	327.29	Neg	Tier 3	FA 20:0;O	0.0336093		PR 20:1;O3 | MG O-17:1	FA	0.02356	0.0307383
N329.2330/1.22	1009	1.22	329.233	Neg	Tier 1	FA 18:1;O3	-0.928	685.4		FA	0.00555129	0.00564959
N329.2344/2.06	1010	2.06	329.234	Neg	Tier 3	FA 18:1;O3	3.13151		FAHFA 18:1;O2 | MG 15:1;O	FA	0.00313054	0.00359316
P329.2426/4.48	1011	4.48	329.243	Pos	Tier 3	NAE 15:3;O2	2.67888		FA 20:3 | FA 20:2 | PR 22:6;O2 | ST 22:3;O2	NAE	0.00378904	0.00362812
N329.2483/2.52	1012	2.52	329.248	Neg	Tier 1	FA 22:5	-0.992	984.5		FA	0.637542	0.692805
N329.2502/4.04	1013	4.04	329.25	Neg	Tier 3	FA 22:5	4.87775		FA 22:0 | ST 22:3;O2 | ST 22:2;O2 | PR 22:3;O2	FA	0.00228148	0.00232001
N329.2697/5.19	1015	5.19	329.27	Neg	Tier 3	MG 16:0	0.22474		FA 19:0;O2 | MG O-16:1;O	MG	0.431126	0.352903
N329.2707/4.05	1016	4.05	329.271	Neg	Tier 3	MG 16:0	2.90339		FA 19:0;O2 | MG O-16:1;O	MG	0.672185	0.567183
N329.2895/1.70	1017	1.7	329.29	Neg	Tier 3	FA 20:0;F	10.2585		ST 23:1;O	FA	0.00175249	0.0019551
N331.2466/1.57	1021	1.57	331.247	Neg	Tier 3	FA 18:0;O3	7.12158		MG 15:0;O	FA	0.0228019	0.0232057
N331.2480/1.26	1022	1.26	331.248	Neg	Tier 3	FA 18:0;O3	3.13662		MG 15:0;O	FA	0.00159795	0.00143353
N331.2642/3.10	1023	3.1	331.264	Neg	Tier 1	FA 22:4	-0.303	996.7		FA	1.49924	1.59751
P332.2923/3.68	1028	3.68	332.292	Pos	Tier 3	SPB 20:2;O	0.246771		NA 22:4 | ST 22:2;O	SPB	0.327345	0.356559
P332.3312/1.94	1029	1.94	332.331	Pos	Tier 3	HC 23:5	0.201606			HC	0.00131479	0.00162333
N333.0592/1.00	1031	1	333.059	Neg	Tier 3	PK 16:7;O8	7.27799			PK	0.0205754	0.0243881
N333.2066/1.32	1032	1.32	333.207	Neg	Tier 1	FA 20:5;O2	-1.486	989		FA	0.24446	0.265183
N333.2198/1.83	1033	1.83	333.22	Neg	Tier 3	FA 18:0;O;Cl	1.13139		ST 24:6;O	FA	0.011474	0.0116771
N333.2817/3.82	1035	3.82	333.282	Neg	Tier 1	FA 22:3	5.695	1000		FA	0.12618	0.131431
P334.3102/3.13	1036	3.13	334.31	Pos	Tier 1	NA 3:0_18:4;O ((2E,4E,12Z)-N-(2-methylpropyl)octadeca-2,4,12-trienamide)	-0.595	630.3		NA	0.09945	0.117351
N335.1867/1.42	1037	1.42	335.187	Neg	Tier 3	ST 19:2;O5	0.778671			ST	0.0209795	0.0235521
N335.2204/2.92	1038	2.92	335.22	Neg	Tier 3	FA 20:4;O2	7.1714		FA 20:3;O2 | FA 20:2;O2 | ST 20:1;O4 | MG 17:4 | PR 20:1;O4	FA	0.00253375	0.00236912
P335.2573/1.91	1039	1.91	335.257	Pos	Tier 3	ST 21:1;O3	2.32955		MG O-18:5 | MG 18:3 | FA 19:1;O | MG O-18:4;O | MG O-16:2 | NAE 14:1;O3	ST	0.00253168	0.00325309
P335.2580/2.62	1040	2.62	335.258	Pos	Tier 3	ST 21:1;O3	0.241605		MG O-18:5 | MG 18:3 | FA 19:1;O | MG O-18:4;O | MG O-16:2 | NAE 14:1;O3	ST	0.00554617	0.00614194
N335.2598/1.81	1041	1.81	335.26	Neg	Tier 3	PK 21:3;O3	1.82247		MG O-18:4	PK	0.00838069	0.0114726
N335.2952/4.99	1043	4.99	335.295	Neg	Tier 3	FA 22:2	1.02596			FA	0.0187393	0.0208608
N336.1621/2.47	1045	2.47	336.162	Neg	Tier 3	SPBP 14:2;O3	11.7771			SPBP	0.0089937	0.00935588
N336.3268/5.07	1046	5.07	336.327	Neg	Tier 3	NA 22:1	1.06444			NA	0.0179776	0.0117437
N336.3269/6.50	1047	6.5	336.327	Neg	Tier 3	NA 22:1	0.945509			NA	0.00131697	0.0013322
P336.3283/3.92	1048	3.92	336.328	Pos	Tier 3	NA 22:2	6.54123		ST 22:0;O | SPB 20:0;O	NA	0.404127	0.418713
N337.1778/2.45	1049	2.45	337.178	Neg	Tier 3	LPA O-12:1	2.20062		ST 22:6;O3 | PK 22:7;O3	LPA	0.000750601	0.000575926
P337.1985/1.51	1050	1.51	337.199	Pos	Tier 3	MG 14:2;O	0.0978652		FA 17:2;O3 | ST 19:2;O5	MG	0.000848918	0.00064014
N337.2147/1.95	1051	1.95	337.215	Neg	Tier 3	ST 23:5;O2	7.72208			ST	0.0216504	0.0205865
P337.2347/1.97	1052	1.97	337.235	Pos	Tier 3	FA 18:1;O2	0.735393		FA 18:0;O2 | MG 15:1 | MG O-15:2;O | NAE 13:1;O4 | PR 20:1;O4 | MG 17:4 | MG 17:3;O | ST 20:1;O4	FA	0.036017	0.0426696
N337.2377/1.96	1053	1.96	337.238	Neg	Tier 3	FA 20:3;O2	2.23581		FA 20:2;O2 | ST 20:0;O4 | MG 17:3 | PR 20:0;O4 | MG O-17:4;O	FA	0.00161872	0.00199054
N337.2382/1.39	1054	1.39	337.238	Neg	Tier 3	FA 20:3;O2	0.78283		FA 20:2;O2 | ST 20:0;O4 | MG 17:3 | PR 20:0;O4 | MG O-17:4;O	FA	0.0125075	0.0136378
N337.2410/3.80	1055	3.8	337.241	Neg	Tier 3	FA 20:3;O2	7.49019		FA 20:2;O2 | ST 20:0;O4 | MG 17:3 | PR 20:0;O4 | MG O-17:4;O	FA	0.00509927	0.00523433
P337.2736/1.73	1057	1.73	337.274	Pos	Tier 3	MG 18:2	0.447708		MG O-18:4 | PK 21:3;O3 | ST 21:0;O3 | FA 19:0;O | MG O-18:3;O | MG O-16:1 | NAE 14:0;O3	MG	0.000494591	0.000663937
P337.2736/5.51	1058	5.51	337.274	Pos	Tier 3	MG 18:2	0.388409		MG O-18:4 | PK 21:3;O3 | ST 21:0;O3 | FA 19:0;O | MG O-18:3;O | MG O-16:1 | NAE 14:0;O3	MG	0.000848918	0.000727237
P337.2736/7.12	1059	7.12	337.274	Pos	Tier 3	PK 21:3;O3	0.388379		ST 21:0;O3	PK	0.0507795	0.0471675
P337.2736/10.78	1060	10.78	337.274	Pos	Tier 3	PK 21:3;O3	0.388349		ST 21:0;O3	PK	0.0989125	0.0811654
P337.2736/8.95	1061	8.95	337.274	Pos	Tier 3	PK 21:3;O3	0.358759		ST 21:0;O3	PK	0.0763346	0.102764
P337.2736/12.58	1062	12.58	337.274	Pos	Tier 3	PK 21:3;O3	0.35873		ST 21:0;O3	PK	0.240417	0.269998
P337.2736/14.07	1063	14.07	337.274	Pos	Tier 3	PK 21:3;O3	0.3587		ST 21:0;O3	PK	0.0551214	0.0625658
P337.2736/9.15	1064	9.15	337.274	Pos	Tier 3	PK 21:3;O3	0.32911		ST 21:0;O3	PK	0.0707522	0.0874868
P337.2736/2.18	1065	2.18	337.274	Pos	Tier 3	MG 18:2	0.240161		MG O-18:4 | PK 21:3;O3 | ST 21:0;O3 | FA 19:0;O | MG O-18:3;O | MG O-16:1 | NAE 14:0;O3	MG	0.00355157	0.00380133
P337.2737/3.26	1066	3.26	337.274	Pos, merged	Tier 3	MG 18:2	0.0326145		MG O-18:4 | PK 21:3;O3 | ST 21:0;O3 | MG O-18:3;O | FA 19:0;O | MG O-16:1 | NAE 14:0;O3	MG	0.0119166	0.0121198
P337.2738/4.20	1067	4.2	337.274	Pos	Tier 3	MG 18:2	0.145283		MG O-18:4 | PK 21:3;O3 | ST 21:0;O3 | MG O-18:3;O | FA 19:0;O | MG O-16:1 | NAE 14:0;O3	MG	0.00190261	0.00167055
P337.2740/2.75	1068	2.75	337.274	Pos	Tier 3	MG 18:2	0.797571		MG O-18:4 | PK 21:3;O3 | ST 21:0;O3 | MG O-18:3;O | FA 19:0;O | MG O-16:1 | NAE 14:0;O3	MG	0.000509742	0.000539716
N337.2744/2.05	1069	2.05	337.274	Neg	Tier 3	MG O-18:3	1.15336			MG	0.223386	0.255963
N337.2746/1.95	1070	1.95	337.275	Neg, merged	Tier 3	FA 21:2;O	0.76792		MG O-18:3	FA	0.00221673	0.00187304
N337.2797/1.54	1071	1.54	337.28	Neg	Tier 3	MG O-18:3	14.3531			MG	1.37224	1.58445
P337.3062/2.52	1072	2.52	337.306	Pos	Tier 3	SPB 17:0;O4	0.379477		MG O-19:2	SPB	0.0092878	0.0129317
N337.3109/6.38	1073	6.38	337.311	Neg	Tier 1	FA 22:1	-0.841	1000		FA	0.0147016	0.0167536
N337.3109/6.57	1074	6.57	337.311	Neg	Tier 1	FA 22:1	-0.881	1000		FA	0.0304252	0.0305052
N338.1602/2.47	1075	2.47	338.16	Neg	Tier 3	NAT 12:0;O2	12.0505			NAT	0.00285444	0.00325685
P338.3417/5.06	1077	5.06	338.342	Pos, merged	Tier 1	NA 22:1 (Erucamide, slip additive in plastics; mammal and plant metabolite)	-0.001	838.6		NA	41.0401	43.0133
N339.1985/1.42	1078	1.42	339.199	Neg	Tier 1	ST 22:4;O3 (Canrenone, steroidal antimineralocorticoid)	5.794	940.7		ST	0.22169	0.232305
N339.1996/9.12	1079	9.12	339.2	Neg	Tier 3	ST 22:5;O3	8.87678			ST	0.0508764	0.0664826
N339.1997/4.51	1080	4.51	339.2	Neg	Tier 3	ST 22:5;O3	9.11263			ST	0.0689486	0.084025
N339.1997/2.94	1081	2.94	339.2	Neg	Tier 3	ST 22:5;O3	9.26003			ST	0.0718279	0.0989785
N339.1997/1.95	1082	1.95	339.2	Neg	Tier 3	ST 22:5;O3	9.31899			ST	0.146535	0.192559
N339.2001/5.55	1083	5.55	339.2	Neg	Tier 3	ST 22:5;O3	10.3803			ST	0.0365918	0.0301423
N339.2001/3.17	1084	3.17	339.2	Neg	Tier 3	ST 22:5;O3	10.4098			ST	0.0799765	0.0969387
P339.2142/1.71	1087	1.71	339.214	Pos	Tier 3	MG 14:1;O	0.0383239		ST 19:1;O5 | MG 16:4;O | FA 17:1;O3	MG	0.0109406	0.0106863
P339.2143/3.60	1088	3.6	339.214	Pos	Tier 3	MG 14:1;O	0.285955		ST 19:1;O5 | MG 16:4;O | FA 17:1;O3	MG	0.00021113	0.000205606
P339.2143/2.60	1089	2.6	339.214	Pos	Tier 2	Idebenone (drug used to treat Leber's hereditary optic neuropathy)	-6.763	237.3		Other	0.00583054	0.00571359
N339.2329/2.22	1090	2.22	339.233	Neg	Tier 3	ST 23:4;O2	0.100226		PK 23:7;O2	ST	12.3002	13.6364
P339.2499/2.24	1092	2.24	339.25	Pos	Tier 3	MG O-15:1;O	2.028		FA 18:0;O2 | MG 15:0 | NAE 13:0;O4 | PR 20:0;O4 | MG 17:3 | MG O-17:4;O | ST 20:0;O4 | MG 17:2;O	MG	0.00368206	0.00310408
P339.2503/2.35	1093	2.35	339.25	Pos	Tier 3	MG O-15:1;O	0.7605		FA 18:0;O2 | MG 15:0 | NAE 13:0;O4 | PR 20:0;O4 | MG 17:3 | MG 17:2;O | MG O-17:4;O | ST 20:0;O4	MG	0.000655382	0.000505449
N339.2533/1.41	1094	1.41	339.253	Neg	Tier 3	FA 20:1;O2	2.252		FA 20:2;O2 | FAHFA 20:2;O | MG 17:2 | MG O-17:3;O	FA	0.00374688	0.00368019
N339.2537/1.99	1095	1.99	339.254	Neg	Tier 3	FA 20:1;O2	1.07294		FA 20:2;O2 | FAHFA 20:2;O | MG 17:2 | MG O-17:3;O	FA	0.0499714	0.0640614
P339.2891/3.27	1096	3.27	339.289	Pos	Tier 3	MG 18:1	0.887149		MG O-18:3 | MG O-16:0 | MG O-18:2;O	MG	0.00197006	0.00205939
P339.2893/5.35	1102	5.35	339.289	Pos	Tier 3	MG 18:1	0.238734		MG O-18:3 | MG O-16:0 | MG O-18:2;O	MG	0.00622882	0.00602445
P339.2895/4.19	1104	4.19	339.289	Pos	Tier 3	MG 18:1	0.262313		MG O-18:3 | MG O-16:0 | MG O-18:2;O	MG	0.0206047	0.0173318
N339.2906/2.18	1105	2.18	339.291	Neg	Tier 3	FA 21:1;O	0.238733			FA	0.0267675	0.0294502
N339.3264/8.31	1108	8.31	339.326	Neg	Tier 1	FA 22:0	-1.318	996.7		FA	0.0236968	0.018764
N340.2855/1.75	1114	1.75	340.286	Neg	Tier 3	NA 20:1;O2	0.552477		SPB 20:2;O3	NA	0.00088999	0.00116249
P340.3572/6.73	1116	6.73	340.357	Pos	Tier 3	NA 22:0	0.64638			NA	0.148741	0.150742
N341.1765/1.37	1124	1.37	341.177	Neg	Tier 3	ST 21:5;O4	2.06931		ST 18:0;O;S | LPA O-11:0;O	ST	0.0258016	0.0320095
N341.1968/1.06	1125	1.06	341.197	Neg	Tier 3	FA 18:2;O4	0.50997			FA	0.0025643	0.0023741
N341.2322/1.36	1128	1.36	341.232	Neg	Tier 3	FA 19:2;O3	3.3379		FA 19:1;O3 | FAHFA 19:2;O2 | MG 16:2;O	FA	0.00142814	0.00167101
N341.2489/2.46	1129	2.46	341.249	Neg	Tier 3	FA 23:6	0.77949		PK 23:6;O2 | ST 23:3;O2	FA	0.00450248	0.00444358
P341.2685/2.36	1130	2.36	341.268	Pos	Tier 3	FAHFA 20:2;O	0.515723		MG 17:2 | MG O-15:0;O | MG O-17:3;O | MG 17:1;O	FAHFA	0.0194765	0.0203015
N341.2693/2.35	1133	2.35	341.269	Neg, merged	Tier 1	FAHFA 10:0_10:0	-1.352	613.9		FAHFA	0.0700032	0.0752941
N341.2696/2.94	1134	2.94	341.27	Neg	Tier 3	FA 20:0;O2	0.509861		FA 20:1;O2 | FAHFA 20:1;O | MG 17:1 | MG O-17:2;O	FA	0.0485616	0.0627752
N341.2734/1.49	1135	1.49	341.273	Neg	Tier 3	FA 20:0;O2	10.7128		FA 20:1;O2 | FAHFA 20:1;O | MG 17:1 | MG O-17:2;O	FA	0.00185145	0.00227463
N341.2802/3.27	1136	3.27	341.28	Neg	Tier 3	ST 24:2;O	14.0325			ST	0.0388421	0.0557656
P341.2845/1.54	1137	1.54	341.284	Pos	Tier 3	ST 24:3;O	1.72583		NAE 17:3;O	ST	0.0116742	0.0137911
P341.3046/5.52	1143	5.52	341.305	Pos	Tier 3	MG 18:0	1.1749		MG O-18:1;O | MG O-18:2	MG	0.00603724	0.00623291
N341.3054/2.49	1147	2.49	341.305	Neg	Tier 3	FA 21:0;O	2.16522		MG O-18:1	FA	0.00132491	0.00138194
N341.3055/2.78	1148	2.78	341.306	Neg	Tier 3	FA 21:0;O	1.72573		MG O-18:1	FA	0.00197728	0.00268057
N342.2294/1.41	1151	1.41	342.229	Neg	Tier 3	NAE 16:2;O3	2.2558			NAE	0.000745832	0.000813123
N343.2128/1.20	1155	1.2	343.213	Neg	Tier 3	FA 18:1;O4	0.512801			FA	0.00236089	0.00231877
N343.2294/2.29	1156	2.29	343.229	Neg	Tier 3	FA 22:6;O	4.57711		FA 22:5;O | ST 22:4;O3 | ST 22:3;O3	FA	0.000748887	0.000867207
N343.2312/2.01	1157	2.01	343.231	Neg	Tier 3	FA 22:6;O	9.79223		FA 22:5;O | ST 22:3;O3 | ST 22:4;O3	FA	0.00775275	0.00844455
N343.2486/1.90	1158	1.9	343.249	Neg	Tier 3	FA 19:1;O3	1.04589		FAHFA 19:1;O2 | FOH 19:2;O4 | MG 16:1;O	FA	0.0817239	0.0818457
N343.2487/1.41	1159	1.41	343.249	Neg	Tier 3	FA 19:1;O3	0.754555		FAHFA 19:1;O2 | FOH 19:2;O4 | MG 16:1;O	FA	0.00692628	0.00923094
P343.2956/1.38	1161	1.38	343.296	Pos	Tier 1	Cocamidopropyl betaine (surfactant from personal care products)	0.378	995		Other	0.0858041	0.0834346
P344.3205/5.16	1165	5.16	344.321	Pos	Tier 3	FA 20:1;O	13.3364		FA 20:0;O	FA	0.113799	0.115082
P344.3206/13.80	1166	13.8	344.321	Pos	Tier 3	PR 20:2;O3	13.5107			PR	4.5716	5.15208
P344.3208/2.13	1167	2.13	344.321	Pos	Tier 3	FA 20:0;O	14.2658		FA 20:1;O | SPB 20:1;O3 | PR 20:2;O3 | NAE 18:0;O | SPB 20:0;O4 | MG O-17:2	FA	0.996568	1.13044
N345.2049/2.13	1169	2.13	345.205	Neg	Tier 3	ST 21:3;O4	6.55842		ST 21:4;O4 | FA 21:6;O2	ST	0.0391636	0.0423969
N345.2097/1.34	1170	1.34	345.21	Neg	Tier 3	ST 21:4;O4	7.28832		ST 21:3;O4	ST	0.0599055	0.0728845
P345.2378/1.80	1171	1.8	345.238	Pos	Tier 3	FA 20:3;O	6.29421		FA 20:2;O | Car 10:2;O | NAE 15:3;O3 | MG O-17:4 | ST 22:4;O3 | ST 22:3;O3 | MG 19:5	FA	0.0845635	0.0844477
N345.2436/2.91	1172	2.91	345.244	Neg	Tier 3	ST 22:3;O3	0.292547		PK 22:5;O3 | ST 22:2;O3 | PR 22:3;O3	ST	0.033461	0.0531453
N346.1769/1.97	1174	1.97	346.177	Neg	Tier 3	SPBP 16:3;O2	5.79473			SPBP	0.00472216	0.00476861
N347.1986/1.33	1177	1.33	347.199	Neg	Tier 3	PR 24:11;O2	8.70971			PR	0.0012229	0.00124455
N347.2202/2.63	1178	2.63	347.22	Neg	Tier 3	FA 21:5;O2	7.55716		FA 21:4;O2 | ST 21:2;O4 | MG 18:5	FA	0.00624764	0.0061264
N347.2435/1.47	1179	1.47	347.244	Neg	Tier 3	FA 18:0;O4	1.07705			FA	0.00123084	0.00125263
N347.2440/1.95	1180	1.95	347.244	Neg	Tier 3	FA 18:0;O4	0.16127			FA	0.00985158	0.00822883
N347.2591/2.04	1181	2.04	347.259	Neg	Tier 3	FA 22:3;O	0.112308		ST 22:1;O3	FA	0.00253986	0.0035167
N347.2598/3.11	1182	3.11	347.26	Neg	Tier 3	FA 22:3;O	1.7019		ST 22:1;O3	FA	0.0115912	0.0124349
N347.2614/1.75	1183	1.75	347.261	Neg	Tier 3	PK 22:4;O3	6.30937			PK	0.00735998	0.0175642
N347.2947/4.49	1185	4.49	347.295	Neg	Tier 3	FA 23:3	2.60298		PK 23:3;O2 | ST 23:0;O2 | PR 23:4;O2	FA	0.000558305	0.000666413
N349.1089/1.23	1190	1.23	349.109	Neg	Tier 3	ST 18:6;O5;S	7.50769		PK 21:9;O5 | PK 21:7;O5 | PK 21:8;O5 | ST 18:4;O2;S | LPA 11:3;O	ST	0.0262908	0.0201629
N349.1704/2.29	1191	2.29	349.17	Neg	Tier 3	ST 19:3;O6	13.6209		PR 19:5;O6	ST	0.0239426	0.0242111
N349.1791/1.35	1192	1.35	349.179	Neg	Tier 3	LPA O-13:2	1.51212			LPA	0.000660935	0.000613801
N349.2013/1.25	1193	1.25	349.201	Neg	Tier 1	FA 20:5;O2;Cyc2	-2.127	973.6		FA	0.117159	0.116288
P349.2350/1.78	1194	1.78	349.235	Pos	Tier 3	FA 19:1;O2	0.292067		FA 19:2;O2 | MG 16:2 | ST 21:2;O4 | MG O-16:3;O | MG 18:5 | MG 18:4;O | NAE 14:2;O4	FA	0.0329157	0.0465192
N349.2357/4.33	1195	4.33	349.236	Neg	Tier 3	FA 21:3;O2	7.85716		ST 21:1;O4 | MG 18:4 | MG O-18:5;O | PR 21:2;O4	FA	0.001105	0.0012489
N349.2359/19.89	1196	19.89	349.236	Neg	Tier 3	PR 21:2;O4	7.34174			PR	0.00102071	0.00103878
N349.2359/5.18	1198	5.18	349.236	Neg	Tier 3	FA 21:3;O2	7.28447		ST 21:1;O4 | MG 18:4 | MG O-18:5;O | PR 21:2;O4	FA	0.00080997	0.000824313
N349.2359/20.67	1199	20.67	349.236	Neg	Tier 3	PR 21:2;O4	7.28445			PR	0.000604118	0.000614816
N349.2359/20.82	1200	20.82	349.236	Neg	Tier 3	PR 21:2;O4	7.28442			PR	0.000766601	0.00120725
N349.2359/20.35	1201	20.35	349.236	Neg	Tier 3	PR 21:2;O4	7.25584			PR	0.00100971	0.00102759
N349.2359/21.37	1202	21.37	349.236	Neg	Tier 3	PR 21:2;O4	7.25581			PR	0.000795921	0.00111898
N349.2365/4.06	1203	4.06	349.237	Neg	Tier 3	FA 21:3;O2	5.50916		ST 21:1;O4 | MG 18:4 | MG O-18:5;O | PR 21:2;O4	FA	0.00235417	0.00225785
N349.2381/1.91	1204	1.91	349.238	Neg	Tier 3	FA 21:3;O2	1.0709		ST 21:1;O4 | MG 18:4 | MG O-18:5;O | PR 21:2;O4	FA	0.00318063	0.00355773
N349.2411/2.15	1205	2.15	349.241	Neg	Tier 3	FA 21:3;O2	7.66233		ST 21:1;O4 | MG 18:4 | MG O-18:5;O | PR 21:2;O4	FA	0.0270259	0.026899
N349.2748/2.55	1208	2.55	349.275	Neg	Tier 3	FA 22:2;O	0.0314938		ST 22:0;O3	FA	0.00377497	0.00423036
N349.2749/1.91	1209	1.91	349.275	Neg	Tier 3	FA 22:2;O	0.317801		ST 22:0;O3 | MG O-19:4	FA	0.00390325	0.00413276
N351.1579/1.35	1213	1.35	351.158	Neg	Tier 3	LPA 12:1	0.264838		LPA O-12:2;O | PK 22:9;O4 | PK 22:7;O4 | PK 22:8;O4	LPA	0.00047115	0.000355236
N351.1864/2.82	1214	2.82	351.186	Neg	Tier 3	FA 18:0;Cl2	0.256274			FA	0.00495267	0.00558991
N351.1945/1.34	1215	1.34	351.194	Neg	Tier 3	ST 23:6;O3	5.9198		LPA O-13:1	ST	0.0464876	0.0521881
N351.2173/1.24	1216	1.24	351.217	Neg	Tier 3	FA 20:3;O3	1.05063		FA 20:4;O3 | FA 20:2;O3 | ST 20:1;O5 | MG 17:4;O | PR 20:1;O5	FA	0.0326902	0.0329794
N351.2510/4.48	1217	4.48	351.251	Neg	Tier 3	FA 21:3;O2	8.89393		FOH 21:4;O3 | ST 21:0;O4 | MG 18:3 | MG O-18:4;O	FA	0.00956083	0.0103922
P351.2514/2.04	1218	2.04	351.251	Pos	Tier 3	ST 21:1;O4	4.62916		MG 18:4 | FA 19:1;O2 | MG O-18:5;O | MG 16:1 | PR 21:2;O4 | MG O-16:2;O | MG 18:3;O | NAE 14:1;O4	ST	0.252091	0.233689
N351.2538/1.95	1219	1.95	351.254	Neg	Tier 3	FA 21:3;O2	0.865471		ST 21:0;O4 | MG 18:3 | MG O-18:4;O	FA	0.00641196	0.00768489
N351.2649/1.71	1220	1.71	351.265	Neg	Tier 3	NA 20:3;O2;N	1.21561		ST 25:4;O	NA	0.0146274	0.0148864
N351.2903/2.29	1221	2.29	351.29	Neg	Tier 3	MG O-19:3	0.452617			MG	0.686784	0.747972
N351.2904/2.15	1222	2.15	351.29	Neg	Tier 3	FA 22:2;O	0.111019		MG O-19:3	FA	0.00475109	0.00549666
N351.3266/7.29	1223	7.29	351.327	Neg	Tier 3	FA 23:0	0.637583		FA 23:1 | PR 23:2;O2	FA	0.00550426	0.00618608
P352.3216/2.09	1224	2.09	352.322	Pos, merged	Tier 3	FA 22:3	1.66609		NAE 20:2 | SPB 22:2;O3 | ST 22:0;O2 | SPB 20:0;O2	FA	0.0779473	0.0943756
P352.3574/5.87	1226	5.87	352.357	Pos	Tier 3	HC 23:2;O	0.00567606		SPB 23:0;O2	HC	0.000527139	0.000473456
N353.2001/1.39	1235	1.39	353.2	Neg	Tier 3	FA 19:2;O4	8.90713		ST 19:1;O6	FA	0.00873192	0.00882438
P353.2299/1.95	1237	1.95	353.23	Pos	Tier 3	FA 18:1;O3	0.133058		MG 15:1;O | PR 20:1;O5 | MG 17:4;O | ST 20:1;O5	FA	0.0714965	0.0919848
N353.2328/1.24	1238	1.24	353.233	Neg	Tier 2	Prostaglandin E1 (alprostadil, metabolite and drug to treat erectile dysfunction and congenital heart defects)	-1.318	320.3		Other	0.00722804	0.00742503
P353.2662/2.58	1240	2.58	353.266	Pos	Tier 1	MG 16:0 (2,3-dihydroxypropyl hexadecanoate)	0.231	982.3		MG	0.238558	0.23151
P353.2663/2.75	1241	2.75	353.266	Pos	Tier 1	MG 16:0 (1-Monopalmitin)	0.307	902.1		MG	0.0196927	0.0197991
P353.2668/9.21	1242	9.21	353.267	Pos	Tier 3	FOH 21:4;O3	5.1689			FOH	0.029897	0.0244752
P353.2668/3.31	1243	3.31	353.267	Pos	Tier 3	MG 16:0	1.7324		MG O-16:1;O | MG 18:3 | MG 18:2;O | MG O-18:4;O | FA 19:0;O2 | ST 21:0;O4 | NAE 14:0;O4	MG	0.00070621	0.000687734
P353.2669/3.13	1244	3.13	353.267	Pos	Tier 3	MG 16:0	1.76071		MG O-16:1;O | MG 18:3 | MG 18:2;O | MG O-18:4;O | FA 19:0;O2 | ST 21:0;O4 | NAE 14:0;O4	MG	0.000273687	0.000314121
P353.2677/9.51	1245	9.51	353.268	Pos	Tier 3	FOH 21:4;O3	2.64955		ST 21:0;O4	FOH	0.0319646	0.0248399
P353.2680/11.36	1246	11.36	353.268	Pos	Tier 3	FOH 21:4;O3	1.85695		ST 21:0;O4	FOH	0.0629781	0.0509766
P353.2683/13.11	1247	13.11	353.268	Pos	Tier 3	FOH 21:4;O3	0.83789		ST 21:0;O4	FOH	0.229252	0.214442
P353.2684/14.52	1248	14.52	353.268	Pos	Tier 3	FOH 21:4;O3	0.809583		ST 21:0;O4	FOH	0.045776	0.0350109
P353.3052/3.36	1249	3.36	353.305	Pos	Tier 3	MG O-19:3	0.506644		MG 19:1 | MG O-19:2;O | MG O-17:0	MG	0.000177896	0.000173242
N353.3058/2.48	1250	2.48	353.306	Neg	Tier 3	FA 22:1;O	0.959509		FA 22:0;O | MG O-19:2	FA	0.027911	0.0327313
N353.3068/4.05	1251	4.05	353.307	Neg	Tier 3	FA 22:1;O	2.01242		MG O-19:2	FA	0.0016908	0.0019638
N353.3423/9.26	1253	9.26	353.342	Neg	Tier 1	FA 23:0 (Tricosanoic acid)	-0.491	999.5		FA	0.00764646	0.00786827
N354.3014/2.07	1254	2.07	354.301	Neg	Tier 3	NA 21:1;O2	0.062094		NAE 19:1;O	NA	0.00171706	0.00179409
N355.1949/1.36	1260	1.36	355.195	Neg	Tier 3	ST 19:0;O;S	0.0168921		PK 22:6;O4 | ST 22:5;O4	ST	0.0455371	0.0568483
N355.2121/1.28	1261	1.28	355.212	Neg	Tier 3	FA 19:3;O4	1.55963		FA 19:2;O4 | FA 19:1;O4 | ST 19:0;O6	FA	0.00107202	0.00142234
N355.2276/4.72	1262	4.72	355.228	Neg	Tier 1	PR 23:7;O3 ( 2,4-dihydroxy-6-methyl-3-[(2E,6E)-3,7,11-trimethyldodeca-2,6,10-trienyl]benzaldehyde)	-0.87	501.2		PR	0.00638569	0.00644406
N355.2276/1.90	1263	1.9	355.228	Neg	Tier 1	PR 23:7;O3 ( 2,4-dihydroxy-6-methyl-3-[(2E,6E)-3,7,11-trimethyldodeca-2,6,10-trienyl]benzaldehyde)	-0.729	1000		PR	0.0124043	0.0125692
N355.2481/1.40	1265	1.4	355.248	Neg	Tier 3	FA 20:1;O3	2.53063		MG 17:2;O	FA	0.00189482	0.00193707
P355.2841/2.71	1266	2.71	355.284	Pos	Tier 3	MG 18:2	0.636111		MG O-18:3;O | MG O-16:0;O | MG 18:1;O	MG	0.00683044	0.00666554
P355.2842/14.36	1267	14.36	355.284	Pos	Tier 3	FOH 21:3;O3	0.185767			FOH	4.30724	4.13753
P355.2843/12.92	1268	12.92	355.284	Pos	Tier 3	FOH 21:3;O3	0.101327			FOH	1.02721	1.00802
P355.2843/15.50	1269	15.5	355.284	Pos	Tier 3	FOH 21:3;O3	0.101327			FOH	0.478353	0.465718
P355.2843/9.30	1270	9.3	355.284	Pos	Tier 3	FOH 21:3;O3	0.0731808			FOH	0.674275	0.662898
P355.2843/14.13	1271	14.13	355.284	Pos	Tier 3	FOH 21:3;O3	0.0168879			FOH	0.60311	0.579463
P355.2843/5.92	1272	5.92	355.284	Pos	Tier 3	MG 18:2	0.0675515		MG O-18:3;O | MG O-16:0;O | FOH 21:3;O3 | MG 18:1;O	MG	0.00162013	0.00187758
P355.2843/11.14	1273	11.14	355.284	Pos	Tier 3	FOH 21:3;O3	0.0675515			FOH	0.30815	0.275671
P355.2843/12.61	1274	12.61	355.284	Pos	Tier 3	FOH 21:3;O3	0.0675515			FOH	0.112228	0.137167
P355.2843/12.46	1275	12.46	355.284	Pos	Tier 3	FOH 21:3;O3	0.095698			FOH	0.0698425	0.0911743
P355.2843/2.91	1276	2.91	355.284	Pos	Tier 2	DG 4:0_14:0	0.686	257.4		DG	0.0506345	0.0413549
P355.2843/7.52	1277	7.52	355.284	Pos	Tier 3	FOH 21:3;O3	0.123844			FOH	0.1432	0.163709
P355.2843/13.69	1278	13.69	355.284	Pos	Tier 3	FOH 21:3;O3	0.123844			FOH	0.216433	0.239282
P355.2844/4.65	1279	4.65	355.284	Pos	Tier 3	MG 18:2	0.180137		MG O-18:3;O | MG O-16:0;O | FOH 21:3;O3 | MG 18:1;O	MG	0.00350905	0.00354956
P355.2844/3.15	1280	3.15	355.284	Pos	Tier 3	MG 18:2	0.23643		MG O-18:3;O | MG O-16:0;O | MG 18:1;O	MG	0.0203858	0.0189672
P355.2844/7.02	1281	7.02	355.284	Pos	Tier 3	FOH 21:3;O3	0.264577			FOH	0.0302278	0.0328633
P355.2844/5.59	1282	5.59	355.284	Pos	Tier 3	MG 18:2	0.349016		MG O-18:3;O | FOH 21:3;O3 | MG 18:1;O | MG O-16:0;O	MG	0.000669066	0.00051116
P355.2844/8.96	1283	8.96	355.284	Pos	Tier 3	FOH 21:3;O3	0.405309			FOH	0.117521	0.121444
P355.2846/10.80	1284	10.8	355.285	Pos	Tier 3	FOH 21:3;O3	0.827506			FOH	0.0584708	0.0438852
N355.2850/6.86	1285	6.86	355.285	Neg	Tier 3	FA 21:1;O2	1.10897			FA	0.00122045	0.00104687
N355.2852/5.36	1286	5.36	355.285	Neg	Tier 3	FA 21:1;O2	0.461601		MG 18:1 | MG O-18:2;O	FA	0.00299738	0.00281298
N355.2852/2.72	1287	2.72	355.285	Neg	Tier 3	FA 21:1;O2	0.433455		MG 18:1 | MG O-18:2;O	FA	0.012623	0.0140133
N355.2935/3.69	1288	3.69	355.294	Neg	Tier 3	NA 20:1;O2;N	8.68859			NA	0.00462221	0.00541088
N355.3216/2.88	1291	2.88	355.322	Neg	Tier 3	FA 22:0;O	0.5882		MG O-19:1	FA	0.00536926	0.00641858
N355.3220/3.11	1292	3.11	355.322	Neg	Tier 3	FA 22:0;O	0.621971		MG O-19:1	FA	0.00699287	0.00778746
N355.3224/4.08	1293	4.08	355.322	Neg	Tier 3	FA 22:0;O	1.77585		MG O-19:1	FA	0.0246088	0.0267143
N359.1884/1.14	1310	1.14	359.188	Neg	Tier 2	ST 21:4;O5 (Aldosterone)	5.662	293.3		ST	0.161309	0.251087
N359.2432/1.27	1313	1.27	359.243	Neg	Tier 3	FA 19:0;O4	2.07102		FA 19:1;O4	FA	0.00189054	0.00181399
N359.2957/4.15	1315	4.15	359.296	Neg	Tier 1	ST 24:1;O2 (Ursocholanic Acid)	0.394	959.3		ST	0.609524	0.706877
P359.3153/3.86	1316	3.86	359.315	Pos	Tier 2	MG 18:0 (1-Monostearin)	-1.037	265.8		MG	0.00109963	0.00101232
N360.1926/2.36	1319	2.36	360.193	Neg	Tier 3	SPBP 17:3;O2	5.3749			SPBP	0.027417	0.0277784
N361.1788/2.15	1327	2.15	361.179	Neg	Tier 3	FA 18:0;Br	11.1994		LPA O-14:3	FA	0.000631606	0.0007292
N361.2365/1.79	1328	1.79	361.237	Neg	Tier 3	PK 22:5;O4	5.27078		ST 22:2;O4 | MG 19:5	PK	0.0283148	0.0147817
N361.2381/1.36	1329	1.36	361.238	Neg	Tier 3	ST 22:2;O4	0.924598			ST	0.108629	0.10367
N361.3110/5.23	1331	5.23	361.311	Neg	Tier 3	FA 24:3	0.536934		ST 24:0;O2	FA	0.00276037	0.00316298
N363.1945/2.64	1334	2.64	363.194	Neg	Tier 3	LPA O-14:2	0.68283			LPA	0.000580692	0.000466538
N363.2515/4.87	1335	4.87	363.251	Neg	Tier 3	FA 22:3;O2	7.16859		ST 22:1;O4 | MG 19:4 | MG O-19:5;O	FA	0.00143425	0.00116063
N363.2522/4.17	1336	4.17	363.252	Neg	Tier 3	FA 22:3;O2	5.32413		ST 22:1;O4 | MG 19:4 | MG O-19:5;O	FA	0.00706922	0.00683509
N363.2536/3.96	1337	3.96	363.254	Neg	Tier 3	FA 22:3;O2	1.38746		ST 22:1;O4 | MG 19:4 | MG O-19:5;O	FA	0.0054279	0.00526727
N363.2539/1.97	1338	1.97	363.254	Neg	Tier 3	FA 22:3;O2	0.534062		ST 22:1;O4 | MG O-19:5;O	FA	0.0605065	0.0652911
N363.2544/2.17	1339	2.17	363.254	Neg	Tier 3	FA 22:3;O2	0.842385		ST 22:1;O4 | MG 19:4 | MG O-19:5;O	FA	0.00426792	0.00431987
N363.2555/2.27	1340	2.27	363.256	Neg	Tier 3	FA 22:3;O2	3.89808		ST 22:1;O4 | MG 19:4 | MG O-19:5;O	FA	0.00251421	0.00236601
N363.2664/1.76	1342	1.76	363.266	Neg	Tier 3	ST 26:5;O	8.17307			ST	0.0667263	0.0625441
N363.2912/2.93	1343	2.93	363.291	Neg	Tier 3	FA 23:2;O	2.12226		ST 23:0;O3 | MG O-20:4 | MG O-20:0 | PK 23:3;O3	FA	0.00397289	0.00371749
P363.3107/2.24	1346	2.24	363.311	Pos	Tier 2	3,6,9,12-Tetraoxatetracosan-1-ol (PEG-4 Lauryl ether, surfactant, emulsifier, antistatic agent)	0.531	457.1		Other	0.0820411	0.0788557
N363.3267/6.61	1348	6.61	363.327	Neg	Tier 3	FA 24:2	0.396338			FA	0.0062562	0.00644531
P365.1051/2.34	1352	2.34	365.105	Pos	Tier 3	ST 18:5;O3;S	0.624478		PK 21:9;O6	ST	0.00888253	0.00727864
P365.1052/21.42	1353	21.42	365.105	Pos, merged	Tier 1	Maltose (sugar)	-0.481	746.7		Other	0.102965	0.12347
P365.1053/19.32	1354	19.32	365.105	Pos	Tier 3	PK 21:9;O6	9.04944			PK	0.0422197	0.0431153
P365.1053/1.05	1355	1.05	365.105	Pos	Tier 3	ST 18:5;O3;S	0.158858		PK 21:9;O6	ST	0.804968	0.748815
P365.1053/1.51	1356	1.51	365.105	Pos	Tier 3	ST 18:5;O3;S	0.158858		PK 21:9;O6	ST	0.0119713	0.0116559
P365.1053/5.64	1357	5.64	365.105	Pos	Tier 3	ST 18:5;O3;S	0.158858		PK 21:9;O6	ST	0.0326952	0.0319971
P365.1053/9.20	1358	9.2	365.105	Pos	Tier 3	PK 21:9;O6	9.07692			PK	0.225406	0.221331
P365.1053/18.77	1359	18.77	365.105	Pos	Tier 3	PK 21:9;O6	9.10422			PK	0.0422611	0.0456682
P365.1053/1.80	1360	1.8	365.105	Pos	Tier 3	ST 18:5;O3;S	0.10408		PK 21:9;O6	ST	0.0184088	0.0202722
P365.1055/3.20	1361	3.2	365.105	Pos	Tier 3	ST 18:5;O3;S	0.306761		PK 21:9;O6	ST	0.0301325	0.0292904
P365.2298/1.82	1363	1.82	365.23	Pos	Tier 3	FA 19:2;O3	0.062974		FA 19:1;O3 | MG 16:2;O | ST 21:2;O5 | MG 18:5;O	FA	0.0926684	0.0909717
N365.2330/1.36	1364	1.36	365.233	Neg	Tier 3	ST 21:1;O5	1.06507		MG 18:4;O	ST	0.0611215	0.0653057
N365.2350/1.92	1365	1.92	365.235	Neg	Tier 3	FA 21:3;O3	4.6299		ST 21:1;O5 | MG 18:4;O	FA	0.00338648	0.00393631
N365.2462/2.53	1366	2.53	365.246	Neg	Tier 3	ST 25:5;O2	6.69138		PK 25:8;O2	ST	0.04987	0.0544633
N365.2672/5.31	1367	5.31	365.267	Neg	Tier 3	FA 22:3;O2	6.88263		ST 22:0;O4 | MG 19:3 | MG O-19:4;O	FA	0.00333212	0.00323384
N365.2691/1.37	1368	1.37	365.269	Neg	Tier 3	ST 22:0;O4	1.79046		MG 19:3 | MG O-19:4;O	ST	0.0224471	0.0197078
N365.2698/2.15	1369	2.15	365.27	Neg	Tier 3	FA 22:3;O2	0.208065		ST 22:0;O4 | MG 19:3 | MG O-19:4;O	FA	0.00535277	0.00540652
P365.2993/2.41	1371	2.41	365.299	Pos	Tier 3	FA 21:0;O	8.95978			FA	0.04284	0.0284464
N365.3423/8.38	1374	8.38	365.342	Neg	Tier 1	FA 24:1 (Nervonic acid)	-0.509	1000		FA	0.0217983	0.0231125
N366.2387/1.92	1375	1.92	366.239	Neg	Tier 3	SPBP 17:0;O2	7.57976			SPBP	0.002687	0.00295097
N366.2805/1.61	1376	1.61	366.28	Neg	Tier 3	NA 25:6	0.606093			NA	0.00151671	0.00178353
N367.2121/1.26	1378	1.26	367.212	Neg	Tier 3	FA 20:2;O4	1.34527		FA 20:4;O4 | FA 20:3;O4 | ST 20:1;O6 | PR 20:0;O6	FA	0.0152514	0.0139661
P367.2456/3.59	1380	3.59	367.246	Pos	Tier 3	FA 19:1;O3	0.15521		MG 16:1;O | ST 21:1;O5 | MG 18:4;O	FA	0.00504487	0.00494367
P367.2456/2.31	1381	2.31	367.246	Pos	Tier 3	FA 19:1;O3	0.264128		MG 16:1;O | ST 21:1;O5 | MG 18:4;O	FA	0.517057	0.478361
P367.2457/2.16	1382	2.16	367.246	Pos	Tier 3	FA 19:1;O3	0.563655		MG 16:1;O | ST 21:1;O5 | MG 18:4;O	FA	0.499649	0.576141
N367.2461/1.85	1383	1.85	367.246	Neg	Tier 3	ST 21:0;O5	8.00281		MG 18:3;O	ST	0.145026	0.149676
P367.2461/2.05	1384	2.05	367.246	Pos	Tier 3	ST 21:1;O5	4.87684		MG 18:4;O | FA 19:1;O3 | MG 16:1;O	ST	0.125092	0.13192
N367.2486/1.37	1385	1.37	367.249	Neg	Tier 3	ST 21:0;O5	1.14092			ST	0.126506	0.141375
P367.2820/3.10	1387	3.1	367.282	Pos	Tier 3	MG 17:0	0.277716		MG O-17:1;O | FA 20:0;O2 | MG 19:3 | NAE 15:0;O4 | ST 22:0;O4 | MG 19:2;O	MG	0.000981362	0.000785301
P367.2821/3.24	1388	3.24	367.282	Pos	Tier 3	MG 17:0	0.522759		MG O-17:1;O | FA 20:0;O2 | MG 19:3 | MG O-19:4;O | ST 22:0;O4 | MG 19:2;O | NAE 15:0;O4	MG	0.000614329	0.000562085
P367.2843/13.93	1389	13.93	367.284	Pos	Tier 3	ST 22:0;O4	0.0707899			ST	0.00200553	0.00203475
N367.2851/2.55	1390	2.55	367.285	Neg	Tier 2	FAHFA 4:0_18:1	-0.777	148.1		FAHFA	0.0930867	0.107826
N367.3579/10.36	1393	10.36	367.358	Neg	Tier 1	FA 24:0 (Lignoceric acid)	-0.677	988.5		FA	0.0948704	0.0987323
N368.1843/1.15	1394	1.15	368.184	Neg	Tier 3	LPE 10:0	0.206418		ST 20:5;O3;G	LPE	0.000928754	0.000979019
N368.3169/1.99	1398	1.99	368.317	Neg	Tier 3	NA 22:0;O2	0.238925		NA 22:1;O2 | NAE 20:1;O	NA	0.000303586	0.000308962
N368.3170/2.25	1399	2.25	368.317	Neg	Tier 3	SPB 22:2;O3	0.103172		NA 22:1;O2	SPB	0.0103938	0.0103618
P368.4252/6.06	1401	6.06	368.425	Pos	Tier 3	PR 25:0	0.371853		HC 25:1	PR	0.0620684	0.0734257
N369.2077/1.44	1402	1.44	369.208	Neg	Tier 3	ST 23:5;O4	1.45176			ST	0.0164649	0.0136982
N369.2281/1.21	1403	1.21	369.228	Neg	Tier 3	FA 20:2;O4	0.579588		FA 20:3;O4 | ST 20:0;O6	FA	0.00404619	0.00426641
P369.2404/2.58	1404	2.58	369.24	Pos	Tier 3	FA 22:4;O	1.0481		ST 24:5;O3 | NAT 14:0;O | LPA O-14:0	FA	0.220816	0.220115
N369.2434/1.86	1405	1.86	369.243	Neg	Tier 3	ST 24:4;O3	0.322281		PK 24:7;O3	ST	1.28359	1.41419
P369.2610/1.50	1406	1.5	369.261	Pos	Tier 3	MG 16:0;O	0.441422		ST 21:0;O5 | MG 18:3;O | FA 19:0;O3	MG	0.000822038	0.000947121
P369.2737/2.52	1407	2.52	369.274	Pos	Tier 3	FA 20:3;O2;N	2.93008		ST 18:0;O3;G | NAE 18:4;O2 | Car 13:3 | FA 23:3 | SPB 17:2;O4;S	FA	0.0511516	0.0105357
P369.2999/8.47	1408	8.47	369.3	Pos	Tier 3	FAHFA 22:2;O	0.0974817		WE 22:2;O2	FAHFA	0.0173262	0.0169382
P369.3000/12.08	1409	12.08	369.3	Pos	Tier 3	FAHFA 22:2;O	0.0649878		WE 22:2;O2	FAHFA	0.0391597	0.0355782
P369.3000/14.98	1410	14.98	369.3	Pos	Tier 3	FAHFA 22:2;O	0.119144		WE 22:2;O2	FAHFA	0.433652	0.454332
P369.3000/10.26	1411	10.26	369.3	Pos	Tier 3	FAHFA 22:2;O	0.146223		WE 22:2;O2	FAHFA	0.0317578	0.0410892
P369.3000/15.84	1412	15.84	369.3	Pos	Tier 3	FAHFA 22:2;O	0.146223		WE 22:2;O2	FAHFA	0.0646322	0.0617149
P369.3000/13.70	1413	13.7	369.3	Pos	Tier 3	FAHFA 22:2;O	0.173301		WE 22:2;O2	FAHFA	0.164082	0.175338
P369.3000/14.78	1414	14.78	369.3	Pos	Tier 3	FAHFA 22:2;O	0.173301		WE 22:2;O2	FAHFA	0.260265	0.259989
P369.3001/3.25	1415	3.25	369.3	Pos	Tier 3	FAHFA 22:2;O	0.308692		MG 19:2 | MG O-17:0;O | MG O-19:3;O | MG 19:1;O	FAHFA	0.500393	0.497609
P369.3002/16.01	1416	16.01	369.3	Pos	Tier 3	FAHFA 22:2;O	0.579474			FAHFA	0.0545011	0.0647946
N369.3007/2.31	1417	2.31	369.301	Neg	Tier 3	FA 22:1;O2	0.850256		FAHFA 22:1;O | MG 19:1 | MG O-19:2;O	FA	0.0117452	0.013235
N369.3014/3.11	1418	3.11	369.301	Neg	Tier 2	FAHFA 6:0_16:0	0.966	110.4		FAHFA	0.065395	0.0717942
N369.3035/4.09	1419	4.09	369.303	Neg, merged	Tier 3	FA 22:1;O2	6.54205		FAHFA 22:1;O | MG 19:1	FA	0.0275341	0.0287179
N369.3116/1.48	1421	1.48	369.312	Neg, merged	Tier 3	ST 26:2;O	12.8049			ST	0.0626869	0.0582291
N369.3372/4.78	1423	4.78	369.337	Neg	Tier 3	FA 23:0;O	0.592954		MG O-20:1	FA	0.000798975	0.000667656
P369.3480/5.97	1425	5.97	369.348	Pos	Tier 3	NAE 20:2	1.1588		ST 27:3	NAE	0.000518986	0.000458056
N371.2201/2.40	1443	2.4	371.22	Neg	Tier 3	ST 23:4;O4	7.20327			ST	0.102731	0.108581
N371.2231/1.61	1444	1.61	371.223	Neg	Tier 3	ST 23:4;O4	0.797364			ST	0.0226428	0.0214495
N371.2804/2.47	1445	2.47	371.28	Neg	Tier 3	FA 21:1;O3	0.164296		MG 18:1;O	FA	0.00104087	0.000974753
N371.3165/1.96	1446	1.96	371.316	Neg	Tier 3	FA 22:0;O2	0.576328		MG O-19:1;O | MG 19:0	FA	0.000850896	0.00119482
N371.3166/2.11	1447	2.11	371.317	Neg	Tier 3	FA 22:0;O2	0.307016		MG O-19:1;O | MG 19:0	FA	0.0012571	0.00109038
N371.3279/1.53	1448	1.53	371.328	Neg	Tier 3	ST 26:1;O	10.931			ST	0.053546	0.0603317
P372.2567/3.12	1450	3.12	372.257	Pos	Tier 3	PR 23:8;O3	9.16572		ST 23:5;O3	PR	0.0851838	0.0686441
N373.0927/1.47	1457	1.47	373.093	Neg	Tier 3	PK 19:8;O8	0.412766		PK 19:7;O8	PK	0.00373527	0.00405505
N373.1758/2.45	1458	2.45	373.176	Neg	Tier 3	FA 18:2;O;As	7.66395		LPA O-15:4	FA	0.000797754	0.000673873
P373.2197/1.27	1459	1.27	373.22	Pos	Tier 3	ST 19:0;O7	6.51359			ST	0.0117794	0.0125037
N373.2360/2.84	1461	2.84	373.236	Neg	Tier 3	ST 23:4;O4	6.62851		ST 23:3;O4	ST	0.0612613	0.0816871
N373.2598/2.06	1462	2.06	373.26	Neg, merged	Tier 3	FA 20:0;O4	0.498313		FA 20:1;O4	FA	0.00887058	0.00816169
N373.2746/1.99	1463	1.99	373.275	Neg	Tier 3	ST 24:2;O3	0.53312		ST 24:3;O3 | PK 24:5;O3 | MG O-21:6	ST	0.0161854	0.0203041
N373.2760/2.23	1464	2.23	373.276	Neg	Tier 3	FA 24:5;O	3.13709		ST 24:2;O3 | ST 24:3;O3 | PK 24:5;O3 | MG O-21:6	FA	0.00231263	0.00255997
N373.3433/1.66	1465	1.66	373.343	Neg	Tier 3	ST 26:0;O	11.5952			ST	0.0247952	0.026047
P374.2862/3.91	1467	3.91	374.286	Pos	Tier 3	FA 20:1;O3	10.4946		MG 17:2;O | Car 13:0;O | NAE 18:1;O3	FA	0.0606211	0.0649972
N375.1308/1.08	1470	1.08	375.131	Neg	Tier 1	Riboflavin (vitamin B2)	-0.307	724.2		Other	0.00710404	0.0062613
N375.1924/3.12	1472	3.12	375.192	Neg	Tier 3	PK 25:9;O3	11.0317			PK	0.00070796	0.000633465
P375.2506/1.86	1473	1.86	375.251	Pos	Tier 3	MG 18:3	0.0746168		ST 23:3;O4 | ST 23:4;O4 | MG O-18:4;O | NAE 16:3;O4 | DG 20:4 | Car 11:2;O2 | DG O-20:5;O | MG 20:5;O	MG	0.0026572	0.00213602
N375.2567/2.33	1474	2.33	375.257	Neg	Tier 3	MG 20:5	6.99788		FA 23:5;O2 | ST 23:2;O4	MG	0.0935317	0.118705
N375.2903/2.00	1478	2	375.29	Neg	Tier 3	ST 24:1;O3	0.37038		FA 24:4;O | MG O-21:5	ST	0.0233276	0.0331236
N375.2912/2.93	1479	2.93	375.291	Neg	Tier 3	ST 24:1;O3	1.81459		FA 24:4;O | MG O-21:5	ST	0.122075	0.124445
N375.2913/2.74	1480	2.74	375.291	Neg	Tier 3	ST 24:1;O3	2.18763		FA 24:4;O | MG O-21:5	ST	0.0844212	0.0958089
P376.3189/2.60	1481	2.6	376.319	Pos	Tier 3	ST 24:2;O2	5.72121		FA 24:5 | FA 24:0 | PR 24:2;O2 | NA 24:4;O	ST	0.0218814	0.0191606
P376.3193/2.05	1482	2.05	376.319	Pos	Tier 3	ST 24:2;O2	4.65828		FA 24:0 | FA 24:5 | PR 24:2;O2 | NA 24:4;O	ST	0.0383094	0.0355077
N377.1695/1.86	1485	1.86	377.169	Neg	Tier 3	LPA 14:2	10.5708		LPA O-14:3;O	LPA	0.000584815	0.000734264
N377.2326/1.25	1486	1.25	377.233	Neg	Tier 3	PK 22:5;O5	2.09155		ST 22:2;O5 | MG 19:5;O | PR 22:3;O5	PK	0.00156863	0.00159641
N377.2361/1.87	1487	1.87	377.236	Neg	Tier 3	PK 22:5;O5	7.29252		ST 22:2;O5 | MG 19:5;O | PR 22:3;O5	PK	0.000657872	0.000681333
P377.2663/2.19	1488	2.19	377.266	Pos, merged	Tier 3	MG 18:2	0.296872		MG 20:5 | FA 21:1;O2 | FA 21:2;O2 | MG O-18:3;O | MG 20:4;O | DG O-20:5 | NAE 16:2;O4 | DG 20:3 | Car 11:1;O2 | DG O-20:4;O | ST 23:2;O4	MG	0.022501	0.0217443
N377.2672/4.67	1489	4.67	377.267	Neg	Tier 3	FA 23:3;O2	6.66371		ST 23:1;O4 | MG 20:4 | FOH 23:5;O3 | MG O-20:5;O	FA	0.00392158	0.00444856
N377.2690/2.49	1490	2.49	377.269	Neg	Tier 3	FA 23:3;O2	1.91906		ST 23:1;O4 | MG 20:4 | MG O-20:5;O	FA	0.00252093	0.00296156
P377.3005/2.41	1491	2.41	377.301	Pos	Tier 3	Car 12:0;O	1.29075		FA 22:1;O | FA 22:0;O | NAE 17:1;O3 | MG O-19:2 | MG O-21:5 | ST 24:1;O3 | MG 21:3 | MG O-21:4;O	Car	0.0867138	0.048059
N379.1558/1.30	1496	1.3	379.156	Neg	Tier 3	PK 23:9;O5	1.84884		ST 20:3;O2;S | LPA 13:2;O	PK	0.000699103	0.000711483
N379.1586/3.35	1497	3.35	379.159	Neg	Tier 3	ST 20:3;O2;S	0.208356		PK 23:9;O5	ST	0.0367875	0.0388194
N379.2107/1.30	1499	1.3	379.211	Neg	Tier 3	ST 21:2;O6	5.04733			ST	0.134277	0.141689
N379.2374/1.48	1500	1.48	379.237	Neg	Tier 3	FA 18:0;O6	9.56129			FA	0.00407367	0.00421171
P379.2820/2.70	1502	2.7	379.282	Pos	Tier 3	MG 18:1	0.216198		MG 20:4 | FA 21:1;O2 | ST 23:1;O4 | MG O-18:2;O | DG O-20:4 | NAE 16:1;O4 | MG O-20:5;O | DG 20:2 | Car 11:0;O2 | DG O-20:3;O | MG 20:3;O	MG	0.141901	0.141597
N379.2829/6.21	1503	6.21	379.283	Neg	Tier 3	ST 23:0;O4	6.57557		MG 20:3 | FA 23:3;O2 | FOH 23:4;O3 | MG O-20:4;O	ST	0.112529	0.117666
P379.2843/13.56	1504	13.56	379.284	Pos	Tier 3	ST 23:1;O4	0.0105462		FOH 23:5;O3 | FA 21:1;O2	ST	0.00335494	0.00307725
N379.2852/1.96	1505	1.96	379.285	Neg	Tier 3	ST 23:0;O4	0.590585		MG 20:3 | FA 23:3;O2	ST	0.0272971	0.0272238
N379.2852/2.37	1506	2.37	379.285	Neg, merged	Tier 3	ST 23:0;O4	0.432392		MG 20:3 | FA 23:3;O2 | MG O-20:4;O	ST	0.0860705	0.103686
N379.2970/1.44	1507	1.44	379.297	Neg	Tier 3	ST 27:4;O	9.69952			ST	0.0333072	0.0380192
P379.3184/3.50	1509	3.5	379.318	Pos	Tier 3	FA 22:0;O	0.229359		ST 24:0;O3 | ST 24:2;O3 | MG O-19:1 | PK 24:3;O3 | NAE 17:0;O3 | MG O-21:4 | MG 21:2 | MG O-21:3;O	FA	0.118265	0.140895
N380.2435/3.94	1513	3.94	380.243	Neg	Tier 3	NAE 19:4;O3	2.01976			NAE	0.00104698	0.000683198
N380.3173/2.14	1514	2.14	380.317	Neg	Tier 3	NA 23:1;O2	0.715192			NA	0.00167369	0.00193583
N380.3174/1.88	1515	1.88	380.317	Neg	Tier 3	NA 23:1;O2	0.951837			NA	0.000533872	0.000786392
P381.2038/1.78	1526	1.78	381.204	Pos	Tier 3	LPA 14:1	0.396114		NAT 14:2;O2 | PR 24:11;O4 | LPA O-14:2;O | PK 24:9;O4 | ST 21:3;O5;F	LPA	0.00236707	0.00269275
N381.2264/1.33	1527	1.33	381.226	Neg	Tier 3	ST 21:1;O6	4.83702			ST	0.0947223	0.111782
N381.2404/3.30	1528	3.3	381.24	Neg	Tier 3	LPA O-15:0	2.02497		ST 25:5;O3 | PR 25:7;O3 | PR 25:8;O3	LPA	0.00500597	0.00515134
N381.2419/1.93	1529	1.93	381.242	Neg	Tier 3	ST 25:5;O3	4.19419		PR 25:7;O3 | PR 25:8;O3 | LPA O-15:0	ST	0.0561038	0.0699973
P381.2610/2.36	1531	2.36	381.261	Pos	Tier 3	FA 20:1;O3	0.322614		ST 22:1;O5 | MG 17:1;O | PR 22:1;O5 | MG 19:4;O | Car 10:0;O3	FA	0.0578919	0.0540968
P381.2614/2.56	1532	2.56	381.261	Pos	Tier 3	FA 20:1;O3	0.569163		ST 22:1;O5 | MG 17:1;O | PR 22:1;O5 | MG 19:4;O | Car 10:0;O3	FA	0.207088	0.16229
N381.2805/1.65	1533	1.65	381.281	Neg	Tier 3	ST 26:4;O2	1.58938		NA 21:3;O3;N	ST	0.322506	0.395993
P381.2962/2.51	1535	2.51	381.296	Pos	Tier 3	MG 18:0	3.4304		MG O-18:1;O | MG 20:3 | NAE 16:0;O4 | ST 23:0;O4 | DG O-20:3 | MG O-20:4;O | DG 20:1 | DG O-20:2;O | MG 20:2;O	MG	0.00112994	0.001365
P381.2976/3.59	1536	3.59	381.298	Pos	Tier 3	MG 18:0	0.241281		MG O-18:1;O | MG 20:3 | ST 23:0;O4 | DG O-20:3 | NAE 16:0;O4 | MG O-20:4;O | DG 20:1 | FA 21:0;O2 | DG O-20:2;O | MG 20:2;O	MG	0.0216085	0.0205321
P381.2986/3.83	1537	3.83	381.299	Pos	Tier 3	MG 20:3	3.60872		MG 18:0 | MG O-18:1;O | ST 23:0;O4 | DG O-20:3 | MG O-20:4;O | DG 20:1 | DG O-20:2;O | MG 20:2;O | FA 21:0;O2 | NAE 16:0;O4	MG	0.0124508	0.0111556
P381.2989/2.87	1538	2.87	381.299	Pos	Tier 3	MG 20:3	2.66458		MG 18:0 | MG O-18:1;O | ST 23:0;O4 | DG O-20:3 | MG O-20:4;O | DG 20:1 | DG O-20:2;O | MG 20:2;O | FA 21:0;O2 | NAE 16:0;O4	MG	0.00287127	0.00289562
P381.2990/9.19	1539	9.19	381.299	Pos	Tier 3	ST 23:0;O4	2.50722		FOH 23:4;O3 | FA 21:0;O2	ST	0.0108138	0.0107578
P381.2998/14.47	1540	14.47	381.3	Pos	Tier 3	ST 23:0;O4	0.409127		FOH 23:4;O3	ST	0.0943715	0.0985977
P381.2998/11.30	1541	11.3	381.3	Pos	Tier 3	ST 23:0;O4	0.382901		FOH 23:4;O3 | FA 21:0;O2	ST	0.00575043	0.00583422
P381.2999/3.28	1542	3.28	381.3	Pos	Tier 2	DG 2:0_18:1	1.062	332.6		DG	0.00859279	0.00807052
P381.3001/13.04	1543	13.04	381.3	Pos	Tier 3	ST 23:0;O4	0.298977		FOH 23:4;O3 | FA 21:0;O2	ST	0.014274	0.016121
N381.3002/2.30	1544	2.3	381.3	Neg	Tier 3	FA 23:2;O2	2.29216		MG 20:2 | MG O-20:3;O	FA	0.00233645	0.00277817
P381.3002/14.26	1545	14.26	381.3	Pos	Tier 3	ST 23:0;O4	0.692368		FOH 23:4;O3	ST	0.0163723	0.0158447
N381.3010/2.93	1546	2.93	381.301	Neg	Tier 3	FA 23:2;O2	0.0367164		MG O-20:3;O	FA	0.011138	0.0143043
N381.3124/1.50	1547	1.5	381.312	Neg	Tier 3	ST 27:3;O	10.2777		ST 27:4;O	ST	0.0547759	0.0704053
P382.2978/2.30	1555	2.3	382.298	Pos	Tier 3	ST 22:1;O4	6.92392		FA 22:3;O2 | NAE 20:3;O2 | MG 19:4 | Car 15:2 | MG O-19:5;O	ST	0.118401	0.109079
P382.3326/2.41	1557	2.41	382.333	Pos	Tier 3	ST 23:0;O3	2.72538		MG O-20:0 | MG O-20:4 | MG O-20:1 | FA 23:2;O | PK 23:3;O3 | NA 23:1;O2	ST	0.0193435	0.0151916
P383.1407/10.56	1558	10.56	383.141	Pos	Tier 3	PR 15:5;O7;P2	6.14135			PR	0.105859	0.116865
N383.1883/4.47	1559	4.47	383.188	Neg	Tier 3	ST 20:1;O2;S	3.81275		ST 23:6;O5	ST	0.0226568	0.0422714
N383.2072/1.14	1560	1.14	383.207	Neg	Tier 3	FA 20:4;O5	0.858543		ST 20:1;O7	FA	0.00576753	0.00638003
P383.2189/1.37	1561	1.37	383.219	Pos	Tier 3	LPA 14:0	1.19775		ST 24:6;O4 | LPA O-14:1;O	LPA	0.00378835	0.00466117
P383.2401/1.57	1562	1.57	383.24	Pos	Tier 3	FA 19:0;O4	0.77758		FA 19:1;O4 | ST 21:1;O6	FA	0.0356449	0.027717
N383.2428/1.27	1563	1.27	383.243	Neg	Tier 3	ST 21:0;O6	2.90677			ST	0.0581584	0.0620263
P383.2432/3.32	1564	3.32	383.243	Pos	Tier 3	ST 21:1;O6	1.05416		FA 19:0;O4 | FA 19:1;O4	ST	0.0103991	0.00832114
N383.2801/1.98	1565	1.98	383.28	Neg	Tier 3	FA 22:2;O3	0.493112		MG 19:2;O	FA	0.00772648	0.0101075
P383.3155/13.95	1569	13.95	383.316	Pos	Tier 3	FOH 23:3;O3	0.120006			FOH	0.13832	0.166788
P383.3156/14.65	1570	14.65	383.316	Pos	Tier 3	FOH 23:3;O3	0.0886998			FOH	0.593806	0.603777
P383.3156/14.36	1571	14.36	383.316	Pos	Tier 3	FOH 23:3;O3	0.140876			FOH	3.61353	3.52918
P383.3157/6.26	1572	6.26	383.316	Pos	Tier 3	MG 20:2	0.166964		DG O-20:2 | MG O-20:3;O | MG O-18:0;O | FOH 23:3;O3 | DG 20:0 | DG O-20:1;O | MG 20:1;O	MG	0.0063681	0.00602064
P383.3157/7.38	1573	7.38	383.316	Pos	Tier 3	FOH 23:3;O3	0.166964			FOH	0.0822479	0.0813275
P383.3157/14.97	1574	14.97	383.316	Pos	Tier 3	FOH 23:3;O3	0.166964			FOH	0.490923	0.509158
P383.3157/5.92	1576	5.92	383.316	Pos	Tier 3	MG 20:2	0.193052		DG O-20:2 | MG O-20:3;O | MG O-18:0;O | FOH 23:3;O3 | DG 20:0 | DG O-20:1;O | MG 20:1;O	MG	0.00204434	0.00193375
P383.3157/9.42	1577	9.42	383.316	Pos	Tier 3	FOH 23:3;O3	0.193052			FOH	0.465368	0.457655
P383.3157/7.74	1578	7.74	383.316	Pos	Tier 3	FOH 23:3;O3	0.219141			FOH	0.378365	0.379447
P383.3157/12.94	1579	12.94	383.316	Pos	Tier 3	FOH 23:3;O3	0.245229			FOH	1.18753	1.10147
P383.3157/9.07	1581	9.07	383.316	Pos	Tier 3	FOH 23:3;O3	0.297405			FOH	0.110615	0.128779
P383.3157/12.61	1582	12.61	383.316	Pos	Tier 3	FOH 23:3;O3	0.297431			FOH	0.122441	0.129751
P383.3157/15.32	1583	15.32	383.316	Pos	Tier 3	FOH 23:3;O3	0.297457			FOH	2.1733	2.13267
P383.3157/9.81	1584	9.81	383.316	Pos	Tier 3	FOH 23:3;O3	0.323493			FOH	0.0702146	0.0561634
P383.3157/14.12	1585	14.12	383.316	Pos	Tier 3	FOH 23:3;O3	0.323519			FOH	0.467312	0.386944
P383.3157/5.72	1586	5.72	383.316	Pos	Tier 3	MG 20:2	0.349581		DG O-20:2 | MG O-20:3;O | MG O-18:0;O | FOH 23:3;O3 | DG 20:0 | DG O-20:1;O | MG 20:1;O	MG	0.0011573	0.00122364
P383.3157/10.84	1587	10.84	383.316	Pos	Tier 3	FOH 23:3;O3	0.349607			FOH	0.116776	0.131858
P383.3157/11.20	1588	11.2	383.316	Pos	Tier 3	FOH 23:3;O3	0.349633			FOH	0.700823	0.712456
P383.3159/7.16	1589	7.16	383.316	Pos	Tier 3	FOH 23:3;O3	0.79308			FOH	0.0451143	0.0493962
P383.3160/8.85	1590	8.85	383.316	Pos	Tier 3	FOH 23:3;O3	0.949608			FOH	0.0522268	0.0511792
N383.3161/4.55	1591	4.55	383.316	Neg	Tier 3	FA 23:1;O2	1.60181		MG 20:1 | MG O-20:2;O	FA	0.0116193	0.0123958
P383.3166/4.03	1592	4.03	383.317	Pos, merged	Tier 1	DG 4:0_16:0	3.05	683.6		DG	0.0765424	0.0699156
N383.3167/5.12	1593	5.12	383.317	Neg	Tier 3	FA 23:1;O2	0.120005		FOH 23:2;O3 | MG 20:1 | MG O-20:2;O	FA	0.00257529	0.00330596
N383.3528/4.99	1596	4.99	383.353	Neg	Tier 3	FA 24:0;O	0.597361			FA	0.00333456	0.00418808
N383.3529/5.60	1597	5.6	383.353	Neg	Tier 3	FA 24:0;O	0.519104		MG O-21:1	FA	0.00395945	0.00455424
N383.3529/4.52	1598	4.52	383.353	Neg	Tier 3	FA 24:0;O	0.414761		MG O-21:1	FA	0.0031843	0.00358384
P384.3134/3.09	1601	3.09	384.313	Pos	Tier 3	NA 22:2;O3	6.72628		ST 22:0;O4 | MG 19:3 | FA 22:3;O2 | Car 15:1 | MG O-19:4;O | NAE 20:2;O2 | SPB 20:0;O4	NA	1.6629	1.42179
N385.2593/1.31	1602	1.31	385.259	Neg	Tier 3	PK 21:2;O6	0.581427			PK	0.00751391	0.0081101
N385.2596/2.04	1603	2.04	385.26	Neg	Tier 3	FA 21:1;O4	0.1194		FA 21:2;O4 | PK 21:2;O6	FA	0.00529229	0.00450948
N385.3087/1.48	1604	1.48	385.309	Neg	Tier 3	ST 26:3;O2	6.49869		ST 26:2;O2	ST	0.0397786	0.0494422
N385.3450/1.70	1605	1.7	385.345	Neg	Tier 3	ST 27:2;O	6.84841		ST 27:1;O | PK 27:4;O	ST	0.0369273	0.0430246
P385.3463/9.01	1606	9.01	385.346	Pos	Tier 3	ST 27:3;O	0.495658		ST 27:2;O | FA 22:1;O;N	ST	0.00370157	0.00339754
P385.3466/8.45	1607	8.45	385.347	Pos	Tier 3	ST 27:3;O	0.308813		ST 27:2;O | FA 22:1;O;N	ST	0.00307639	0.00294537
N387.0970/5.46	1609	5.46	387.097	Neg	Tier 3	PR 16:4;O11	9.48341			PR	0.0216407	0.0210598
N387.0971/8.51	1610	8.51	387.097	Neg	Tier 3	PR 16:4;O11	9.76758			PR	0.0356143	0.0428009
N387.0971/9.95	1611	9.95	387.097	Neg	Tier 3	PR 16:4;O11	9.84508			PR	0.0467853	0.0532378
N387.0972/11.27	1612	11.27	387.097	Neg	Tier 3	PR 16:4;O11	10.0001			PR	0.0274944	0.0279533
N387.0972/12.48	1613	12.48	387.097	Neg	Tier 3	PR 16:4;O11	10.0001			PR	0.0226511	0.023764
N387.0972/14.24	1614	14.24	387.097	Neg	Tier 3	PR 16:4;O11	10.1034			PR	0.0277772	0.0313973
N387.0972/13.47	1615	13.47	387.097	Neg	Tier 3	PR 16:4;O11	10.1809			PR	0.0249002	0.0293296
N387.0972/6.98	1616	6.98	387.097	Neg	Tier 3	PR 16:4;O11	10.2067			PR	0.012852	0.0132549
N387.0973/14.88	1617	14.88	387.097	Neg	Tier 3	PR 16:4;O11	10.2842			PR	0.0162367	0.019155
N387.0974/3.00	1618	3	387.097	Neg	Tier 3	PR 16:4;O11	10.5167			PR	0.0119382	0.0125674
N387.0975/15.42	1619	15.42	387.097	Neg	Tier 3	PR 16:4;O11	10.8526			PR	0.0077332	0.00828851
N387.0978/16.26	1620	16.26	387.098	Neg	Tier 3	PR 16:4;O11	11.7567			PR	0.0042215	0.0045934
N387.0979/15.87	1621	15.87	387.098	Neg	Tier 3	PR 16:4;O11	11.9117			PR	0.00499176	0.00627187
N387.0980/4.11	1622	4.11	387.098	Neg	Tier 3	PR 16:4;O11	12.2475			PR	0.0308057	0.0310678
N387.0980/16.91	1623	16.91	387.098	Neg	Tier 3	PR 16:4;O11	12.2734			PR	0.001364	0.00154295
N387.1132/16.79	1624	16.79	387.113	Neg	Tier 3	PK 20:8;O8	12.0792		PK 20:7;O8	PK	0.000535094	0.000544569
N387.1216/3.21	1635	3.21	387.122	Neg	Tier 3	PK 24:11;O5	5.57706			PK	0.00172073	0.000288447
N387.1641/1.44	1636	1.44	387.164	Neg	Tier 3	FA 18:2;O7	5.13736		ST 22:5;O;S | PK 25:10;O4 | PK 25:9;O4	FA	0.00325271	0.00304486
N387.2197/1.16	1637	1.16	387.22	Neg	Tier 3	ST 23:4;O5	5.06431			ST	0.676208	1.21743
N387.2744/2.34	1639	2.34	387.274	Neg	Tier 3	FA 21:0;O4	2.0244		FA 21:1;O4	FA	0.00358623	0.00301502
N387.3251/1.45	1641	1.45	387.325	Neg	Tier 3	ST 26:2;O2	4.42522			ST	0.0482347	0.0700758
N387.3264/5.58	1642	5.58	387.326	Neg	Tier 3	FA 26:4	1.1205		ST 26:2;O2 | ST 26:1;O2	FA	0.000580906	0.000599896
P388.2541/1.08	1643	1.08	388.254	Pos	Tier 3	ST 20:0;O;S	6.29742			ST	0.0466534	0.040513
N388.3022/1.63	1644	1.63	388.302	Neg	Tier 3	NAE 19:0;O3	11.9701			NAE	0.00169202	0.00198929
N389.1921/2.46	1647	2.46	389.192	Neg	Tier 3	FA 20:4;O2;F3	6.23856		ST 22:4;O6 | PR 22:4;O6	FA	0.0017757	0.00159392
N389.2125/3.79	1648	3.79	389.213	Neg	Tier 3	LPA O-16:3	6.88056			LPA	0.000358663	0.000357151
N389.2469/2.22	1650	2.22	389.247	Neg	Tier 3	ST 27:7;O2	4.3263			ST	0.154572	0.110558
N389.2542/1.38	1651	1.38	389.254	Neg	Tier 3	FA 20:0;O5	0.639685			FA	0.00552563	0.00522003
N389.2681/2.35	1652	2.35	389.268	Neg	Tier 3	ST 24:2;O4	4.09486		FA 24:5;O2 | MG 21:5 | MG O-21:6;O	ST	0.0601711	0.0761011
N389.2889/1.37	1653	1.37	389.289	Neg	Tier 3	ST 28:6;O	10.1493			ST	0.0463478	0.0484066
N389.2909/2.92	1654	2.92	389.291	Neg	Tier 3	FA 21:0;O4	0.0924758			FA	0.00527702	0.00510191
N389.3047/1.44	1655	1.44	389.305	Neg	Tier 3	ST 25:3;O3	3.61927			ST	0.0524697	0.0674711
P389.3738/9.21	1656	9.21	389.374	Pos	Tier 3	ST 27:0;O	10.2241			ST	0.0222651	0.0219741
N390.2398/1.37	1657	1.37	390.24	Neg	Tier 3	SPBP 19:2;O2	4.24354			SPBP	0.00898741	0.00914433
N390.2682/1.95	1658	1.95	390.268	Neg	Tier 3	NAT 18:0	0.294669		NA 23:5;O3 | ST 21:1;O3;G	NAT	0.00182701	0.00207197
P390.3218/3.14	1660	3.14	390.322	Pos	Tier 3	NAE 19:0;O3	0.973556			NAE	0.000980487	0.00063417
P391.2245/1.86	1669	1.86	391.225	Pos	Tier 3	ST 19:4;O4;G	4.55749		NAT 16:3;O | LPA O-16:3 | LPA O-14:0	ST	0.0134878	0.00853466
N391.2512/2.23	1670	2.23	391.251	Neg	Tier 3	FA 23:5;O3	5.72778		ST 23:2;O5 | MG 20:5;O	FA	0.00675525	0.00756739
N391.2622/2.79	1671	2.79	391.262	Neg	Tier 3	ST 27:6;O2	5.32635			ST	0.105191	0.091133
N391.2841/3.08	1674	3.08	391.284	Neg	Tier 3	ST 24:1;O4	3.25595		FA 24:4;O2 | MG 21:4 | MG O-21:5;O	ST	0.0415118	0.0367482
N391.2848/2.32	1675	2.32	391.285	Neg	Tier 3	ST 24:1;O4	1.51808		FA 24:4;O2 | MG 21:4 | MG O-21:5;O	ST	0.0695217	0.0785489
P391.2871/3.88	1676	3.88	391.287	Pos	Tier 1	Dioctylphthalate (phtalate, plasticizer)	7.357	984.4		Other	0.771286	0.711524
P392.3143/2.02	1681	2.02	392.314	Pos	Tier 3	ST 24:2;O3	4.09875		ST 24:3;O3 | FA 24:5;O | SPB 22:2;O3 | PK 24:5;O3 | NA 24:4;O2	ST	0.0188978	0.0173833
N393.1700/1.37	1685	1.37	393.17	Neg	Tier 3	LPG O-11:3	4.01353		LPA 14:2;O | ST 21:3;O2;S	LPG	0.000489996	0.000688048
N393.2279/1.26	1686	1.26	393.228	Neg	Tier 3	PK 22:5;O6	0.874811		ST 22:2;O6	PK	0.0059013	0.0055781
P393.2612/2.26	1687	2.26	393.261	Pos	Tier 3	MG 18:2;O	0.246655		DG 20:4 | MG 20:5;O | DG O-20:5;O | DG 20:3;O | Car 11:1;O3 | FA 21:2;O3 | DG O-20:4;O2 | ST 23:2;O5	MG	0.00947249	0.00914948
P393.2614/2.53	1688	2.53	393.261	Pos	Tier 3	MG 18:2;O	0.678938		DG 20:4 | MG 20:5;O | DG O-20:5;O | DG 20:3;O | FA 21:2;O3 | DG O-20:4;O2 | ST 23:2;O5 | Car 11:1;O3	MG	0.000154438	0.000216077
N393.2787/3.81	1689	3.81	393.279	Neg	Tier 3	ST 27:6;O2	3.01059			ST	0.0836944	0.0649605
P393.2971/2.41	1691	2.41	393.297	Pos	Tier 3	FA 22:1;O2	1.21537		ST 24:1;O4 | MG 19:1 | FA 20:0;As | MG O-19:2;O | MG 21:4 | Car 12:0;O2 | NAE 17:1;O4 | MG O-21:5;O | MG 21:3;O	FA	0.14626	0.100454
P393.2980/3.35	1692	3.35	393.298	Pos	Tier 3	ST 24:1;O4	4.87162		FA 22:1;O2 | MG 21:4 | MG O-21:5;O | MG 19:1 | MG O-19:2;O | MG 21:3;O | FA 20:0;As | Car 12:0;O2 | NAE 17:1;O4	ST	0.0186626	0.0193553
N393.3008/2.85	1693	2.85	393.301	Neg	Tier 3	ST 24:0;O4	0.594964		FA 24:3;O2 | MG 21:3 | MG O-21:4;O	ST	0.0314343	0.0392588
N393.3154/1.50	1694	1.5	393.315	Neg	Tier 3	ST 28:4;O	2.2857			ST	0.0361166	0.0387723
N393.3736/10.36	1696	10.36	393.374	Neg	Tier 3	FA 26:0	0.569433		FA 26:1 | PR 26:2;O2	FA	0.00425326	0.00364538
N394.2574/4.63	1697	4.63	394.257	Neg	Tier 3	FA 22:3;O3;N	6.36133		FA 22:2;O3;N | ST 20:0;O4;G | NAE 20:4;O3	FA	0.001612	0.00173504
N394.3325/2.33	1699	2.33	394.333	Neg	Tier 3	FA 24:1;O;N	0.324599		NA 24:2;O2	FA	0.00276221	0.00321955
N395.1840/1.28	1701	1.28	395.184	Neg	Tier 3	LPG O-11:2	0.207498		LPA 14:1;O | PK 24:9;O5	LPG	0.00186281	0.00162632
N395.1923/1.61	1702	1.61	395.192	Neg	Tier 3	ST 21:2;O2;S	6.2729			ST	0.0286249	0.0279299
N395.2065/1.16	1703	1.16	395.206	Neg	Tier 3	ST 21:2;O7	2.65431			ST	0.138317	0.135868
N395.2437/1.26	1704	1.26	395.244	Neg	Tier 3	ST 22:1;O6	0.642642			ST	0.319417	0.334923
N395.2444/2.69	1705	2.69	395.244	Neg	Tier 3	FA 22:3;O4	1.22962		FA 22:2;O4	FA	0.000819744	0.000833016
N395.2472/1.86	1706	1.86	395.247	Neg	Tier 3	ST 22:1;O6	8.36439			ST	0.360453	0.27966
P395.2769/1.98	1707	1.98	395.277	Pos	Tier 3	MG 20:4;O	5.89713		MG 18:1;O | ST 23:1;O5 | DG 20:3 | DG O-20:4;O | DG 20:2;O | Car 11:0;O3 | FA 21:1;O3 | DG O-20:3;O2	MG	0.000275153	0.000170863
P395.2769/1.00	1708	1	395.277	Pos	Tier 3	MG 20:4;O	5.84653		MG 18:1;O | DG 20:3 | DG O-20:4;O | DG 20:2;O | Car 11:0;O3 | DG O-20:3;O2	MG	5.62035e-05	6.85354e-05
P395.2770/2.71	1709	2.71	395.277	Pos	Tier 3	MG 20:4;O	5.69474		MG 18:1;O | ST 23:1;O5 | DG 20:3 | DG O-20:4;O | DG 20:2;O | Car 11:0;O3 | FA 21:1;O3 | DG O-20:3;O2	MG	0.0139199	0.0134658
P395.2771/1.60	1710	1.6	395.277	Pos	Tier 3	MG 20:4;O	5.31526		MG 18:1;O | ST 23:1;O5 | DG 20:3 | DG O-20:4;O | DG 20:2;O | DG O-20:3;O2 | Car 11:0;O3	MG	0.000728691	0.000709627
P395.3126/2.52	1711	2.52	395.313	Pos	Tier 3	MG O-19:1;O	1.38624		FA 22:0;O2 | ST 24:0;O4 | MG 19:0 | MG 21:3 | NAE 17:0;O4 | MG O-21:4;O | MG 21:2;O	MG	0.00015346	0.000149445
P395.3156/13.78	1712	13.78	395.316	Pos	Tier 3	ST 24:0;O4	0.0657702		MG 21:3 | DG O-21:3 | MG O-21:4;O | DG 21:1 | FA 22:0;O2 | DG O-21:2;O | MG 21:2;O	ST	0.00540999	0.00562069
P395.3157/15.03	1713	15.03	395.316	Pos	Tier 3	ST 24:0;O4	0.313673			ST	0.0146515	0.0160519
P395.3158/15.82	1714	15.82	395.316	Pos	Tier 3	ST 24:0;O4	0.490747			ST	0.00516858	0.00682647
N395.3169/2.26	1715	2.26	395.317	Neg	Tier 3	FAHFA 24:2;O	0.647582		MG 21:2 | MG O-21:3;O	FAHFA	0.000952906	0.00108665
N395.3289/3.36	1716	3.36	395.329	Neg	Tier 3	ST 28:4;O	7.73786		ST 28:3;O | ST 28:2;O	ST	0.890099	1.05449
N395.3893/12.45	1718	12.45	395.389	Neg	Tier 1	FA 26:0 (Hexacosanoic acid)	-0.319	845.9		FA	0.0153265	0.01416
N396.2153/1.39	1720	1.39	396.215	Neg	Tier 3	LPE O-12:1;O	0.999457		SPBP 17:1;O4 | ST 22:5;O3;G	LPE	0.00165418	0.00153621
N396.2181/2.92	1721	2.92	396.218	Neg	Tier 2	LPE 12:0	6.305	194.4		LPE	0.000717326	0.000711293
N396.2732/6.23	1724	6.23	396.273	Neg	Tier 3	FA 22:2;O3;N	6.00091		NAE 20:3;O3	FA	0.00108485	0.000955482
N397.1994/1.32	1728	1.32	397.199	Neg	Tier 3	ST 24:6;O5	6.61884		LPG O-11:1 | LPA 14:0;O	ST	0.121852	0.150068
N397.2210/1.16	1729	1.16	397.221	Neg	Tier 3	ST 21:1;O7	5.51079			ST	0.0272971	0.0306444
N397.2352/2.49	1730	2.49	397.235	Neg	Tier 3	LPA O-15:0;O	2.30846		ST 25:5;O4	LPA	0.000620151	0.000449857
P397.2353/2.37	1731	2.37	397.235	Pos	Tier 3	LPA 15:0	0.833259		ST 18:2;O5;G | FA 23:6;O2 | NAT 15:1;O2 | LPA O-15:1;O | ST 25:6;O4	LPA	0.00173654	0.00220618
N397.2586/1.89	1732	1.89	397.259	Neg	Tier 3	ST 22:0;O6	2.42663			ST	0.126268	0.126124
P397.2717/3.59	1733	3.59	397.272	Pos	Tier 3	FA 24:5;O	0.898629		LPA O-16:0 | MG O-21:6 | NAT 16:0;O | ST 19:1;O4;G | ST 26:5;O3 | Car 14:4;O | NAE 19:5;O3	FA	0.153331	0.139395
P397.2934/1.64	1735	1.64	397.293	Pos	Tier 3	ST 23:0;O5	3.55153		DG 20:2 | MG 20:3;O | DG O-20:3;O | MG 18:0;O | DG 20:1;O | DG O-20:2;O2	ST	0.0101638	0.00823322
N397.2959/2.25	1736	2.25	397.296	Neg	Tier 3	FA 23:2;O3	0.0729935		MG 20:2;O	FA	0.000973675	0.00107235
N397.2960/2.71	1737	2.71	397.296	Neg	Tier 3	FA 23:2;O3	0.153538		MG 20:2;O	FA	0.000939468	0.00122217
P397.3312/13.71	1738	13.71	397.331	Pos	Tier 3	FAHFA 24:2;O	0.0151008		MG 21:2 | DG O-21:2 | MG O-21:3;O | DG 21:0 | DG O-21:1;O	FAHFA	0.0323368	0.0346057
P397.3313/13.45	1739	13.45	397.331	Pos	Tier 3	FAHFA 24:2;O	0.186243		MG 21:2 | DG O-21:2 | MG O-21:3;O | DG 21:0 | DG O-21:1;O | MG 21:1;O	FAHFA	0.0325435	0.0289327
P397.3314/6.54	1740	6.54	397.331	Pos	Tier 3	FAHFA 24:2;O	0.312082		MG 21:2 | DG O-21:2 | MG O-21:3;O | DG 21:0 | DG O-21:1;O | MG 21:1;O	FAHFA	0.0132324	0.012967
P397.3314/12.12	1741	12.12	397.331	Pos	Tier 3	FAHFA 24:2;O	0.362418		MG 21:2 | DG O-21:2 | MG O-21:3;O | DG 21:0 | DG O-21:1;O | MG 21:1;O	FAHFA	0.0122814	0.012035
P397.3314/15.84	1742	15.84	397.331	Pos	Tier 3	FAHFA 24:2;O	0.387586			FAHFA	0.478104	0.479172
P397.3314/14.79	1743	14.79	397.331	Pos	Tier 3	FAHFA 24:2;O	0.437922		DG O-21:2 | DG 21:0 | DG O-21:1;O	FAHFA	0.113882	0.121201
P397.3315/6.80	1744	6.8	397.331	Pos	Tier 3	FAHFA 24:2;O	0.538593		MG 21:2 | DG O-21:2 | MG O-21:3;O | DG 21:0 | DG O-21:1;O | MG 21:1;O	FAHFA	0.0239838	0.0175055
P397.3315/4.50	1745	4.5	397.331	Pos	Tier 2	DG 4:0_17:0	1.173	496.4		DG	0.00372116	0.00357146
P397.3315/11.78	1746	11.78	397.331	Pos	Tier 3	FAHFA 24:2;O	0.614097		MG 21:2 | DG O-21:2 | MG O-21:3;O | DG 21:0 | DG O-21:1;O | MG 21:1;O	FAHFA	0.025183	0.018559
P397.3315/16.72	1747	16.72	397.331	Pos	Tier 3	FAHFA 24:2;O	0.614122			FAHFA	0.0700906	0.0616744
P397.3316/8.34	1748	8.34	397.332	Pos	Tier 3	FAHFA 24:2;O	0.81544		MG 21:2 | DG O-21:2 | MG O-21:3;O | DG 21:0 | DG O-21:1;O | MG 21:1;O	FAHFA	0.0133565	0.0161885
N397.3321/5.15	1749	5.15	397.332	Neg	Tier 3	FA 24:1;O2	0.56376		FAHFA 24:1;O | MG 21:1 | MG O-21:2;O	FA	0.00169141	0.00179409
N397.3322/5.61	1750	5.61	397.332	Neg	Tier 3	FA 24:1;O2	0.437921		FAHFA 24:1;O | MG 21:1 | MG O-21:2;O	FA	0.00559222	0.0077197
N397.3326/2.28	1751	2.28	397.333	Neg	Tier 3	FA 24:1;O2	0.543625		FAHFA 24:1;O | MG 21:1 | MG O-21:2;O	FA	0.00500764	0.00524925
N397.3326/4.24	1752	4.24	397.333	Neg	Tier 3	FA 24:1;O2	0.744968		FAHFA 24:1;O | MG 21:1 | MG O-21:2;O	FA	0.00971354	0.0106813
N397.3333/3.16	1753	3.16	397.333	Neg	Tier 3	FA 24:1;O2	2.53188		FAHFA 24:1;O | MG 21:1 | MG O-21:2;O	FA	0.00204447	0.00220376
P397.3472/2.53	1754	2.53	397.347	Pos	Tier 1	ST 28:4;O (Ergocalciferol, vitamin D2)	1.758	544.1		ST	0.0120208	0.0151727
P397.3474/2.39	1755	2.39	397.347	Pos	Tier 1	ST 28:4;O (Ergocalciferol, vitamin D2)	2.171	534.1		ST	0.162987	0.180201
N397.3492/1.70	1756	1.7	397.349	Neg	Tier 3	ST 28:2;O	3.92853		ST 28:3;O	ST	0.0417913	0.0511682
N398.2340/2.11	1758	2.11	398.234	Neg	Tier 3	ST 22:4;O3;G	0.896458		LPE O-12:0;O | SPBP 17:0;O4 | NAT 19:3	ST	0.0315182	0.0299697
P398.3288/3.37	1761	3.37	398.329	Pos	Tier 3	ST 23:0;O4	5.74149		FA 23:3;O2	ST	0.00771264	0.00818298
N399.2147/1.41	1762	1.41	399.215	Neg	Tier 3	ST 24:5;O5	7.61245		LPG O-11:0	ST	0.0475219	0.0543064
P399.2506/1.58	1763	1.58	399.251	Pos	Tier 1	Tri(butoxyethyl) phosphate (plasticizer, environmental contaminant and flame retardant)	0.27	967.1		Other	0.124757	0.113461
N399.2519/3.10	1764	3.1	399.252	Neg	Tier 3	FA 25:7;O2	5.42014		ST 25:4;O4 | PR 25:4;O4	FA	0.00225582	0.0022939
N399.3123/1.90	1768	1.9	399.312	Neg	Tier 3	MG 20:1;O	1.70543			MG	0.309025	0.311059
N399.3258/1.44	1769	1.44	399.326	Neg	Tier 3	ST 27:3;O2	2.61441		ST 27:2;O2 | ST 27:1;O2 | PK 27:5;O2	ST	0.0596539	0.0661217
N399.3268/5.14	1770	5.14	399.327	Neg	Tier 3	ST 27:3;O2	0.035059		ST 27:2;O2 | FA 27:5 | ST 27:1;O2 | PK 27:5;O2	ST	0.0305538	0.0351634
N399.3478/2.84	1771	2.84	399.348	Neg	Tier 3	FA 24:0;O2	0.41067		MG O-21:1;O | MG 21:0	FA	0.000914424	0.00125574
P399.3592/2.05	1772	2.05	399.359	Pos	Tier 3	NA 23:1;O2	2.78696		ST 28:2;O | ST 28:3;O	NA	0.109788	0.0946592
N400.2159/1.88	1773	1.88	400.216	Neg	Tier 3	ST 18:0;O3;T	1.17437		NAT 18:3;O | ST 21:4;O4;G	ST	0.0109021	0.0140905
N400.3555/3.38	1774	3.38	400.355	Neg	Tier 3	NA 27:4	7.51332			NA	0.00142325	0.00177358
P400.3788/3.22	1775	3.22	400.379	Pos	Tier 3	FA 24:1;O	0.579451		MG O-21:2	FA	0.147748	0.165208
N401.2192/3.49	1776	3.49	401.219	Neg	Tier 3	FA 20:1;O6	2.80645		ST 20:0;O8	FA	0.00131758	0.00130858
P401.2673/2.07	1777	2.07	401.267	Pos	Tier 3	MG 20:4	2.62169		FA 23:3;O2 | DG O-20:4 | PR 25:4;O4 | MG O-20:5;O | ST 25:4;O4 | MG 22:6;O | ST 18:0;O5;G | NAE 18:4;O4 | Car 13:3;O2	MG	0.00286687	0.00272761
N401.2691/2.29	1778	2.29	401.269	Neg	Tier 3	ST 25:4;O4	1.67967		MG 22:6 | ST 25:3;O4 | PR 25:2;O4	ST	0.0811366	0.0915881
N401.2909/2.72	1779	2.72	401.291	Neg	Tier 3	FA 22:0;O4	0.164469			FA	0.0806556	0.0798633
P401.3412/4.64	1780	4.64	401.341	Pos	Tier 1	ST 27:2;O2 (7-Ketocholesterol)	-0.484	648.9		ST	0.00725459	0.00526901
N401.3415/1.55	1781	1.55	401.341	Neg	Tier 3	ST 27:2;O2	2.52653		ST 27:1;O2 | PK 27:4;O2 | PR 27:3;O2	ST	0.0263886	0.0215907
P402.3581/2.28	1783	2.28	402.358	Pos	Tier 3	DG O-20:1	0.688442		FA 23:1;O2 | MG 20:1 | MG O-20:2;O	DG	0.0023454	0.00241016
N403.2460/1.48	1785	1.48	403.246	Neg	Tier 3	ST 24:3;O5	7.51154			ST	0.0440416	0.0583233
N403.2641/2.49	1786	2.49	403.264	Neg	Tier 3	ST 28:7;O2	0.282693			ST	0.0975317	0.109617
N403.2649/3.13	1787	3.13	403.265	Neg	Tier 3	ST 28:7;O2	1.70111			ST	0.160973	0.182423
N403.3181/3.60	1789	3.6	403.318	Neg	Tier 3	ST 26:3;O3	9.14663		ST 26:2;O3 | FA 26:4;O | ST 26:1;O3 | MG O-23:5	ST	0.730621	0.771414
N403.3223/4.10	1790	4.1	403.322	Neg	Tier 3	ST 26:3;O3	1.31656		FA 26:4;O	ST	0.0601152	0.0890305
P404.3004/2.36	1792	2.36	404.3	Pos	Tier 3	FA 21:1;O4	0.576304		PK 21:2;O6 | Car 14:0;O2 | FA 21:2;O4 | NAE 19:1;O4	FA	0.0721995	0.0679958
P404.3375/3.25	1793	3.25	404.337	Pos	Tier 3	MG 19:1;O	0.994219		FA 22:1;O3 | NAE 20:0;O3	MG	0.000565456	0.00055685
P404.3376/2.44	1794	2.44	404.338	Pos	Tier 2	DG 4:0_15:0	1.231	157		DG	0.00249641	0.00145447
N405.2277/3.79	1796	3.79	405.228	Neg	Tier 3	ST 23:3;O6	1.34246		FA 23:6;O4	ST	0.0234534	0.028024
N405.2440/1.41	1797	1.41	405.244	Neg	Tier 3	ST 27:7;O3	1.18694			ST	0.0378009	0.0424362
N405.2483/1.23	1798	1.23	405.248	Neg	Tier 3	ST 27:7;O3	11.699			ST	0.0358371	0.039957
P405.3002/13.74	1800	13.74	405.3	Pos	Tier 3	MG 22:5	0.552677		ST 25:3;O4 | ST 25:2;O4 | DG O-22:5 | MG O-22:6;O | DG 22:3 | DG O-22:4;O | MG 22:4;O | FA 23:2;O2	MG	0.000507298	0.000531149
P405.3003/12.14	1801	12.14	405.3	Pos	Tier 3	MG 22:5	0.972119		ST 25:3;O4 | ST 25:2;O4 | DG O-22:5 | MG O-22:6;O | DG 22:3 | DG O-22:4;O | MG 22:4;O | FA 23:2;O2	MG	6.45119e-05	8.85249e-05
P405.3013/2.15	1802	2.15	405.301	Pos	Tier 3	MG 22:5	3.29138		ST 25:3;O4 | ST 25:2;O4 | MG O-22:6;O | MG 22:4;O | FA 23:2;O2 | MG 20:2 | DG O-20:2 | MG O-20:3;O	MG	0.000541997	0.000474037
N405.3376/1.58	1804	1.58	405.338	Neg	Tier 3	ST 26:0;O3	0.471212			ST	0.056551	0.0638465
P406.4015/9.20	1809	9.2	406.402	Pos	Tier 3	ST 27:0;O	6.98324		HC 27:4;O	ST	0.0189226	0.0132447
N407.2545/1.52	1810	1.52	407.254	Neg	Tier 3	LPA O-17:1	5.72615		ST 27:6;O3	LPA	0.000752662	0.000682852
P407.2771/2.76	1811	2.76	407.277	Pos	Tier 3	ST 24:2;O5	5.1341		MG 19:2;O | MG 21:5;O | Car 12:1;O3 | PK 24:5;O5 | FA 22:2;O3	ST	0.00770026	0.00796945
N407.2799/1.35	1812	1.35	407.28	Neg	Tier 1	ST 24:1;O5 (Cholic acid)	-1.136	653.5		ST	0.270218	0.331503
P407.3148/2.56	1814	2.56	407.315	Pos	Tier 3	ST 25:2;O4	1.95426		ST 25:1;O4 | MG 22:4 | FA 23:1;O2 | MG O-22:5;O | MG 20:1 | DG O-20:1 | MG O-20:2;O | MG 22:3;O | SPB 20:2;O6 | Car 13:0;O2	ST	0.00725459	0.00805109
P407.3157/9.84	1815	9.84	407.316	Pos	Tier 3	ST 25:2;O4	0.279881		ST 25:1;O4 | MG 22:4 | DG O-22:4 | MG O-22:5;O | DG 22:2 | DG O-22:3;O | MG 22:3;O | FA 23:1;O2	ST	0.0025193	0.00178983
P407.3157/14.66	1816	14.66	407.316	Pos	Tier 3	ST 25:2;O4	0.304432		ST 25:1;O4 | DG O-22:4 | DG 22:2 | DG O-22:3;O	ST	0.107135	0.108583
P407.3157/13.32	1817	13.32	407.316	Pos	Tier 3	ST 25:2;O4	0.378085		ST 25:1;O4 | MG 22:4 | DG O-22:4 | MG O-22:5;O | DG 22:2 | DG O-22:3;O | MG 22:3;O | FA 23:1;O2	ST	0.0111852	0.012353
P407.3157/15.74	1818	15.74	407.316	Pos	Tier 3	ST 25:2;O4	0.37811		ST 25:1;O4	ST	0.0213552	0.0240214
P407.3158/11.62	1819	11.62	407.316	Pos	Tier 3	ST 25:2;O4	0.427187		ST 25:1;O4 | MG 22:4 | DG O-22:4 | MG O-22:5;O | DG 22:2 | DG O-22:3;O | MG 22:3;O | FA 23:1;O2	ST	0.00264929	0.00425163
P407.3158/3.26	1820	3.26	407.316	Pos	Tier 1	DG 4:0_18:2	0.885	728.9		DG	0.0251547	0.0242768
N408.2522/1.83	1822	1.83	408.252	Neg	Tier 3	LPE O-14:1	0.36497		SPBP 19:1;O3	LPE	0.00168171	0.00240133
P408.3086/2.83	1824	2.83	408.309	Pos	Tier 3	ST 24:2;O4	5.49339		ST 22:0;O3;G | MG 21:5 | FA 24:5;O2 | Car 17:3 | MG O-21:6;O	ST	0.590908	0.51657
P408.3087/3.00	1825	3	408.309	Pos	Tier 3	ST 24:2;O4	5.22399		ST 22:0;O3;G | MG 21:5 | FA 24:5;O2 | Car 17:3 | MG O-21:6;O	ST	0.112892	0.121916
N409.0963/1.09	1827	1.09	409.096	Neg	Tier 3	ST 19:5;O5;S	0.107554		PK 22:10;O8	ST	1.65345	1.79264
P409.2563/2.04	1830	2.04	409.256	Pos	Tier 3	FA 21:1;O4	0.640186		DG 20:4;O | DG O-20:5;O2 | DG 20:3;O2 | Car 11:1;O4 | FA 21:2;O4 | ST 23:2;O6	FA	0.0257412	0.0294594
N409.2632/2.06	1831	2.06	409.263	Neg	Tier 3	FA 23:3;O4	8.83539		ST 23:1;O6	FA	0.00325332	0.00820335
N409.2767/1.66	1832	1.66	409.277	Neg	Tier 3	ST 27:5;O3	4.62035		ST 27:6;O3 | PR 27:6;O3 | PR 27:5;O3 | mLPA O-16:0 | LPA O-17:0	ST	0.0197076	0.0201786
N409.2777/1.91	1833	1.91	409.278	Neg	Tier 3	ST 27:5;O3	7.06366		ST 27:6;O3 | PR 27:6;O3 | PR 27:5;O3	ST	0.0296173	0.0346142
P409.2926/3.42	1834	3.42	409.293	Pos	Tier 3	ST 24:1;O5	5.57303		MG 19:1;O | MG 21:4;O | Car 12:0;O3 | FA 22:1;O3	ST	0.0750837	0.0732888
N409.3081/1.50	1835	1.5	409.308	Neg	Tier 3	ST 28:5;O2	7.68126		PR 28:6;O2	ST	0.0260532	0.0297814
N409.3108/2.81	1836	2.81	409.311	Neg	Tier 3	FA 28:7	0.8893		ST 28:5;O2 | ST 28:4;O2 | PR 28:6;O2 | NA 23:3;O3;N	FA	0.00107843	0.00097724
N409.3113/5.11	1837	5.11	409.311	Neg	Tier 3	FA 28:7	0.23454		ST 28:5;O2 | ST 28:4;O2 | PR 28:6;O2 | NA 23:3;O3;N	FA	0.0137707	0.0144012
P409.3312/13.79	1839	13.79	409.331	Pos	Tier 3	MG 22:3	0.185669		DG O-22:3 | MG O-22:4;O | DG 22:1 | DG O-22:2;O | MG 22:2;O | FA 23:0;O2	MG	0.000622637	0.000686782
P409.3313/15.02	1840	15.02	409.331	Pos	Tier 3	ST 25:0;O4	0.131922			ST	0.027997	0.0268286
P409.3313/14.44	1841	14.44	409.331	Pos	Tier 3	DG O-22:3	0.205213		DG 22:1 | DG O-22:2;O | ST 25:0;O4	DG	0.0165307	0.015351
P409.3313/14.22	1842	14.22	409.331	Pos	Tier 3	DG O-22:3	0.229643		DG 22:1 | DG O-22:2;O | ST 25:0;O4	DG	0.000913918	0.000800056
P409.3313/13.04	1843	13.04	409.331	Pos	Tier 3	MG 22:3	0.254073		DG O-22:3 | MG O-22:4;O | DG 22:1 | DG O-22:2;O | ST 25:0;O4 | MG 22:2;O | FA 23:0;O2	MG	0.00342793	0.0032897
P409.3314/11.33	1844	11.33	409.331	Pos	Tier 3	MG 22:3	0.376223		DG O-22:3 | MG O-22:4;O | DG 22:1 | DG O-22:2;O | ST 25:0;O4 | MG 22:2;O | FA 23:0;O2	MG	0.00217043	0.00195992
P409.3314/7.91	1845	7.91	409.331	Pos	Tier 3	MG 22:3	0.498374		DG O-22:3 | MG O-22:4;O | DG 22:1 | DG O-22:2;O | ST 25:0;O4 | MG 22:2;O | FA 23:0;O2	MG	0.00110354	0.0010642
P409.3315/6.43	1846	6.43	409.331	Pos	Tier 3	MG 22:3	0.547234		MG 20:0 | DG O-22:3 | MG O-22:4;O | MG O-20:1;O | DG 22:1 | DG O-22:2;O | ST 25:0;O4 | MG 22:2;O | DG O-20:0 | FA 23:0;O2 | NAE 18:0;O4	MG	0.00192363	0.00205083
P409.3315/16.49	1847	16.49	409.331	Pos	Tier 3	ST 25:0;O4	0.547258			ST	0.161093	0.154604
P409.3316/15.58	1848	15.58	409.332	Pos	Tier 3	ST 25:0;O4	0.864825			ST	0.953792	0.83315
P409.3316/9.58	1849	9.58	409.332	Pos	Tier 3	MG 22:3	0.889255		DG O-22:3 | MG O-22:4;O | DG 22:1 | DG O-22:2;O | ST 25:0;O4 | MG 22:2;O | FA 23:0;O2	MG	0.00123403	0.00112893
N409.3338/3.98	1850	3.98	409.334	Neg	Tier 3	FA 25:2;O2	3.45928		MG 22:2 | MG O-22:3;O	FA	0.00247756	0.00301191
P409.3353/3.93	1851	3.93	409.335	Pos	Tier 3	MG 22:3	9.855		MG O-22:4;O | ST 25:0;O4 | MG 22:2;O	MG	0.00186645	0.00186997
P409.3803/9.32	1853	9.32	409.38	Pos	Tier 3	PR 30:7	6.41457		NAE 23:3	PR	0.0362651	0.0348489
P409.3828/7.48	1854	7.48	409.383	Pos	Tier 3	PR 30:7	0.0879372		NA 25:3;O | NAE 23:3	PR	0.0278295	0.0218413
P409.3830/8.85	1855	8.85	409.383	Pos	Tier 3	PR 30:7	0.18076		NAE 23:3	PR	0.0349005	0.0391037
N409.4051/13.43	1856	13.43	409.405	Neg	Tier 3	FA 27:0	0.0146554			FA	0.000615724	0.000613572
N410.2227/1.29	1857	1.29	410.223	Neg	Tier 3	ST 19:1;O6;G	10.4382			ST	0.0182959	0.0197078
N411.2190/3.45	1861	3.45	411.219	Neg	Tier 3	ST 25:6;O5	3.06649		ST 22:1;O2;S | LPG O-12:1 | LPA 15:0;O	ST	0.0345372	0.0364815
N411.2382/1.22	1862	1.22	411.238	Neg	Tier 3	ST 22:1;O7	1.43226			ST	0.0551813	0.0614771
P411.2509/1.22	1863	1.22	411.251	Pos	Tier 3	LPA 16:0	0.683281		ST 19:2;O5;G | LPA O-16:1;O | ST 26:6;O4	LPA	0.0011732	0.00125514
N411.2756/1.98	1864	1.98	411.276	Neg	Tier 3	FA 23:3;O4	0.938543		ST 23:0;O6	FA	0.00170057	0.00122777
N411.2757/2.13	1865	2.13	411.276	Neg	Tier 3	FA 23:3;O4	1.08443		ST 23:0;O6	FA	0.0021984	0.00208316
N411.2944/1.55	1866	1.55	411.294	Neg	Tier 3	ST 27:4;O3	9.65488		ST 27:5;O3	ST	0.120803	0.135178
N411.3243/1.69	1868	1.69	411.324	Neg	Tier 3	ST 28:4;O2	6.25784		ST 28:3;O2 | NA 23:2;O3;N	ST	0.0331395	0.0401531
P411.3467/9.66	1870	9.66	411.347	Pos	Tier 3	MG 22:2	0.525105		DG O-22:2 | MG O-22:3;O | DG 22:0 | DG O-22:1;O | MG 22:1;O	MG	0.00111185	0.000949025
P411.3467/11.33	1871	11.33	411.347	Pos	Tier 3	MG 22:2	0.427863		DG O-22:2 | MG O-22:3;O | DG 22:0 | DG O-22:1;O | MG 22:1;O	MG	0.00152483	0.0013807
P411.3467/13.96	1872	13.96	411.347	Pos	Tier 3	MG 22:2	0.403553		DG O-22:2 | MG O-22:3;O | DG 22:0 | DG O-22:1;O | MG 22:1;O	MG	0.00142415	0.00118604
P411.3467/14.38	1873	14.38	411.347	Pos	Tier 3	DG O-22:2	0.379242		DG 22:0 | DG O-22:1;O	DG	0.00378567	0.00354718
P411.3468/12.99	1874	12.99	411.347	Pos	Tier 3	MG 22:2	0.330621		DG O-22:2 | MG O-22:3;O | DG 22:0 | DG O-22:1;O | MG 22:1;O	MG	0.00224716	0.00203226
P411.3469/14.14	1876	14.14	411.347	Pos	Tier 3	DG O-22:2	0.0826553		DG 22:0 | DG O-22:1;O	DG	0.00647269	0.00643233
P411.3469/12.44	1878	12.44	411.347	Pos	Tier 3	MG 22:2	0.131276		DG O-22:2 | MG O-22:3;O | DG 22:0 | DG O-22:1;O | MG 22:1;O	MG	0.00101215	0.000979961
P411.3470/7.74	1879	7.74	411.347	Pos	Tier 3	MG 22:2	0.277138		DG O-22:2 | MG O-22:3;O | DG 22:0 | DG O-22:1;O | MG 22:1;O	MG	0.00675518	0.00695396
P411.3470/5.52	1881	5.52	411.347	Pos	Tier 1	DG 4:0_18:0	0.705	648.7		DG	0.0161382	0.0141364
P411.3471/10.96	1883	10.96	411.347	Pos	Tier 3	MG 22:2	0.471621		DG O-22:2 | MG O-22:3;O | DG 22:0 | DG O-22:1;O | MG 22:1;O	MG	0.00211814	0.00211365
P411.3471/7.48	1884	7.48	411.347	Pos	Tier 3	MG 22:2	0.544552		DG O-22:2 | MG O-22:3;O | DG 22:0 | DG O-22:1;O | MG 22:1;O	MG	0.0038194	0.00342963
P411.3471/12.67	1885	12.67	411.347	Pos	Tier 3	MG 22:2	0.568863		DG O-22:2 | MG O-22:3;O | DG 22:0 | DG O-22:1;O | MG 22:1;O	MG	0.00376368	0.00375755
P411.3471/10.72	1886	10.72	411.347	Pos	Tier 3	MG 22:2	0.593173		DG O-22:2 | MG O-22:3;O | DG 22:0 | DG O-22:1;O | MG 22:1;O	MG	0.000614329	0.000683926
P411.3472/8.12	1887	8.12	411.347	Pos	Tier 3	MG 22:2	0.811966		DG O-22:2 | MG O-22:3;O | DG 22:0 | DG O-22:1;O | MG 22:1;O	MG	0.000945685	0.000913329
P411.3473/8.96	1888	8.96	411.347	Pos	Tier 3	MG 22:2	0.909207		DG O-22:2 | MG O-22:3;O | DG 22:0 | DG O-22:1;O | MG 22:1;O	MG	0.00296706	0.00307886
N411.3478/4.97	1889	4.97	411.348	Neg	Tier 3	FA 25:1;O2	0.47162		FAHFA 25:1;O | MG 22:1 | MG O-22:2;O	FA	0.00194613	0.00198059
N411.3478/5.42	1890	5.42	411.348	Neg	Tier 3	FA 25:1;O2	0.471596		FAHFA 25:1;O | MG 22:1 | MG O-22:2;O	FA	0.00119419	0.00116622
N411.3479/6.55	1891	6.55	411.348	Neg	Tier 3	FA 25:1;O2	0.155586		FAHFA 25:1;O | MG 22:1 | MG O-22:2;O	FA	0.00178975	0.00175493
N411.3479/6.86	1892	6.86	411.348	Neg	Tier 3	FA 25:1;O2	0.155586		FAHFA 25:1;O | MG 22:1 | MG O-22:2;O	FA	0.0019388	0.00232499
P411.3481/9.29	1893	9.29	411.348	Pos	Tier 3	MG 22:2	2.85403		DG O-22:2 | MG O-22:3;O | DG 22:0 | DG O-22:1;O | MG 22:1;O	MG	0.00746236	0.00436866
N411.3587/2.85	1894	2.85	411.359	Neg	Tier 3	ST 29:2;O	10.9612		ST 29:3;O	ST	0.0315881	0.0461785
N411.3605/3.35	1895	3.35	411.361	Neg	Tier 3	ST 29:2;O	6.60977		ST 29:3;O	ST	0.0282755	0.028228
P411.3914/9.37	1896	9.37	411.391	Pos	Tier 3	NAE 23:2	7.56457			NAE	0.000819859	0.000940199
P413.0926/2.53	1901	2.53	413.093	Pos	Tier 3	ST 18:5;O6;S	6.02044			ST	0.00982959	0.0134206
N413.2215/4.40	1902	4.4	413.221	Neg	Tier 3	FA 21:3;O6	8.19415		FA 21:2;O6 | ST 21:1;O8	FA	0.00133804	0.00136173
N413.2216/4.54	1903	4.54	413.222	Neg	Tier 3	FA 21:3;O6	8.38775		FA 21:2;O6 | ST 21:1;O8	FA	0.00137683	0.00156657
N413.2542/1.30	1905	1.3	413.254	Neg	Tier 3	ST 22:0;O7	0.626733			ST	0.0455092	0.0388665
P413.2692/3.88	1906	3.88	413.269	Pos	Tier 3	ST 26:5;O4	1.41312		NAT 16:0;O2 | ST 23:0;O;S | LPA O-16:0;O | MG 21:5 | MG O-21:6;O | FA 24:5;O2 | ST 19:1;O5;G | Car 14:4;O2 | NAE 19:5;O4	ST	0.138072	0.138106
N413.2908/2.45	1907	2.45	413.291	Neg	Tier 3	FA 23:1;O4	0.203247		FA 23:2;O4	FA	0.0135771	0.0141955
N413.2909/2.74	1908	2.74	413.291	Neg	Tier 3	FA 23:1;O4	0.111302		FA 23:2;O4	FA	0.0292066	0.0337527
N413.3272/2.26	1909	2.26	413.327	Neg	Tier 3	FA 24:1;O3	0.0217745		MG 21:1;O	FA	0.00160406	0.00167971
N413.3435/1.53	1910	1.53	413.344	Neg	Tier 3	ST 28:2;O2	2.4822		ST 28:3;O2	ST	0.0374724	0.0575073
P415.2114/1.26	1916	1.26	415.211	Pos, merged	Tier 3	ST 24:6;O6	0.375712		ST 18:5;O;Hex | LPG 11:0 | LPG O-11:1;O | ST 21:1;O3;S	ST	0.116203	0.112923
N415.2346/2.01	1918	2.01	415.235	Neg	Tier 3	ST 21:0;O8	2.0374			ST	0.0393244	0.0314917
N415.2510/1.20	1919	1.2	415.251	Neg	Tier 3	ST 25:4;O5	4.89102		PR 25:5;O5	ST	0.273782	0.485086
N415.3074/3.17	1923	3.17	415.307	Neg	Tier 3	FA 23:0;O4	2.10928		FA 23:1;O4	FA	0.00103537	0.00116001
N415.3195/3.38	1924	3.38	415.32	Neg	Tier 3	ST 27:3;O3	5.41511		ST 27:2;O3 | FA 27:5;O | MG O-24:6	ST	0.0405334	0.0520783
N415.3213/2.54	1925	2.54	415.321	Neg	Tier 3	ST 27:2;O3	1.08109		ST 27:3;O3 | FA 27:5;O | MG O-24:6	ST	0.0156263	0.0201158
N415.3232/1.44	1926	1.44	415.323	Neg	Tier 3	ST 27:3;O3	3.42143		ST 27:2;O3	ST	0.143768	0.20337
N415.3233/3.97	1927	3.97	415.323	Neg	Tier 3	ST 27:2;O3	3.63813		ST 27:3;O3 | FA 27:5;O | MG O-24:6	ST	0.0513935	0.0711742
N415.3616/1.68	1928	1.68	415.362	Neg	Tier 3	ST 28:1;O2	8.17601		PR 28:3;O2	ST	0.0897185	0.0999984
P416.3030/1.52	1930	1.52	416.303	Pos	Tier 3	ST 22:0;O6	5.6137		Car 15:1;O2 | NAE 20:2;O4	ST	0.00625801	0.00668831
N417.2281/1.25	1934	1.25	417.228	Neg	Tier 3	ST 24:4;O6	0.441006		ST 18:3;O;Hex	ST	0.131384	0.14442
N417.2351/3.49	1935	3.49	417.235	Neg	Tier 3	FA 21:1;O;As	1.1025			FA	0.00129314	0.00165049
N417.2352/3.70	1936	3.7	417.235	Neg	Tier 3	FA 21:1;O;As	0.742986			FA	0.000833182	0.000727957
N417.2428/1.85	1938	1.85	417.243	Neg	Tier 3	CPA 18:1	3.85387		LPA O-18:3	LPA	0.00118553	0.00311536
N417.2635/1.60	1939	1.6	417.263	Neg	Tier 3	ST 25:3;O5	2.77762			ST	0.204512	0.24663
N417.2868/2.06	1940	2.06	417.287	Neg	Tier 3	FA 22:0;O5	2.37487		ST 26:3;O2;S	FA	0.00132521	0.00108914
N417.3390/1.51	1941	1.51	417.339	Neg	Tier 3	ST 27:3;O3	3.7164		ST 27:1;O3	ST	0.246666	0.280335
N419.2203/2.29	1943	2.29	419.22	Neg	Tier 3	LPA 17:2	0.207528		LPA O-17:3;O	LPA	0.000480867	0.000403367
N419.2566/9.22	1946	9.22	419.257	Neg	Tier 3	ST 28:7;O3	6.15136			ST	0.101431	0.115156
N419.2569/2.25	1947	2.25	419.257	Neg	Tier 3	CPA 18:0	0.186043		ST 28:7;O3 | LPA O-18:2	LPA	0.000444059	0.000528069
P419.2771/2.57	1948	2.57	419.277	Pos	Tier 3	DG 20:2	0.61296		FA 23:2;O3 | MG 20:3;O | DG O-20:3;O | MG 22:6;O | Car 13:2;O3 | ST 25:3;O5	DG	0.00465365	0.00379134
N419.2989/3.76	1949	3.76	419.299	Neg	Tier 3	ST 29:6;O2	8.02769			ST	0.0619462	0.0874614
P419.3151/2.53	1950	2.53	419.315	Pos	Tier 3	MG O-23:6;O	1.08749		ST 26:3;O4 | ST 26:2;O4 | FA 24:2;O2 | MG 23:5 | MG 21:2 | MG O-21:3;O | MG 23:4;O | SPB 21:3;O6 | Car 14:1;O2 | FA 21:2;O4;N | NAE 19:2;O4	MG	0.00134546	0.00165008
P419.3161/5.06	1951	5.06	419.316	Pos	Tier 3	MG O-23:6;O	1.20196		ST 26:3;O4 | ST 26:2;O4 | MG 23:5 | DG O-23:5 | DG 23:3 | FA 24:2;O2 | DG O-23:4;O | MG 23:4;O | MG 21:2 | DG O-21:2 | MG O-21:3;O | SPB 21:3;O6 | Car 14:1;O2 | FA 21:2;O4;N | NAE 19:2;O4	MG	0.000694969	0.000532577
N419.3169/2.76	1952	2.76	419.317	Neg	Tier 3	ST 26:2;O4	0.395882		FA 26:4;O2 | ST 26:1;O4 | MG O-23:5;O | MG 23:4 | ST 27:3;O;F2	ST	0.018226	0.0153144
N419.3193/4.05	1953	4.05	419.319	Neg	Tier 3	ST 26:2;O4	6.16714		FA 26:4;O2 | ST 26:1;O4 | MG O-23:5;O | MG 23:4	ST	0.586084	0.516279
N419.3548/1.67	1954	1.67	419.355	Neg	Tier 3	ST 27:0;O3	4.00854			ST	0.328376	0.377995
P421.2928/2.85	1960	2.85	421.293	Pos	Tier 3	MG 22:5;O	4.93956		Car 13:1;O3	MG	0.00276375	0.00299128
N421.3089/4.99	1961	4.99	421.309	Neg	Tier 3	ST 29:5;O2	5.39746			ST	0.0453834	0.0403414
N421.3305/1.82	1962	1.82	421.331	Neg	Tier 3	ST 26:0;O4	4.30541			ST	0.0698432	0.187915
P421.3323/15.11	1963	15.11	421.332	Pos	Tier 3	ST 26:2;O4	2.52532		ST 26:1;O4 | ST 27:3;O;F2	ST	0.00268023	0.00204731
N421.4049/12.40	1965	12.4	421.405	Neg	Tier 3	FA 28:0	0.412905		FA 28:1 | PR 28:2;O2	FA	0.000906483	0.000974753
P422.1911/1.19	1966	1.19	422.191	Pos	Tier 3	LPE 11:0;O	0.698736		LPE 13:3;O | LPS O-10:0 | LPS O-12:3 | LPA 15:4;O	LPE	0.00520726	0.00414161
N422.2304/1.32	1967	1.32	422.23	Neg	Tier 3	LPE 14:1	2.28785		LPE O-14:2;O | SPBP 19:2;O4 | ST 24:6;O3;G	LPE	0.00327214	0.00306504
N422.2676/1.97	1968	1.97	422.268	Neg	Tier 3	SPBP 20:1;O3	0.144458		LPE O-15:1	SPBP	0.203772	0.240662
N423.2876/3.26	1973	3.26	423.288	Neg	Tier 3	ST 28:5;O3	6.70702		ST 28:6;O3 | LPA O-18:0 | NA 23:4;O4;N | ST 25:2;O4;F	ST	0.0177229	0.0213711
N423.2923/2.14	1974	2.14	423.292	Neg	Tier 3	ST 28:5;O3	4.37286		ST 28:6;O3 | ST 25:2;O4;F | LPA O-18:0	ST	0.03286	0.0525176
P423.3077/3.61	1975	3.61	423.308	Pos	Tier 3	DG 20:0	1.0229		MG 20:1;O | DG O-20:1;O | ST 25:1;O5 | MG 22:4;O | Car 13:0;O3 | FA 23:1;O3 | PR 25:1;O5	DG	0.00456568	0.00469467
P423.3083/21.42	1976	21.42	423.308	Pos	Tier 3	PR 25:1;O5	5.24677			PR	0.0176984	0.0173434
P423.3084/3.77	1977	3.77	423.308	Pos	Tier 2	DG 6:0_14:0	0.344	372.2		DG	0.0175585	0.0170015
P423.3086/1.97	1978	1.97	423.309	Pos	Tier 3	ST 25:1;O5	4.56168		MG 22:4;O | DG 20:0 | MG 20:1;O | DG O-20:1;O | PR 25:1;O5 | FA 23:1;O3 | Car 13:0;O3	ST	0.00126893	0.00128742
P423.3094/1.82	1979	1.82	423.309	Pos	Tier 3	ST 25:1;O5	2.53006		DG 20:0 | MG 20:1;O | DG O-20:1;O | PR 25:1;O5 | Car 13:0;O3	ST	0.00382537	0.00185263
N423.3471/4.54	1980	4.54	423.347	Neg	Tier 2	FAHFA 8:0_18:1	-2.212	412.5		FAHFA	0.0120604	0.0120781
P423.3471/14.91	1981	14.91	423.347	Pos	Tier 3	DG O-23:3	0.387389		ST 26:0;O4 | DG 23:1 | DG O-23:2;O | DG O-21:0	DG	0.00027613	0.000295559
P423.3471/15.94	1982	15.94	423.347	Pos	Tier 3	ST 26:0;O4	0.552738			ST	0.0146887	0.0126544
P423.3629/2.28	1983	2.28	423.363	Pos	Tier 3	ST 30:4;O	1.74555			ST	0.0232865	0.0221751
P423.3631/2.54	1984	2.54	423.363	Pos	Tier 3	ST 30:4;O	2.19433			ST	0.0769778	0.121193
P424.2645/2.01	1988	2.01	424.265	Pos	Tier 3	SPB 21:3;O6	5.76763		FA 21:2;O4;N | ST 23:3;O6 | DG 20:5;O | ST 21:1;O5;G | Car 16:4;O2 | FA 23:6;O4	SPB	0.0336434	0.0360011
P425.2880/2.22	1994	2.22	425.288	Pos	Tier 3	ST 24:1;O6	4.19951		FA 22:0;O4 | ST 18:0;O;Hex | FA 22:1;O4 | Car 12:0;O4	ST	0.00815212	0.00732888
N425.2906/2.34	1995	2.34	425.291	Neg	Tier 3	FA 24:3;O4	0.667779		ST 24:0;O6	FA	0.0062733	0.00584603
N425.3066/3.12	1996	3.12	425.307	Neg	Tier 3	ST 28:4;O3	1.06041		ST 28:5;O3	ST	0.0515333	0.0715194
N425.3102/1.71	1997	1.71	425.31	Neg	Tier 3	ST 28:5;O3	9.54833		ST 28:4;O3	ST	0.258449	0.325132
N425.3279/2.28	1998	2.28	425.328	Neg	Tier 3	FA 25:2;O3	1.60112		MG 22:2;O	FA	0.00172623	0.00183823
P425.3625/15.71	1999	15.71	425.363	Pos	Tier 3	FAHFA 26:2;O	0.0846337			FAHFA	0.0754662	0.0649566
P425.3627/13.24	2000	13.24	425.363	Pos	Tier 3	FAHFA 26:2;O	0.479591		MG 23:2 | DG O-23:2 | MG O-21:0;O | MG O-23:3;O | DG 23:0 | DG O-23:1;O | MG 23:1;O	FAHFA	0.0150519	0.01475
P425.3628/16.60	2001	16.6	425.363	Pos	Tier 1	DINCH (1,2-Cyclohexane dicarboxylic acid diisononyl ester, a mixture of organic compounds used as a plasticizer)	0.464	791.4		Other	0.255386	0.235878
P425.3629/14.58	2002	14.58	425.363	Pos	Tier 3	FAHFA 26:2;O	0.761703		DG O-23:2 | DG 23:0 | DG O-23:1;O	FAHFA	0.0215027	0.0302294
P425.3629/5.73	2003	5.73	425.363	Pos	Tier 3	FAHFA 26:2;O	0.832231		MG 23:2 | DG O-23:2 | MG O-21:0;O | MG O-23:3;O | DG 23:0 | DG O-23:1;O | MG 23:1;O	FAHFA	0.0634743	0.0704271
P425.3629/8.43	2004	8.43	425.363	Pos	Tier 3	FAHFA 26:2;O	0.832254		MG 23:2 | DG O-23:2 | MG O-21:0;O | MG O-23:3;O | DG 23:0 | DG O-23:1;O | MG 23:1;O	FAHFA	0.0438738	0.0345652
P425.3629/9.97	2005	9.97	425.363	Pos	Tier 3	FAHFA 26:2;O	0.85574		MG 23:2 | DG O-23:2 | MG O-21:0;O | MG O-23:3;O | DG 23:0 | DG O-23:1;O | MG 23:1;O	FAHFA	0.0203035	0.0190858
P425.3630/5.53	2006	5.53	425.363	Pos	Tier 3	FAHFA 26:2;O	0.973286		MG 23:2 | DG O-23:2 | MG O-21:0;O | MG O-23:3;O | DG 23:0 | DG O-23:1;O | MG 23:1;O	FAHFA	0.0407311	0.0399141
N425.3635/5.71	2007	5.71	425.364	Neg	Tier 1	FAHFA 10:0_16:0	-0.237	956.7		FAHFA	0.00328753	0.00320214
N425.3636/7.47	2008	7.47	425.364	Neg	Tier 3	FA 26:1;O2	0.00940372		FAHFA 26:1;O | MG 23:1 | MG O-23:2;O	FA	0.00244274	0.00216149
N427.3066/3.01	2010	3.01	427.307	Neg	Tier 3	FA 24:1;O4	0.248065		FA 24:2;O4	FA	0.00853645	0.00800317
N427.3195/3.20	2011	3.2	427.319	Neg	Tier 3	ST 28:4;O3	5.42685		ST 28:3;O3 | FA 28:6;O | MG O-25:7	ST	0.0513096	0.0578525
P427.3569/2.86	2012	2.86	427.357	Pos	Tier 3	ST 29:3;O2	0.411834		ST 29:4;O2 | FA 27:3 | FA 27:2 | MG O-26:6 | Car 17:2	ST	0.0022098	0.00347918
N427.3609/1.67	2013	1.67	427.361	Neg	Tier 3	ST 29:2;O2	6.30849		ST 29:3;O2	ST	0.037081	0.045033
P427.3896/2.72	2014	2.72	427.39	Pos	Tier 3	ST 30:2;O	9.08071		PR 30:2;O | PR 30:3;O | PR 30:5;O | PR 30:1;O	ST	0.0074279	0.00788153
N428.2055/1.15	2015	1.15	428.206	Neg	Tier 3	ST 22:5;O5;G	5.47167		LPS O-11:0;O	ST	0.035278	0.0422557
N428.3172/2.14	2017	2.14	428.317	Neg	Tier 1	NA 27:6;O2 (N-Oleoyl-Phenylalanine)	0.367	585.2		NA	0.00123267	0.000997755
P428.3371/9.20	2018	9.2	428.337	Pos	Tier 3	DG 21:2	0.1214		DG O-21:3;O | ST 24:0;O5 | MG 21:3;O | FA 24:3;O3 | NAE 22:2;O3	DG	0.000484816	0.000668696
P428.3860/2.01	2019	2.01	428.386	Pos	Tier 3	ST 29:3;O	6.29806		ST 29:4;O | Cer 29:4;O	ST	0.0204205	0.016994
P428.4253/13.67	2020	13.67	428.425	Pos	Tier 3	PR 30:6	0.483165		PR 30:5 | PR 30:1	PR	0.0740189	0.0661318
P429.0887/1.78	2021	1.78	429.089	Pos	Tier 3	ST 18:5;O7;S	8.58098			ST	0.0223332	0.0246055
N429.2125/1.11	2026	1.11	429.212	Neg	Tier 3	ST 25:5;O;S	4.52923			ST	0.042602	0.0557813
P429.2434/3.88	2027	3.88	429.243	Pos	Tier 1	Irbesartan (drug used to treat high blood pressure)	8.448	995.9		Other	0.378448	0.40526
N429.2494/1.28	2028	1.28	429.249	Neg	Tier 3	ST 22:0;O8	0.0326151			ST	0.0506807	0.0519998
P429.2978/2.56	2030	2.56	429.298	Pos	Tier 3	ST 28:3;O4	5.02216		ST 20:0;O5;G | MG 22:4 | ST 27:4;O4 | ST 27:5;O4 | MG O-22:5;O | MG 24:6;O | NAE 20:4;O4 | Car 15:3;O2 | FA 25:4;O2	ST	0.0243945	0.0212268
N429.3174/3.34	2031	3.34	429.317	Neg	Tier 3	FA 24:0;O4	11.0501			FA	0.00159734	0.00157216
P429.3692/9.21	2035	9.21	429.369	Pos	Tier 3	FA 27:2	2.46408		NAE 22:2;O2 | ST 29:3;O2 | ST 29:2;O2 | MG O-26:5	FA	0.0935781	0.0823811
P429.3714/3.97	2036	3.97	429.371	Pos	Tier 3	ST 29:2;O2	2.99508		ST 29:3;O2 | FA 27:2 | FA 24:1;O2;N | NA 24:1;O3 | MG O-26:5 | Car 17:1	ST	0.0211262	0.0180616
P429.3729/6.83	2037	6.83	429.373	Pos	Tier 3	ST 29:2;O2	0.521691		ST 29:3;O2 | FA 27:2 | MG O-26:5 | FA 24:1;O2;N | NA 24:1;O3 | NAE 22:2;O2	ST	0.00454959	0.00477916
N429.3737/9.25	2038	9.25	429.374	Neg, merged	Tier 3	FA 29:3	0.288793		ST 29:2;O2 | ST 29:1;O2 | PR 29:3;O2	FA	0.00561909	0.00643474
P430.3642/3.00	2040	3	430.364	Pos	Tier 3	NA 23:2;O3;N	0.532108		ST 28:4;O2 | ST 28:3;O2 | FA 28:6 | Cer 28:5;O | Cer 28:4;O2	NA	0.0415168	0.0289732
P430.3894/3.12	2042	3.12	430.389	Pos	Tier 3	FAHFA 25:1;O	0.713308		MG 22:1 | MG O-22:2;O | FA 25:1;O2	FAHFA	0.214448	0.233042
N431.1408/1.06	2043	1.06	431.141	Neg	Tier 3	ST 19:2;O6;S	6.16736			ST	0.676474	0.762266
N431.2395/4.85	2047	4.85	431.239	Neg	Tier 3	FA 25:7;O4	10.3284		ST 19:3;O;Hex | ST 25:4;O6	FA	0.000754384	0.000645277
N431.2404/3.94	2048	3.94	431.24	Neg	Tier 3	FA 25:7;O4	8.24134		ST 19:3;O;Hex | ST 25:4;O6	FA	0.0014709	0.00140369
N431.2812/1.70	2050	1.7	431.281	Neg	Tier 3	ST 26:4;O5	2.1355		ST 26:3;O5	ST	0.0276186	0.0283849
P431.3158/14.30	2051	14.3	431.316	Pos	Tier 3	ST 28:2;O4	0.380232		ST 27:4;O4 | ST 27:3;O4 | DG O-24:6 | DG 24:4 | DG O-24:5;O | DG O-22:3	ST	0.0019622	0.00166423
N431.3166/1.97	2052	1.97	431.317	Neg	Tier 3	ST 28:1;O4	0.264307		ST 27:3;O4 | ST 27:2;O4 | FA 27:5;O2 | MG 24:5 | MG O-24:6;O	ST	0.0743438	0.115925
N431.3187/1.43	2053	1.43	431.319	Neg	Tier 3	ST 28:1;O4	4.67404		ST 27:2;O4 | ST 27:3;O4	ST	0.00757555	0.0085045
N431.3378/5.01	2054	5.01	431.338	Neg	Tier 3	FA 24:0;O4	0.0788245			FA	0.00137377	0.00123212
N431.3565/1.63	2055	1.63	431.356	Neg	Tier 3	ST 28:1;O3	7.9308			ST	0.0329578	0.0380035
P432.2802/1.08	2058	1.08	432.28	Pos	Tier 3	ST 22:0;O2;S	5.45942		SPBP 20:0;O2	ST	0.0869684	0.0848379
P432.3323/3.36	2059	3.36	432.332	Pos	Tier 3	DG 20:1;O	0.756363		DG O-20:2;O2 | FA 23:1;O4 | Car 16:0;O2 | FA 23:2;O4	DG	0.00514287	0.0052025
P432.3323/3.16	2060	3.16	432.332	Pos	Tier 3	DG 20:1;O	0.802623		DG O-20:2;O2 | FA 23:1;O4 | Car 16:0;O2 | FA 23:2;O4	DG	0.00384725	0.00387225
N433.2546/5.32	2064	5.32	433.255	Neg	Tier 3	FA 25:6;O4	11.3651		ST 19:2;O;Hex | ST 25:3;O6	FA	0.000954128	0.00080442
N433.2743/1.56	2065	1.56	433.274	Neg	Tier 3	ST 29:7;O3	1.17478		ST 26:3;O3;S | LPA O-19:2	ST	0.0238029	0.030817
N433.2797/1.90	2066	1.9	433.28	Neg	Tier 3	ST 26:3;O3;S	3.4135		ST 29:7;O3	ST	0.0398764	0.0385056
P433.2926/2.91	2067	2.91	433.293	Pos	Tier 3	ST 26:4;O5	5.28742		MG 21:3;O | MG 23:6;O | Car 14:2;O3 | FA 24:3;O3 | ST 26:3;O5	ST	0.00848019	0.00862258
P433.3316/14.90	2068	14.9	433.332	Pos	Tier 3	ST 28:1;O4	0.886157		ST 27:2;O4 | ST 27:3;O4 | DG O-24:5 | DG 24:3 | DG O-24:4;O | DG O-22:2	ST	0.00412868	0.00394391
N433.3321/2.88	2069	2.88	433.332	Neg	Tier 3	ST 27:2;O4	0.493848		FA 27:4;O2 | ST 27:1;O4 | MG 24:4 | MG O-24:5;O	ST	0.120496	0.156203
N433.3356/1.46	2070	1.46	433.336	Neg	Tier 3	ST 27:2;O4	7.44458		ST 27:1;O4	ST	0.0221326	0.0248466
N434.2255/5.07	2072	5.07	434.225	Neg	Tier 3	NAT 18:2;O3	8.47486			NAT	0.000638325	0.000783906
N434.2675/1.95	2073	1.95	434.268	Neg	Tier 3	LPE O-16:2	0.370739			LPE	0.00716472	0.00651212
P434.3128/1.25	2074	1.25	434.313	Pos	Tier 3	Car 15:0;O3	3.49978			Car	1.84233	1.62651
P435.2145/1.25	2077	1.25	435.214	Pos	Tier 3	ST 20:5;O6;G	4.30363		LPG O-14:4 | ST 24:5;O6;F | LPA 17:3;O | LPG O-12:1 | LPA 15:0;O	ST	0.0174432	0.0154491
P435.2511/2.55	2078	2.55	435.251	Pos	Tier 3	LPA 18:2	1.03618		ST 18:0;O4;T | NAT 18:3;O2 | LPA O-18:3;O | ST 21:4;O5;G | LPA O-16:0;O	LPA	0.00305445	0.00335626
N435.2898/4.04	2079	4.04	435.29	Neg	Tier 3	ST 29:6;O3	1.55988		LPA O-19:1	ST	0.0336567	0.0244308
P435.3083/3.56	2081	3.56	435.308	Pos	Tier 3	ST 26:3;O5	4.9643		ST 26:2;O5 | SPB 21:3;O7 | MG 23:5;O | MG 21:2;O | Car 14:1;O3 | FA 24:2;O3	ST	0.0446107	0.0453675
N435.3114/2.61	2082	2.61	435.311	Neg	Tier 3	FA 26:4;O3	0.434172		ST 26:1;O5 | MG 23:4;O | ST 27:3;O2;F2	FA	0.00142997	0.0015473
P435.3470/14.44	2083	14.44	435.347	Pos	Tier 3	ST 27:2;O4	0.353741		ST 27:1;O4 | DG O-24:4 | DG 24:2 | DG O-24:3;O | DG O-22:1	ST	0.0156976	0.0123592
P435.3471/15.56	2084	15.56	435.347	Pos	Tier 3	ST 27:2;O4	0.376711		ST 27:1;O4	ST	0.0949038	0.0949426
P435.3471/16.48	2085	16.48	435.347	Pos	Tier 3	ST 27:2;O4	0.491562		ST 27:1;O4	ST	0.0174122	0.0163911
P435.3473/11.38	2086	11.38	435.347	Pos	Tier 3	ST 27:2;O4	0.836114		ST 27:1;O4 | MG 24:4 | DG O-24:4 | MG O-24:5;O | DG 24:2 | DG O-24:3;O | MG 24:3;O | MG 22:1 | DG O-22:1 | MG O-22:2;O | FA 25:1;O2	ST	0.00320638	0.00242412
P435.3473/13.04	2087	13.04	435.347	Pos	Tier 3	ST 27:2;O4	0.973935		ST 27:1;O4 | MG 24:4 | DG O-24:4 | MG O-24:5;O | DG 24:2 | DG O-24:3;O | MG 24:3;O | MG 22:1 | DG O-22:1 | MG O-22:2;O | FA 25:1;O2	ST	0.00265548	0.00237388
P435.3475/9.60	2088	9.6	435.347	Pos	Tier 3	ST 27:2;O4	1.3874		ST 27:1;O4 | MG 24:4 | DG O-24:4 | MG O-24:5;O | DG 24:2 | DG O-24:3;O | MG 24:3;O | MG 22:1 | DG O-22:1 | MG O-22:2;O | FA 25:1;O2	ST	0.00192506	0.00195311
P435.3475/6.46	2089	6.46	435.348	Pos	Tier 3	ST 27:2;O4	1.47928		ST 27:1;O4 | MG 24:4 | DG O-24:4 | MG O-24:5;O | DG 24:2 | DG O-24:3;O | MG 24:3;O | MG 22:1 | DG O-22:1 | MG O-22:2;O | FA 25:1;O2 | NAE 20:1;O4 | Car 15:0;O2	ST	0.00286593	0.00253716
P435.3476/7.93	2090	7.93	435.348	Pos	Tier 3	ST 27:2;O4	1.66304		ST 27:1;O4 | MG 24:4 | DG O-24:4 | MG O-24:5;O | DG 24:2 | DG O-24:3;O | MG 24:3;O | MG 22:1 | DG O-22:1 | MG O-22:2;O | FA 25:1;O2	ST	0.000854209	0.000866655
P435.3600/6.14	2091	6.14	435.36	Pos	Tier 1	Tris(2-ethylhexl)phosphate (plasticizer and flame retardant)	0.531	709.3		Other	0.742795	0.658846
N436.2831/2.31	2093	2.31	436.283	Neg	Tier 3	LPE O-16:1	0.621156			LPE	0.0926236	0.100726
P437.1946/1.29	2097	1.29	437.195	Pos, merged	Tier 3	PK 26:9;O6	2.89574		PK 26:10;O6 | PK 26:8;O6 | LPG 13:3 | ST 19:5;O7;G | LPG O-11:1;O | ST 23:4;O3;S	PK	0.0486292	0.0369965
N437.1951/1.20	2098	1.2	437.195	Neg	Tier 3	PK 26:9;O6	4.37791		PK 26:8;O6 | PK 26:10;O6 | LPG 13:2 | LPG O-13:3;O	PK	0.00068536	0.000697496
N437.2541/1.27	2099	1.27	437.254	Neg	Tier 3	ST 18:0;O;GlcA	0.958253		ST 18:1;O2;Hex | ST 24:2;O7 | PR 24:3;O7	ST	0.0371789	0.0398864
N437.2576/2.04	2100	2.04	437.258	Neg	Tier 3	ST 18:0;O;GlcA	7.22915		ST 18:1;O2;Hex | ST 24:2;O7 | PR 24:3;O7	ST	0.0223912	0.0259685
P437.2668/3.28	2101	3.28	437.267	Pos	Tier 3	LPA 18:1	1.19149		ST 28:7;O4 | FA 26:7;O2 | NAT 18:2;O2 | LPA O-18:2;O | ST 21:3;O5;G	LPA	0.00485818	0.00520303
P437.2874/2.72	2102	2.72	437.287	Pos	Tier 3	DG 20:1;O	0.0274419		FA 23:1;O4 | DG O-20:2;O2 | Car 13:1;O4 | FA 23:2;O4 | ST 19:1;O;Hex | ST 25:2;O6	DG	0.00121742	0.00111132
P437.2879/1.96	2103	1.96	437.288	Pos	Tier 3	DG 20:1;O	1.33093		FA 23:1;O4 | DG O-20:2;O2 | ST 19:1;O;Hex | ST 25:2;O6 | FA 23:2;O4 | Car 13:1;O4	DG	0.000792714	0.0004807
P437.3240/4.51	2104	4.51	437.324	Pos	Tier 3	ST 27:3;O2;F2	3.31105		ST 26:1;O5 | DG 23:3 | MG 23:4;O | DG O-23:4;O | DG 21:0 | MG 21:1;O | DG O-21:1;O | DG 23:2;O | DG O-23:3;O2 | Car 14:0;O3 | FA 24:1;O3	ST	0.0837682	0.0753801
N437.3268/1.89	2105	1.89	437.327	Neg	Tier 3	ST 26:0;O5	1.14102			ST	0.0484304	0.0564874
P437.3622/15.65	2106	15.65	437.362	Pos	Tier 3	ST 27:0;O4	0.722513			ST	0.0415777	0.0421835
P437.3627/14.21	2107	14.21	437.363	Pos	Tier 3	ST 27:0;O4	0.397839		DG O-24:3 | DG 24:1 | DG O-24:2;O | DG O-22:0	ST	0.0258243	0.0218736
P437.3627/15.36	2108	15.36	437.363	Pos	Tier 3	ST 27:0;O4	0.420703			ST	0.114563	0.121332
P437.3628/15.87	2109	15.87	437.363	Pos	Tier 3	ST 27:0;O4	0.557889			ST	0.0153634	0.0155119
P437.3628/11.10	2110	11.1	437.363	Pos	Tier 3	ST 27:0;O4	0.649346		MG 24:3 | DG O-24:3 | MG O-24:4;O | MG O-22:1;O | DG 24:1 | DG O-24:2;O | MG 24:2;O | FA 25:0;O2 | MG 22:0 | DG O-22:0	ST	0.00926631	0.00746077
P437.3628/7.91	2112	7.91	437.363	Pos	Tier 3	ST 27:0;O4	0.672211		MG 24:3 | DG O-24:3 | MG O-24:4;O | MG O-22:1;O | DG 24:1 | DG O-24:2;O | MG 24:2;O | FA 25:0;O2 | MG 22:0 | DG O-22:0	ST	0.0221228	0.0261629
P437.3628/12.78	2113	12.78	437.363	Pos	Tier 3	ST 27:0;O4	0.672234		MG 24:3 | DG O-24:3 | MG O-24:4;O | MG O-22:1;O | DG 24:1 | DG O-24:2;O | MG 24:2;O | FA 25:0;O2 | MG 22:0 | DG O-22:0	ST	0.0132217	0.012196
P437.3629/5.19	2114	5.19	437.363	Pos	Tier 3	ST 27:0;O4	0.877989		MG 24:3 | DG O-24:3 | MG O-24:4;O | MG O-22:1;O | DG 24:1 | DG O-24:2;O | MG 24:2;O | FA 25:0;O2 | MG 22:0 | DG O-22:0 | NAE 20:0;O4	ST	0.017047	0.0151288
P437.3630/9.44	2115	9.44	437.363	Pos	Tier 3	ST 27:0;O4	0.969447		MG 24:3 | DG O-24:3 | MG O-24:4;O | MG O-22:1;O | DG 24:1 | DG O-24:2;O | MG 24:2;O | FA 25:0;O2 | MG 22:0 | DG O-22:0	ST	0.0166261	0.0135587
P437.3631/16.39	2116	16.39	437.363	Pos	Tier 3	ST 27:0;O4	1.31241			ST	0.706412	0.677535
P437.3633/9.26	2117	9.26	437.363	Pos	Tier 3	ST 27:0;O4	1.63251		MG 24:3 | DG O-24:3 | MG O-24:4;O | DG 24:1 | DG O-24:2;O | MG 24:2;O | MG O-22:1;O | FA 25:0;O2 | MG 22:0 | DG O-22:0	ST	0.00483433	0.00445259
N437.3635/5.32	2118	5.32	437.363	Neg	Tier 3	FA 27:2;O2	0.35211		MG 24:2 | MG O-24:3;O	FA	0.00150327	0.00183201
N438.3942/4.47	2121	4.47	438.394	Neg	Tier 3	NAE 25:1;O	2.36773			NAE	0.000921754	0.000852288
N439.2727/1.90	2126	1.9	439.273	Neg	Tier 3	ST 18:0;O2;Hex	5.73903		ST 24:1;O7	ST	0.210228	0.252577
P439.3032/2.72	2127	2.72	439.303	Pos	Tier 3	DG 20:0;O	0.505346		FA 23:0;O4 | DG O-20:1;O2 | PR 25:1;O6 | ST 19:0;O;Hex | ST 25:1;O6 | Car 13:0;O4 | FA 23:1;O4	DG	0.0202939	0.0194474
N439.3051/2.53	2128	2.53	439.305	Neg, merged	Tier 3	FA 25:3;O4	3.12767			FA	0.00308045	0.00264576
N439.3054/2.35	2129	2.35	439.305	Neg	Tier 3	FA 25:3;O4	2.49029			FA	0.00310183	0.00300135
N439.3066/2.90	2130	2.9	439.307	Neg	Tier 3	FA 25:3;O4	0.286816		ST 25:0;O6	FA	0.0656107	0.0689134
N439.3261/1.47	2131	1.47	439.326	Neg	Tier 3	ST 29:4;O3	9.9038		ST 29:5;O3 | PR 29:2;O3	ST	0.0386884	0.0463668
N439.3423/3.02	2132	3.02	439.342	Neg	Tier 3	MG 23:2;O	1.3634			MG	0.118189	0.162718
N439.3429/2.14	2133	2.14	439.343	Neg	Tier 3	FA 26:2;O3	0.0250374			FA	0.00525748	0.00607294
P439.3431/2.45	2134	2.45	439.343	Pos	Tier 3	ST 26:0;O5	2.91116		MG 23:3;O | MG 21:0;O | FA 24:0;O3	ST	0.0221413	0.0236383
P439.3776/7.89	2135	7.89	439.378	Pos	Tier 3	DG 24:0	1.37922		MG O-22:0;O | MG 24:2 | DG O-24:2 | MG O-24:3;O | DG O-24:1;O | MG 24:1;O	DG	0.000260491	0.000201323
P439.3779/12.78	2136	12.78	439.378	Pos	Tier 3	DG 24:0	0.741958		MG 24:2 | DG O-24:2 | MG O-24:3;O | MG O-22:0;O | DG O-24:1;O | MG 24:1;O	DG	0.000766812	0.000651562
P439.3784/9.65	2139	9.65	439.378	Pos	Tier 3	DG 24:0	0.396014		MG 24:2 | DG O-24:2 | MG O-24:3;O | MG O-22:0;O | DG O-24:1;O | MG 24:1;O	DG	0.00181317	0.00198657
P439.3784/12.56	2141	12.56	439.378	Pos	Tier 3	DG 24:0	0.487052		MG 24:2 | DG O-24:2 | MG O-24:3;O | MG O-22:0;O | DG O-24:1;O | MG 24:1;O	DG	0.00141926	0.00151682
P439.3784/13.95	2142	13.95	439.378	Pos	Tier 3	DG 24:0	0.55533		MG 24:2 | DG O-24:2 | MG O-24:3;O | MG O-22:0;O | DG O-24:1;O | MG 24:1;O	DG	0.00375586	0.00337394
P439.3785/9.30	2143	9.3	439.378	Pos	Tier 3	DG 24:0	0.600849		MG 24:2 | DG O-24:2 | MG O-24:3;O | MG O-22:0;O | DG O-24:1;O | MG 24:1;O	DG	0.0166793	0.0167293
P439.3785/10.95	2144	10.95	439.378	Pos	Tier 3	DG 24:0	0.646368		MG 24:2 | DG O-24:2 | MG O-24:3;O | MG O-22:0;O | DG O-24:1;O | MG 24:1;O	DG	0.00275837	0.00323497
P439.3787/11.19	2146	11.19	439.379	Pos	Tier 3	DG 24:0	1.21535		MG 24:2 | DG O-24:2 | MG O-24:3;O | MG O-22:0;O | DG O-24:1;O | MG 24:1;O	DG	0.000998957	0.000859548
P439.3789/14.18	2147	14.18	439.379	Pos	Tier 3	DG 24:0	1.64778		DG O-24:2 | DG O-24:1;O	DG	0.00153509	0.00137594
N439.3792/8.12	2148	8.12	439.379	Neg	Tier 3	FA 27:1;O2	0.304976		FAHFA 27:1;O | MG 24:1 | MG O-24:2;O	FA	0.00150877	0.00162873
N439.3792/8.45	2149	8.45	439.379	Neg	Tier 3	FA 27:1;O2	0.191179		FAHFA 27:1;O | MG 24:1 | MG O-24:2;O	FA	0.00153503	0.00203219
N439.3793/6.57	2150	6.57	439.379	Neg	Tier 3	FA 27:1;O2	0.0318631		FAHFA 27:1;O | MG 24:1 | MG O-24:2;O	FA	0.00151671	0.00175058
N441.2597/1.54	2152	1.54	441.26	Neg	Tier 3	LPG O-14:0	5.76078		ST 27:5;O5	LPG	0.000839825	0.000860607
N441.2818/2.52	2153	2.52	441.282	Neg	Tier 3	ST 24:0;O7	9.01691			ST	0.035914	0.0350693
N441.3219/3.05	2155	3.05	441.322	Neg	Tier 3	FA 25:1;O4	0.68884		FA 25:2;O4	FA	0.0266661	0.0270115
N441.3247/3.79	2157	3.79	441.325	Neg	Tier 3	FA 25:1;O4	5.81431		FA 25:2;O4	FA	0.0159166	0.0160604
N441.3357/3.36	2158	3.36	441.336	Neg	Tier 3	ST 29:3;O3	3.82702		ST 29:4;O3 | FA 29:6;O | MG O-26:7	ST	0.694854	0.831793
N441.3412/1.49	2159	1.49	441.341	Neg	Tier 3	ST 29:3;O3	8.54441		ST 29:4;O3	ST	0.0262209	0.0343318
N442.2268/1.88	2160	1.88	442.227	Neg	Tier 3	ST 20:1;O4;T	0.260048		NAT 20:4;O2 | ST 23:5;O5;G	ST	0.0315322	0.0415339
N443.1487/1.15	2161	1.15	443.149	Neg	Tier 3	PK 22:8;O8;N2	6.11082			PK	0.00171218	0.00184942
N443.2468/4.34	2163	4.34	443.247	Neg	Tier 3	ST 26:5;O6	6.46592		ST 23:0;O3;S | ST 20:4;O;Hex	ST	0.0277863	0.0354615
N443.2651/2.66	2164	2.66	443.265	Neg	Tier 3	FA 23:2;O6	0.0586556		ST 23:0;O8	FA	0.00434916	0.00401713
N443.2824/1.23	2165	1.23	443.282	Neg	Tier 3	ST 27:4;O5	4.7622		PR 27:3;O5	ST	0.922036	1.40426
N443.3156/3.31	2167	3.31	443.316	Neg	Tier 3	ST 28:4;O4	2.46777		ST 28:3;O4 | FA 28:6;O2 | MG O-25:7;O	ST	0.0150952	0.0172757
N443.3385/1.97	2168	1.97	443.338	Neg	Tier 3	FA 25:0;O4	1.50224		FA 25:1;O4	FA	0.00308229	0.00373552
P444.3798/2.80	2170	2.8	444.38	Pos	Tier 3	ST 29:3;O2	8.62551		ST 29:4;O2 | Cer 29:5;O | Cer 29:4;O2 | FA 29:6	ST	0.225072	0.221776
P444.3800/3.00	2171	3	444.38	Pos	Tier 3	ST 29:3;O2	8.22044		ST 29:4;O2 | Cer 29:5;O | Cer 29:4;O2 | FA 29:6	ST	0.217149	0.200134
N445.0732/1.07	2172	1.07	445.073	Neg	Tier 3	PK 21:9;O11	10.041			PK	0.00777718	0.00996387
P445.1200/2.99	2174	2.99	445.12	Pos	Tier 3	BMP 11:3	7.60694			BMP	0.0173086	0.018899
P445.1201/1.78	2175	1.78	445.12	Pos	Tier 3	ST 19:4;O7;S	8.63138		BMP 11:3	ST	0.0527072	0.0563263
P445.1202/3.39	2176	3.39	445.12	Pos	Tier 3	ST 19:4;O7;S	8.72124		BMP 11:3	ST	0.0691785	0.0698662
P445.1204/4.10	2177	4.1	445.12	Pos	Tier 3	BMP 11:3	6.79816		ST 19:4;O7;S	BMP	0.00991793	0.0118769
N445.1564/1.07	2178	1.07	445.156	Neg	Tier 3	ST 20:2;O6;S	5.8384			ST	0.127652	0.149205
N445.1869/1.21	2179	1.21	445.187	Neg	Tier 3	ST 18:4;O2;GlcA	0.12579		ST 18:5;O3;Hex | ST 21:3;O8;S | ST 24:6;O8 | ST 21:1;O5;S	ST	0.0548179	0.0643643
N445.2361/2.40	2180	2.4	445.236	Neg	Tier 3	LPA 19:3	0.051658		NA 21:3;O5;N;S | LPA O-19:4;O	LPA	0.00023528	0.000225885
N445.2436/1.17	2181	1.17	445.244	Neg	Tier 3	ST 26:4;O;S	3.93942			ST	0.0268778	0.0274121
P445.2882/1.08	2184	1.08	445.288	Pos	Tier 3	ST 20:0;O6;G	5.85464		Car 15:3;O3	ST	0.0134259	0.0146892
N445.3188/4.04	2186	4.04	445.319	Neg	Tier 3	FA 24:0;O5	3.93201			FA	0.00560627	0.00383063
N447.3455/1.87	2201	1.87	447.345	Neg	Tier 3	ST 28:1;O4	5.61982			ST	0.065664	0.0768857
P447.3471/6.66	2202	6.66	447.347	Pos	Tier 3	ST 28:2;O4	0.50073		ST 28:3;O4 | MG 25:5 | DG O-25:5 | MG O-25:6;O | DG 25:3 | DG O-25:4;O | MG 25:4;O | MG 23:2 | DG O-23:2 | MG O-23:3;O | FA 26:2;O2 | NAE 21:2;O4	ST	0.00516858	0.00557045
N447.3490/5.19	2203	5.19	447.349	Neg	Tier 3	FA 28:4;O2	2.15939		ST 28:1;O4 | MG 25:4 | MG O-25:5;O	FA	0.0101417	0.00891265
N448.2832/2.46	2204	2.46	448.283	Neg	Tier 3	LPE O-17:2	0.381455			LPE	0.00169319	0.00196515
N448.2836/2.12	2205	2.12	448.284	Neg	Tier 3	LPE O-17:2	0.48853			LPE	0.000611611	0.00059753
N448.3042/1.55	2206	1.55	448.304	Neg	Tier 3	ST 24:1;O4;G	5.83978			ST	0.0187572	0.0234109
P449.1491/1.35	2208	1.35	449.149	Pos	Tier 3	ST 19:2;O7;S	3.29957		PK 22:7;O10 | PK 22:8;O10	ST	0.00646228	0.020335
N449.2268/2.59	2210	2.59	449.227	Neg	Tier 3	LPG O-15:3	9.30933		LPA 18:2;O	LPG	0.000918153	0.000983942
N449.2907/2.14	2211	2.14	449.291	Neg	Tier 3	FA 26:5;O4	0.454049		ST 20:1;O;Hex | ST 26:2;O6	FA	0.00382018	0.0036087
P449.3241/4.18	2212	4.18	449.324	Pos	Tier 1	DG 4:0_18:1	1.321	660.5		DG	0.0566576	0.0508909
P449.3266/1.68	2213	1.68	449.327	Pos	Tier 3	ST 28:1;O5	0.977018		ST 27:2;O5 | ST 27:3;O5 | SPB 22:3;O7 | Car 15:1;O3	ST	0.0093963	0.0060917
N449.3267/2.50	2214	2.5	449.327	Neg	Tier 3	FA 27:4;O3	1.19957		ST 27:1;O5 | MG 24:4;O	FA	0.00134445	0.00160076
N449.3268/2.08	2215	2.08	449.327	Neg	Tier 3	FA 27:4;O3	1.06604		ST 27:1;O5 | MG 24:4;O	FA	0.00110806	0.00118985
N449.3269/2.29	2216	2.29	449.327	Neg	Tier 3	FA 27:4;O3	0.843484		ST 27:1;O5 | MG 24:4;O	FA	0.0013188	0.00151186
N449.3278/4.16	2217	4.16	449.328	Neg	Tier 3	FA 27:4;O3	1.3153		ST 27:1;O5 | MG 24:4;O	FA	0.00153809	0.00131542
P449.3304/3.92	2218	3.92	449.33	Pos	Tier 3	SPB 21:3;O6;N2	6.56532		ST 28:1;O5 | ST 27:2;O5 | ST 27:3;O5 | MG 24:5;O	SPB	0.167699	0.165245
N449.3402/6.69	2219	6.69	449.34	Neg	Tier 3	PR 31:7;O2	5.10526			PR	0.00118197	0.00113203
P449.3488/1.25	2220	1.25	449.349	Pos	Tier 3	LSM 18:0;O2	3.32036			LSM	0.0754717	0.0777659
N449.3606/2.01	2221	2.01	449.361	Neg	Tier 3	ST 28:0;O4	6.6628		FA 28:3;O2 | MG 25:3 | MG O-25:4;O	ST	0.0155424	0.0171502
P449.3630/15.98	2222	15.98	449.363	Pos	Tier 3	ST 28:1;O4	1.05483			ST	0.00176413	0.00194683
N449.3631/4.94	2223	4.94	449.363	Neg	Tier 3	ST 28:0;O4	1.14384		FA 28:3;O2 | MG 25:3 | MG O-25:4;O	ST	0.0214268	0.0222341
N450.2980/1.92	2224	1.92	450.298	Neg	Tier 3	LPE O-17:1	2.13414			LPE	0.000636347	0.000608195
N450.2985/2.56	2225	2.56	450.299	Neg	Tier 3	LPE O-17:1	1.04597			LPE	0.00705135	0.00705058
N450.3200/1.69	2226	1.69	450.32	Neg	Tier 3	ST 24:0;O4;G	5.59158			ST	1.81725	2.02661
N451.2655/1.75	2228	1.75	451.265	Neg	Tier 3	ST 19:0;O;GlcA	10.3686		ST 19:1;O2;Hex | ST 25:2;O7	ST	0.21772	0.506269
N451.2745/1.35	2229	1.35	451.275	Neg	Tier 3	ST 19:0;O;GlcA	9.6859		ST 19:1;O2;Hex | ST 25:2;O7	ST	0.039527	0.0349281
P451.2826/3.72	2230	3.72	451.283	Pos	Tier 3	LPA 19:1	1.59767		ST 29:7;O4 | ST 22:3;O5;G | FA 27:7;O2 | NAT 19:2;O2 | LPA O-19:2;O	LPA	0.00435686	0.00461693
N451.3255/3.09	2231	3.09	451.325	Neg	Tier 3	ST 30:6;O3	8.22245		ST 30:5;O3	ST	0.0704861	0.0747831
N451.3396/3.31	2232	3.31	451.34	Neg	Tier 3	ST 27:0;O5	7.35366		FA 27:3;O3 | MG 24:3;O	ST	0.0440695	0.0485007
P451.3397/4.99	2233	4.99	451.34	Pos	Tier 3	ST 27:1;O5	4.67719		DG 24:3 | MG 24:4;O | DG O-24:4;O | DG 22:0 | MG 22:1;O | DG O-22:1;O | DG 24:2;O | DG O-24:3;O2 | Car 15:0;O3 | FA 25:1;O3	ST	0.0666592	0.0672097
P451.3397/5.19	2234	5.19	451.34	Pos, merged	Tier 1	DG 6:0_16:0	0.905	648.7		DG	0.0251748	0.022453
N451.3424/2.27	2235	2.27	451.342	Neg	Tier 3	ST 27:0;O5	1.03912		FA 27:3;O3 | MG 24:3;O	ST	0.0263537	0.0295853
P451.3785/16.70	2237	16.7	451.379	Pos	Tier 3	ST 28:0;O4	0.784264			ST	0.0119713	0.0120955
P451.3787/8.87	2238	8.87	451.379	Pos	Tier 3	ST 28:0;O4	1.02796		MG 25:3 | DG O-25:3 | MG O-23:1;O | MG O-25:4;O | DG 25:1 | DG O-25:2;O | MG 25:2;O | MG 23:0 | DG O-23:0 | FA 26:0;O2 | NAE 21:0;O4	ST	0.00219123	0.00202219
N451.3793/6.07	2239	6.07	451.379	Neg	Tier 1	FAHFA 10:0_18:1	-0.02	869		FAHFA	0.00414392	0.00406935
P451.4512/15.15	2240	15.15	451.451	Pos	Tier 3	WE 30:1	0.584781		PR 30:2;O2	WE	0.0999462	0.106856
N452.2779/1.98	2241	1.98	452.278	Neg	Tier 1	LPE 16:0	-0.749	989.5		LPE	0.0448402	0.0481951
N452.2785/2.09	2242	2.09	452.278	Neg, merged	Tier 1	LPE 16:0	0.471	990.7		LPE	0.235166	0.231452
P452.3176/2.89	2244	2.89	452.318	Pos	Tier 3	ST 26:3;O3;S	3.66999		LPC O-14:1 | ST 29:7;O3 | LPE O-17:0;O | LPC O-14:0;O | LPE O-17:1 | LPA O-19:2	ST	0.0280713	0.030245
N453.2848/1.73	2252	1.73	453.285	Neg	Tier 3	ST 19:0;O2;Hex	2.2701		ST 25:1;O7	ST	0.107455	0.0279142
N453.2851/1.34	2253	1.34	453.285	Neg	Tier 3	ST 19:0;O2;Hex	1.45383		ST 25:1;O7	ST	0.0226917	0.0254743
P453.2980/4.55	2254	4.55	453.298	Pos	Tier 3	ST 29:6;O4	4.24886		ST 22:2;O5;G | MG 24:6 | DG O-24:6 | DG 26:7 | NAE 22:6;O4 | FA 27:6;O2 | NAT 19:1;O2	ST	0.0125408	0.0131631
P453.2981/4.74	2255	4.74	453.298	Pos	Tier 3	ST 29:6;O4	4.09444		ST 22:2;O5;G | MG 24:6 | DG O-24:6 | DG 26:7 | NAE 22:6;O4 | FA 27:6;O2 | NAT 19:1;O2	ST	0.0110304	0.0105883
P453.3190/2.89	2256	2.89	453.319	Pos	Tier 3	ST 27:3;O3;F2	3.31555		FA 24:0;O4 | ST 20:0;O;Hex | ST 26:1;O6 | Car 14:0;O4 | FA 24:1;O4	ST	0.0165518	0.01722
P453.3192/2.72	2257	2.72	453.319	Pos	Tier 3	ST 27:3;O3;F2	3.82291		FA 24:0;O4 | ST 20:0;O;Hex | ST 26:1;O6 | Car 14:0;O4 | FA 24:1;O4	ST	0.0127203	0.0126042
N453.3228/3.14	2258	3.14	453.323	Neg	Tier 3	ST 26:0;O6	1.40297		FA 26:3;O4	ST	0.254829	0.306711
N453.3358/3.21	2259	3.21	453.336	Neg	Tier 3	ST 30:4;O3	3.65954		ST 30:5;O3 | FA 30:7;O | PR 30:3;O3	ST	0.158485	0.19121
P453.3940/14.58	2263	14.58	453.394	Pos	Tier 3	DG O-25:2	0.405828		DG 25:0 | DG O-25:1;O	DG	0.000464779	0.000481652
P453.3941/13.29	2264	13.29	453.394	Pos	Tier 3	MG 25:2	0.626387		DG O-25:2 | MG O-25:3;O | DG 25:0 | DG O-25:1;O | MG 25:1;O | MG O-23:0;O	MG	0.000245341	0.000192756
P453.3942/11.77	2265	11.77	453.394	Pos	Tier 3	MG 25:2	0.780778		DG O-25:2 | MG O-25:3;O | DG 25:0 | DG O-25:1;O | MG 25:1;O | MG O-23:0;O	MG	0.000384628	0.000291751
P453.3942/10.27	2266	10.27	453.394	Pos	Tier 3	MG 25:2	0.824889		DG O-25:2 | MG O-25:3;O | DG 25:0 | DG O-25:1;O | MG 25:1;O | MG O-23:0;O	MG	0.00117734	0.00111132
P453.3943/7.49	2268	7.49	453.394	Pos	Tier 3	MG 25:2	0.957224		DG O-25:2 | MG O-25:3;O | DG 25:0 | DG O-25:1;O | MG 25:1;O | MG O-23:0;O	MG	0.000626547	0.000697252
N453.3948/9.46	2269	9.46	453.395	Neg	Tier 3	FA 28:1;O2	0.273492		MG 25:1 | MG O-25:2;O	FA	0.000951074	0.000900155
N453.3949/7.47	2270	7.47	453.395	Neg	Tier 3	FA 28:1;O2	0.163213		MG 25:1 | MG O-25:2;O	FA	0.00186305	0.00216336
N455.1020/1.07	2275	1.07	455.102	Neg	Tier 1	Flavin mononucleotide (riboflavin-5?-phosphate, metabolite involved in enzymatic reactions)	10.148	626.4		Other	0.29097	0.317182
N455.3167/2.17	2276	2.17	455.317	Neg	Tier 3	ST 29:5;O4	0.0131776		ST 29:4;O4 | FA 29:7;O2 | MG 26:7	ST	0.102745	0.098853
N455.3369/2.04	2278	2.04	455.337	Neg	Tier 3	FA 26:2;O4	2.09515		FA 26:1;O4	FA	0.000697576	0.000897979
N455.3392/4.13	2279	4.13	455.339	Neg	Tier 3	FA 26:2;O4	3.13173		FA 26:1;O4	FA	0.00242747	0.00266938
N455.3482/3.76	2280	3.76	455.348	Neg	Tier 3	ST 30:4;O3	10.627		ST 30:3;O3 | FA 30:6;O | PR 30:2;O3 | MG O-27:7	ST	0.0978951	0.129246
N455.3511/3.44	2281	3.44	455.351	Neg	Tier 3	ST 30:3;O3	4.28021		ST 30:4;O3 | PR 30:2;O3	ST	0.0732955	0.0955265
N455.3517/4.31	2282	4.31	455.352	Neg	Tier 3	ST 30:3;O3	3.00647		ST 30:4;O3 | FA 30:6;O | PR 30:2;O3	ST	0.0405473	0.0420988
P455.3853/8.92	2283	8.92	455.385	Pos	Tier 3	FA 29:3	1.42297		ST 31:4;O2 | NAE 24:3;O2 | MG O-28:6	FA	0.406649	0.725342
P456.3351/1.86	2288	1.86	456.335	Pos	Tier 3	Car 18:2;O2	6.95761		PR 25:1;O6 | ST 19:0;O;Hex | ST 25:1;O6	Car	0.0579746	0.0594457
N457.1816/2.55	2293	2.55	457.182	Neg	Tier 3	BMP 12:0;O	6.18354			BMP	0.00826798	0.0058001
P457.3313/14.34	2295	14.34	457.331	Pos	Tier 3	ST 29:5;O4	0.118076		ST 29:4;O4 | DG O-26:7 | DG 26:5 | DG O-26:6;O | DG O-24:4 | ST 22:0;O5;G | NAE 22:4;O4	ST	0.00172699	0.00142558
N457.3342/3.99	2296	3.99	457.334	Neg	Tier 3	ST 29:4;O4	4.10203		ST 29:3;O4 | FA 29:6;O2 | MG 26:6 | MG O-26:7;O	ST	0.0213429	0.0225793
N457.3531/5.11	2297	5.11	457.353	Neg	Tier 3	FA 26:0;O4	0.861479		FA 26:1;O4	FA	0.000864946	0.0007292
P457.3969/8.91	2298	8.91	457.397	Pos	Tier 3	NAE 24:2;O2	6.78186		FA 29:2	NAE	0.00534192	0.00536557
P457.3971/9.37	2299	9.37	457.397	Pos	Tier 3	NAE 24:2;O2	6.3446		FA 29:2	NAE	0.00147175	0.001495
P458.3479/3.53	2301	3.53	458.348	Pos	Tier 3	Car 18:1;O2	0.556346		ST 25:0;O6 | FA 25:3;O4	Car	0.123723	0.133236
P458.3480/2.83	2302	2.83	458.348	Pos	Tier 3	Car 18:1;O2	0.796338		ST 25:0;O6 | FA 25:3;O4	Car	0.0376711	0.0319313
P458.3480/1.92	2303	1.92	458.348	Pos	Tier 3	Car 18:1;O2	0.883608		ST 25:0;O6 | FA 25:3;O4	Car	0.278956	0.295364
P458.4026/8.88	2304	8.88	458.403	Pos	Tier 3	ST 30:3;O2;N	7.38434		ST 30:3;O2 | ST 30:4;O2 | Cer 30:5;O | FA 30:6 | Cer 30:4;O2 | NAE 28:5	ST	0.044326	0.0482186
P458.4031/9.36	2305	9.36	458.403	Pos	Tier 3	ST 30:3;O2	8.43581		ST 30:4;O2 | ST 30:3;O2;N | FA 30:6 | Cer 30:5;O | Cer 30:4;O2 | NAE 28:5	ST	0.0172018	0.0190727
N459.2906/2.76	2310	2.76	459.291	Neg	Tier 3	ST 28:5;O3;S	6.96944		LPA O-21:3	ST	0.5304	0.594091
N459.2947/1.98	2311	1.98	459.295	Neg	Tier 3	ST 28:5;O3;S	1.78317			ST	0.0384718	0.0431893
N459.3293/3.86	2314	3.86	459.329	Neg	Tier 3	FA 25:0;O5	7.37815			FA	0.0242936	0.0279409
P459.3473/15.20	2317	15.2	459.347	Pos	Tier 3	ST 29:3;O4	0.944819		ST 29:4;O4	ST	0.00263691	0.00254972
N459.3693/6.69	2319	6.69	459.369	Neg	Tier 3	FA 26:0;O4	0.296058			FA	0.00167186	0.00127253
N460.2835/1.98	2321	1.98	460.283	Neg	Tier 3	LPE O-18:3	0.258536			LPE	0.0029653	0.00311454
P460.3633/2.84	2323	2.84	460.363	Pos	Tier 3	FA 25:1;O4	0.102093		Car 18:0;O2	FA	0.09486	0.0840019
P460.3634/4.92	2324	4.92	460.363	Pos	Tier 3	DG 22:1;O	0.341035		DG O-22:2;O2 | FA 25:1;O4 | Car 18:0;O2 | FA 25:2;O4 | NAE 23:1;O4	DG	0.00202968	0.00193279
P460.3636/4.37	2325	4.37	460.364	Pos	Tier 3	DG 22:1;O	0.710308		DG O-22:2;O2 | FA 25:1;O4 | Car 18:0;O2 | FA 25:2;O4 | NAE 23:1;O4	DG	0.00363612	0.00309028
P460.3637/4.65	2326	4.65	460.364	Pos	Tier 3	DG 22:1;O	0.84064		DG O-22:2;O2 | FA 25:1;O4 | Car 18:0;O2 | FA 25:2;O4 | NAE 23:1;O4	DG	0.00947787	0.00984387
P460.3641/4.24	2327	4.24	460.364	Pos	Tier 3	DG 22:1;O	1.81813		DG O-22:2;O2 | FA 25:1;O4 | Car 18:0;O2 | FA 25:2;O4 | NAE 23:1;O4	DG	0.00166118	0.0015173
N461.3041/4.24	2328	4.24	461.304	Neg	Tier 3	LPA O-21:2	0.841094			LPA	0.00199738	0.00114255
N461.3044/4.13	2329	4.13	461.304	Neg	Tier 3	LPA O-21:2	1.29632			LPA	0.00256571	0.00141712
N461.3110/2.74	2330	2.74	461.311	Neg	Tier 3	ST 28:3;O3;S	3.29279		ST 28:4;O3;S	ST	0.0847846	0.0956991
P461.3241/3.69	2331	3.69	461.324	Pos	Tier 3	ST 28:4;O5	4.40254		ST 28:3;O5 | MG 25:6;O | MG 23:3;O | Car 16:2;O3 | FA 26:3;O3	ST	0.00778073	0.00505548
P461.3596/2.17	2332	2.17	461.36	Pos	Tier 3	MG 24:2	1.25282		ST 29:3;O4 | ST 29:2;O4 | MG O-24:3;O | MG 26:5 | MG O-26:6;O | Car 17:1;O2 | FA 27:2;O2 | MG 26:4;O	MG	0.000554216	0.000710579
N461.3612/1.97	2333	1.97	461.361	Neg	Tier 3	ST 29:2;O4	5.36239		FA 29:4;O2 | MG 26:4 | ST 29:1;O4	ST	0.0415118	0.0253252
P461.3616/5.34	2334	5.34	461.362	Pos	Tier 3	ST 29:3;O4	2.13715		ST 29:2;O4 | MG 26:5 | DG O-26:5 | MG O-26:6;O | MG 24:2 | DG O-24:2 | DG 26:3 | MG O-24:3;O | DG O-26:4;O | MG 26:4;O | FA 27:2;O2 | NAE 22:2;O4 | Car 17:1;O2	ST	0.0242088	0.0249132
P461.3628/15.75	2335	15.75	461.363	Pos	Tier 3	ST 29:3;O4	0.572218		ST 29:2;O4	ST	0.00448769	0.00488592
N462.2988/2.42	2336	2.42	462.299	Neg	Tier 3	LPE O-18:2	0.456415			LPE	0.0225628	0.0223692
N462.3216/1.62	2337	1.62	462.322	Neg	Tier 3	ST 25:1;O4;G	1.98563			ST	0.0192743	0.0263922
N462.3560/3.80	2338	3.8	462.356	Neg	Tier 3	Cer 28:4;O3	6.3436		ST 26:0;O3;G	Cer	0.00496529	0.0047794
N463.2889/1.22	2340	1.22	463.289	Neg	Tier 3	ST 27:4;O4;S	0.224482		ST 27:5;O4;S | ST 27:2;O;S | ST 30:7;O4	ST	0.0926397	0.104
P463.3032/2.85	2341	2.85	463.303	Pos	Tier 3	ST 27:3;O6	4.89097		ST 21:2;O;Hex | Car 15:2;O4 | FA 25:3;O4	ST	0.0081026	0.00844046
P463.3034/2.27	2342	2.27	463.303	Pos	Tier 3	ST 27:3;O6	4.35136		ST 21:2;O;Hex | Car 15:2;O4 | FA 25:3;O4	ST	0.00791691	0.00783757
P463.3398/4.58	2343	4.58	463.34	Pos	Tier 3	ST 28:2;O5	4.29706		DG 25:4 | MG 25:5;O | DG O-25:5;O | DG 23:1 | MG 23:2;O | DG O-23:2;O | DG 25:3;O | DG O-25:4;O2 | Car 16:1;O3 | FA 26:2;O3	ST	0.0130298	0.0125665
P463.3399/4.72	2344	4.72	463.34	Pos	Tier 3	ST 28:2;O5	4.1244		DG 25:4 | MG 25:5;O | DG O-25:5;O | DG 23:1 | MG 23:2;O | DG O-23:2;O | DG 25:3;O | DG O-25:4;O2 | Car 16:1;O3 | FA 26:2;O3	ST	0.0223023	0.022219
P463.3780/12.91	2345	12.91	463.378	Pos	Tier 3	ST 29:2;O4	0.444561		MG 26:4 | DG O-26:4 | MG O-26:5;O | DG 26:2 | DG O-26:3;O | MG 26:3;O | ST 29:1;O4 | MG 24:1 | DG O-24:1 | MG O-24:2;O | FA 27:1;O2 | NAE 22:1;O4	ST	0.00207981	0.00211012
P463.3782/8.10	2346	8.1	463.378	Pos	Tier 3	ST 29:2;O4	0.0733742		MG 26:4 | DG O-26:4 | MG O-26:5;O | DG 26:2 | DG O-26:3;O | MG 26:3;O | ST 29:1;O4 | MG 24:1 | DG O-24:1 | MG O-24:2;O | FA 27:1;O2 | NAE 22:1;O4	ST	0.0022717	0.00268789
P463.3783/9.62	2347	9.62	463.378	Pos	Tier 3	ST 29:2;O4	0.2676		MG 26:4 | DG O-26:4 | MG O-26:5;O | DG 26:2 | DG O-26:3;O | MG 26:3;O | ST 29:1;O4 | MG 24:1 | DG O-24:1 | MG O-24:2;O | FA 27:1;O2 | NAE 22:1;O4	ST	0.00113895	0.000860374
P463.3783/15.44	2348	15.44	463.378	Pos	Tier 3	ST 29:2;O4	0.267622		ST 29:1;O4	ST	0.00926631	0.0093448
P463.3784/16.39	2349	16.39	463.378	Pos	Tier 3	ST 29:2;O4	0.397084		ST 29:1;O4	ST	0.0475076	0.0512017
P463.3785/14.29	2350	14.29	463.378	Pos	Tier 3	ST 29:2;O4	0.61289		DG O-26:4 | DG 26:2 | DG O-26:3;O | ST 29:1;O4 | DG O-24:1 | NAE 22:1;O4	ST	0.00310115	0.00313377
P463.3785/11.24	2351	11.24	463.378	Pos	Tier 3	ST 29:2;O4	0.634471		MG 26:4 | DG O-26:4 | MG O-26:5;O | DG 26:2 | DG O-26:3;O | MG 26:3;O | ST 29:1;O4 | MG 24:1 | DG O-24:1 | MG O-24:2;O | FA 27:1;O2 | NAE 22:1;O4	ST	0.00142987	0.0014507
N464.2780/1.95	2355	1.95	464.278	Neg	Tier 1	LPE 17:1	-0.489	883.3		LPE	0.0182161	0.0177533
P464.2797/2.17	2356	2.17	464.28	Pos	Tier 3	LPE 17:2	5.45361		LPC 14:2 | NA 21:3;O5;N;S | LPC O-14:3;O | LPA 19:3 | ST 27:7;O3;G | LPC 14:1;O | ST 26:4;O;S | LPE O-17:3;O | LPE 17:1;O | LPE O-15:0;O | LPA O-19:4;O | LPC O-12:0;O | SPBP 20:0;O4	LPE	0.00557965	0.00340252
N464.3156/3.18	2357	3.18	464.316	Neg	Tier 3	LPE O-18:1	2.04387			LPE	0.0205265	0.022687
N464.3156/2.58	2358	2.58	464.316	Neg	Tier 3	LPE O-18:1	2.08694			LPE	0.00371502	0.00368964
P464.3595/2.09	2359	2.09	464.36	Pos	Tier 3	FA 24:0;O5	2.91154			FA	0.0717446	0.0730205
N465.1889/1.30	2362	1.3	465.189	Neg	Tier 3	LPG 14:3;O	1.38008		PK 27:10;O7 | PK 27:9;O7	LPG	0.00077033	0.000788958
N465.3189/3.34	2363	3.34	465.319	Neg	Tier 3	ST 28:3;O3;F2	0.698446		FA 27:4;O4 | ST 27:1;O6 | ST 21:0;O;Hex	ST	25.2882	28.6233
P465.3189/2.85	2364	2.85	465.319	Pos	Tier 3	ST 28:1;O6	4.63338		ST 27:2;O6 | FA 25:1;O4 | ST 21:1;O;Hex | Car 15:1;O4 | FA 25:2;O4	ST	0.102889	0.106058
P465.3193/2.57	2365	2.57	465.319	Pos	Tier 3	ST 28:1;O6	3.70928		ST 27:2;O6 | FA 25:1;O4 | ST 21:1;O;Hex | FA 25:2;O4 | Car 15:1;O4	ST	0.0343045	0.0372724
N465.3208/2.76	2366	2.76	465.321	Neg	Tier 3	ST 28:3;O3;F2	4.73867		FA 27:4;O4 | ST 27:1;O6 | ST 21:0;O;Hex	ST	0.0677466	0.0876967
N465.3219/2.15	2367	2.15	465.322	Neg	Tier 3	FA 27:4;O4	0.502878		ST 27:1;O6 | ST 28:3;O3;F2 | ST 21:0;O;Hex	FA	0.000599231	0.00102822
N465.3226/4.09	2368	4.09	465.323	Neg	Tier 3	FA 27:4;O4	0.872513		ST 27:1;O6 | ST 21:0;O;Hex | ST 28:3;O3;F2	FA	0.00263943	0.00249656
N465.3431/3.88	2369	3.88	465.343	Neg	Tier 3	LSM 18:0;O2	6.77994			LSM	0.00765439	0.00710866
N465.3527/3.68	2371	3.68	465.353	Neg	Tier 3	PR 35:13	0.0343825			PR	0.00310916	0.00343526
P465.3554/5.75	2372	5.75	465.355	Pos	Tier 3	ST 29:3;O2;F2	3.305		ST 28:1;O5 | DG 25:3 | MG 25:4;O | DG O-25:4;O | MG 23:1;O | DG O-23:1;O | DG 25:2;O | DG O-25:3;O2 | Car 16:0;O3 | FA 26:1;O3	ST	0.0220175	0.0224011
P465.3941/15.26	2373	15.26	465.394	Pos	Tier 3	ST 29:0;O4	0.481313			ST	0.0228656	0.0231987
P465.3941/16.24	2374	16.24	465.394	Pos	Tier 3	ST 29:0;O4	0.524287			ST	0.0790576	0.0814592
P465.3941/9.57	2375	9.57	465.394	Pos	Tier 3	MG 26:3	0.631723		DG O-26:3 | MG O-26:4;O | DG 26:1 | DG O-26:2;O | ST 29:0;O4 | MG 26:2;O | MG 24:0 | DG O-24:0 | MG O-24:1;O | FA 27:0;O2 | NAE 22:0;O4	MG	0.00203164	0.00201751
P465.3942/9.81	2376	9.81	465.394	Pos	Tier 3	MG 26:3	0.674697		DG O-26:3 | MG O-26:4;O | DG 26:1 | DG O-26:2;O | ST 29:0;O4 | MG 26:2;O | MG 24:0 | DG O-24:0 | MG O-24:1;O | FA 27:0;O2 | NAE 22:0;O4	MG	0.00151945	0.00163248
P465.3942/14.10	2377	14.1	465.394	Pos	Tier 3	DG O-26:3	0.696184		DG 26:1 | DG O-26:2;O | ST 29:0;O4 | DG O-24:0 | NAE 22:0;O4	DG	0.00122866	0.000931415
P465.3942/11.32	2378	11.32	465.394	Pos	Tier 3	MG 26:3	0.739158		DG O-26:3 | MG O-26:4;O | DG 26:1 | DG O-26:2;O | ST 29:0;O4 | MG 26:2;O | MG 24:0 | DG O-24:0 | MG O-24:1;O | FA 27:0;O2 | NAE 22:0;O4	MG	0.000849406	0.000774355
P465.3942/12.68	2379	12.68	465.394	Pos	Tier 3	MG 26:3	0.73918		DG O-26:3 | MG O-26:4;O | DG 26:1 | DG O-26:2;O | ST 29:0;O4 | MG 26:2;O | MG 24:0 | DG O-24:0 | MG O-24:1;O | FA 27:0;O2 | NAE 22:0;O4	MG	0.000528802	0.000471657
P465.3942/11.10	2380	11.1	465.394	Pos	Tier 3	MG 26:3	0.760646		DG O-26:3 | MG O-26:4;O | DG 26:1 | DG O-26:2;O | ST 29:0;O4 | MG 26:2;O | MG 24:0 | DG O-24:0 | MG O-24:1;O | FA 27:0;O2 | NAE 22:0;O4	MG	0.000890459	0.000761028
N465.3949/6.93	2382	6.93	465.395	Neg	Tier 3	FA 29:2;O2	0.0730562		MG 26:2 | MG O-26:3;O	FA	0.00115998	0.00127004
N466.2936/2.30	2387	2.3	466.294	Neg	Tier 1	LPE 17:0	-0.65	761.4		LPE	0.01429	0.0147195
N467.2650/1.24	2392	1.24	467.265	Neg	Tier 3	ST 19:0;O2;GlcA	0.136967		ST 19:1;O3;Hex | ST 25:2;O8	ST	0.0576552	0.0710643
P467.3016/1.07	2393	1.07	467.302	Pos	Tier 3	ST 20:0;O;GlcA	2.75839		ST 20:1;O2;Hex | ST 26:2;O7	ST	0.0196282	0.019192
P467.3139/4.95	2394	4.95	467.314	Pos	Tier 3	ST 28:4;O2;F3	1.58352		MG 25:6 | ST 30:6;O4 | DG O-25:6 | DG 27:7 | MG O-25:7;O | FA 28:6;O2 | NAT 20:1;O2 | ST 23:2;O5;G | Car 18:5;O2 | NAE 23:6;O4	ST	0.0344531	0.0332469
N467.3249/1.63	2395	1.63	467.325	Neg	Tier 3	NA 29:6;O2;N	6.49869		ST 27:0;O;S	NA	0.000854561	0.000869694
P467.3343/3.39	2396	3.39	467.334	Pos	Tier 3	ST 28:3;O3;F2	2.50998		FA 25:0;O4 | ST 27:1;O6 | Car 15:0;O4 | ST 21:0;O;Hex | FA 25:1;O4	ST	0.0916046	0.0839022
N467.3364/2.15	2397	2.15	467.336	Neg	Tier 3	ST 27:0;O6	2.96146		FA 27:3;O4	ST	0.0157801	0.0251369
N467.3369/2.28	2398	2.28	467.337	Neg	Tier 3	ST 27:0;O6	1.93436			ST	0.0242012	0.0271689
N467.3387/3.17	2399	3.17	467.339	Neg	Tier 3	ST 27:0;O6	1.93864		FA 27:3;O4	ST	0.215442	0.260438
N467.3403/3.79	2400	3.79	467.34	Neg	Tier 3	ST 27:0;O6	5.36226		FA 27:3;O4	ST	0.100215	0.123786
N467.3515/3.47	2401	3.47	467.351	Neg	Tier 3	ST 31:5;O3	3.4642		FA 31:7;O	ST	0.695385	0.781645
P467.4085/9.64	2402	9.64	467.408	Pos	Tier 3	DG 26:0	2.1309		MG 26:2 | DG O-26:2 | MG O-26:3;O | MG O-24:0;O | DG O-26:1;O | MG 26:1;O	DG	0.000743841	0.0006073
P467.4098/14.01	2406	14.01	467.41	Pos	Tier 3	DG 26:0	0.586209		DG O-26:2 | DG O-26:1;O	DG	0.00444985	0.00408262
P467.4098/11.19	2408	11.19	467.41	Pos	Tier 3	DG 26:0	0.671787		MG 26:2 | DG O-26:2 | MG O-26:3;O | DG O-26:1;O | MG 26:1;O | MG O-24:0;O	DG	0.0214771	0.0201128
P467.4098/8.18	2409	8.18	467.41	Pos	Tier 3	DG 26:0	0.757365		MG 26:2 | DG O-26:2 | MG O-26:3;O | DG O-26:1;O | MG 26:1;O | MG O-24:0;O	DG	0.00100042	0.000919517
P467.4099/12.66	2410	12.66	467.41	Pos	Tier 3	DG 26:0	0.77876		MG 26:2 | DG O-26:2 | MG O-26:3;O | DG O-26:1;O | MG 26:1;O | MG O-24:0;O	DG	0.00857421	0.0084427
P467.4099/10.45	2411	10.45	467.41	Pos	Tier 3	DG 26:0	0.97131		MG 26:2 | DG O-26:2 | MG O-26:3;O | DG O-26:1;O | MG 26:1;O | MG O-24:0;O	DG	0.000231656	0.000196563
N467.4105/8.43	2413	8.43	467.411	Neg	Tier 3	FA 29:1;O2	0.179714		MG 26:1 | MG O-26:2;O	FA	0.00221856	0.00220065
N467.4107/10.45	2414	10.45	467.411	Neg	Tier 3	FA 29:1;O2	0.248176		MG 26:1 | MG O-26:2;O	FA	0.000998719	0.000892073
P468.3088/1.64	2415	1.64	468.309	Pos	Tier 1	LPC 14:0	0.675	909.6		LPC	0.00101882	0.000924505
P468.3692/3.37	2417	3.37	468.369	Pos	Tier 3	ST 27:1;O5	1.84043		Car 20:2;O | FA 27:4;O3	ST	0.00915489	0.00730376
N469.2445/1.16	2420	1.16	469.244	Neg	Tier 3	ST 18:0;O3;GlcA	0.385726		ST 18:1;O4;Hex | ST 28:6;O;S	ST	0.0485282	0.0453468
N469.2981/1.27	2421	1.27	469.298	Neg	Tier 3	ST 29:5;O5	4.56213		ST 26:0;O2;S | ST 27:3;O3;F3 | LPG O-16:0	ST	0.306879	0.406239
N469.3159/2.32	2422	2.32	469.316	Neg	Tier 3	ST 26:0;O7	2.55478			ST	0.105806	0.135538
N469.3524/2.29	2424	2.29	469.352	Neg	Tier 3	FA 27:1;O4	2.37348			FA	0.00132002	0.00164117
N469.3536/4.24	2425	4.24	469.354	Neg	Tier 3	FA 27:1;O4	0.353678		FA 27:2;O4	FA	0.0906776	0.102753
P469.3646/3.95	2426	3.95	469.365	Pos	Tier 3	ST 24:0;O4;G	2.05171		ST 31:5;O3 | ST 31:3;O3 | MG O-26:5 | PR 31:6;O3 | Car 19:3;O | FA 29:4;O | MG 28:6 | MG O-28:7;O	ST	0.017338	0.0208374
N469.4035/3.41	2427	3.41	469.404	Neg	Tier 3	FA 32:5	3.3745		PR 32:1;O2	FA	0.000872276	0.00103195
N470.2580/2.40	2428	2.4	470.258	Neg	Tier 3	ST 22:1;O4;T	0.457196		ST 19:4;O;HexNAc | ST 25:5;O5;G	ST	0.0466833	0.0555773
N471.1813/1.16	2432	1.16	471.181	Neg	Tier 3	ST 26:7;O3;S	7.16497			ST	0.826741	0.245956
N471.2602/1.17	2433	1.17	471.26	Neg	Tier 3	ST 18:0;O4;Hex	0.405296		ST 28:5;O;S	ST	0.0296453	0.0492853
N471.2931/3.26	2434	3.26	471.293	Neg	Tier 3	ST 25:0;O8	6.92563		LPA O-22:4	ST	0.0173595	0.0215437
P471.3084/3.03	2436	3.03	471.308	Pos	Tier 1	DG 4:0_20:4	0.949	503.3		DG	0.00167731	0.00151254
N471.3122/1.32	2437	1.32	471.312	Neg	Tier 3	ST 29:4;O5	1.23273			ST	0.0346071	0.0425539
P471.3405/1.67	2441	1.67	471.34	Pos	Tier 3	PK 25:3;O6;N	5.05367		ST 23:0;O5;G | Car 18:3;O2	PK	0.102469	0.0648756
N471.3690/2.56	2442	2.56	471.369	Neg	Tier 3	FA 27:0;O4	0.199419		FA 27:1;O4	FA	0.00108912	0.00120974
P472.4001/5.52	2446	5.52	472.4	Pos	Tier 1	DG 6:0_18:1	0.729	635.6		DG	0.00510523	0.00460234
N473.3063/2.50	2453	2.5	473.306	Neg	Tier 3	ST 32:8;O3	0.34016		LPA O-22:3	ST	2.77319	3.1609
P473.3240/3.55	2454	3.55	473.324	Pos	Tier 3	MG 26:7;O	4.65009		ST 22:0;O6;G | MG 24:4;O | ST 29:4;O5 | Car 17:3;O3 | FA 27:4;O3	MG	0.00163137	0.00148351
N473.3493/5.17	2456	5.17	473.349	Neg	Tier 3	FA 26:0;O5	1.98796			FA	0.0116401	0.00735106
N473.3611/1.90	2457	1.9	473.361	Neg	Tier 3	ST 30:3;O4	5.28983		ST 30:2;O4	ST	0.291002	0.266009
N473.3646/5.36	2458	5.36	473.365	Neg	Tier 3	ST 30:3;O4	1.97733		ST 30:2;O4 | FA 30:5;O2 | MG 27:5 | MG O-27:6;O	ST	0.12529	0.110339
P474.2912/1.03	2460	1.03	474.291	Pos	Tier 3	ST 24:1;O3;S	5.97734		LPC O-14:1 | ST 22:0;O4;T | LPE O-17:1	ST	0.017536	0.024775
N474.3235/1.58	2462	1.58	474.323	Neg	Tier 3	Cer 28:6;O4	2.07032		ST 26:2;O4;G	Cer	0.158326	0.164041
P474.3793/3.18	2463	3.18	474.379	Pos	Tier 3	FA 26:2;O4	0.752562		FA 26:1;O4 | Car 19:0;O2	FA	0.0269197	0.0299052
P474.3793/5.42	2464	5.42	474.379	Pos	Tier 3	FA 26:2;O4	0.879043		DG 23:1;O | FA 26:1;O4 | DG O-23:2;O2 | Car 19:0;O2 | NAE 24:1;O4	FA	0.0785262	0.0634573
P474.3794/5.14	2465	5.14	474.379	Pos	Tier 3	FA 26:2;O4	1.0266		DG 23:1;O | FA 26:1;O4 | DG O-23:2;O2 | Car 19:0;O2 | NAE 24:1;O4	FA	0.0803457	0.0769511
N475.2369/1.32	2466	1.32	475.237	Neg	Tier 3	ST 26:5;O8	6.70402		ST 20:3;O2;GlcA | ST 20:4;O3;Hex	ST	0.0232298	0.0237639
N475.2432/2.66	2467	2.66	475.243	Neg	Tier 3	PA 20:2	7.30573		PA O-20:3;O | LPG O-17:4 | LPA 20:3;O	PA	0.0043428	0.0031166
N475.2846/2.38	2468	2.38	475.285	Neg	Tier 3	PK 31:8;O4	1.58642		PA O-21:2 | LPA 21:2 | LPA O-21:3;O | ST 28:3;O;S	PK	0.00143669	0.00157962
N475.2854/3.89	2469	3.89	475.285	Neg	Tier 3	PK 31:8;O4	0.029456		PA O-21:2 | ST 28:3;O;S | LPA 21:2 | LPA O-21:3;O	PK	0.000480729	0.000377344
N475.3264/3.05	2470	3.05	475.326	Neg	Tier 3	ST 29:3;O3;S	2.66974		ST 32:7;O3	ST	0.0661532	0.0664355
P475.3399/4.20	2471	4.2	475.34	Pos	Tier 1	DG 6:0_18:2	1.146	728.3		DG	0.00872719	0.00797866
N475.3785/5.38	2472	5.38	475.379	Neg	Tier 3	FA 30:4;O2	1.56507		ST 30:1;O4 | MG 27:4 | MG O-27:5;O	FA	0.00105125	0.00138691
N475.3803/6.58	2473	6.58	475.38	Neg	Tier 3	FA 30:4;O2	2.1162		ST 30:1;O4 | MG 27:4 | MG O-27:5;O	FA	0.00134018	0.00122404
N476.2781/1.86	2474	1.86	476.278	Neg	Tier 1	LPE 18:2	-0.456	989.7		LPE	0.436087	0.540194
N476.2782/2.29	2475	2.29	476.278	Neg	Tier 3	LPE 18:2	0.0755861		LPE O-18:3;O | ST 28:7;O3;G	LPE	0.00469413	0.00401453
N476.2793/3.11	2476	3.11	476.279	Neg	Tier 1	LPE 18:2	2.157	531.2		LPE	0.00128859	0.00110481
P476.3065/1.08	2478	1.08	476.307	Pos	Tier 3	ST 24:0;O3;S	5.21723		LPC O-14:0 | LPE O-17:0	ST	0.102511	0.0999667
N476.3388/1.79	2479	1.79	476.339	Neg	Tier 3	Cer 28:5;O4	1.30579			Cer	3.89343	4.7262
P477.2982/3.70	2481	3.7	477.298	Pos	Tier 3	ST 18:3;O;HexNAc	4.68889		ST 24:4;O5;G | PK 31:8;O4 | ST 21:0;O4;T | PA O-21:2 | LPA 21:2 | LPA O-21:3;O | LPA O-19:0;O	ST	0.00229027	0.00207871
N477.3013/2.87	2482	2.87	477.301	Neg	Tier 2	LPA 21:1	5.57	148.2		LPA	0.0011337	0.00121967
P477.3554/5.35	2484	5.35	477.355	Pos, merged	Tier 1	DG 6:0_18:1	0.736	698.6		DG	0.0270891	0.0241435
N477.3924/2.32	2485	2.32	477.392	Neg	Tier 1	FAHFA 14:0_16:2	-5.339	686.9		FAHFA	0.0606635	0.0575428
P477.3943/16.78	2486	16.78	477.394	Pos	Tier 3	ST 30:1;O4	1.01384			ST	0.00194363	0.00209756
N477.3944/6.57	2487	6.57	477.394	Neg	Tier 3	FA 30:3;O2	1.11857		ST 30:0;O4 | MG 27:3 | MG O-27:4;O	FA	0.000609005	0.000805042
P478.2931/1.81	2491	1.81	478.293	Pos	Tier 1	LPE 18:2	0.403	918.2		LPE	0.0104918	0.00987369
N478.2939/4.41	2492	4.41	478.294	Neg	Tier 2	LPE 18:1	-0.003	270.4		LPE	0.000726749	0.000790052
N478.2940/2.05	2493	2.05	478.294	Neg	Tier 1	LPE 18:1	0.123	989.5		LPE	1.06555	1.04455
N478.2943/3.83	2494	3.83	478.294	Neg	Tier 3	LPE 18:1	0.781945		LPE O-18:2;O | ST 28:6;O3;G	LPE	0.000928165	0.000918583
N478.2944/2.18	2495	2.18	478.294	Neg, merged	Tier 1	LPE 18:1	1.076	964		LPE	1.53944	1.48724
N478.2950/3.12	2496	3.12	478.295	Neg	Tier 3	LPE 18:1	2.16185		LPE O-18:2;O | ST 28:6;O3;G	LPE	0.00866886	0.00519044
P479.3343/5.11	2511	5.11	479.334	Pos	Tier 3	FA 26:2;O4	0.00417245		FA 26:1;O4 | ST 28:2;O6 | DG 23:1;O | DG O-23:2;O2 | DG 25:3;O2 | DG 25:4;O | Car 16:1;O4 | DG O-25:5;O2 | ST 22:1;O;Hex	FA	0.0224538	0.0277575
P479.3345/3.18	2512	3.18	479.335	Pos	Tier 3	ST 28:2;O6	4.60221		FA 26:2;O4 | FA 26:1;O4 | ST 22:1;O;Hex | Car 16:1;O4	ST	0.00630753	0.00430815
N479.3555/4.53	2513	4.53	479.355	Neg	Tier 3	ST 32:6;O3	4.96709		LPA O-22:0	ST	0.104534	0.112175
N479.3565/4.22	2514	4.22	479.357	Neg	Tier 3	ST 32:6;O3	7.19923			ST	0.116638	0.128964
P479.3710/6.92	2515	6.92	479.371	Pos	Tier 3	DG 24:0	0.661283		ST 29:2;O5 | DG 26:3 | MG 26:4;O | DG O-26:4;O | MG 24:1;O | DG O-24:1;O | DG 26:2;O | DG O-26:3;O2 | ST 29:1;O5 | FA 27:1;O3	DG	0.00526212	0.00471847
P479.3710/6.58	2516	6.58	479.371	Pos	Tier 2	DG 10:0_14:0	0.855	460.3		DG	0.0112334	0.0101028
P479.4098/16.61	2519	16.61	479.41	Pos	Tier 3	ST 30:0;O4	0.550677			ST	0.00432675	0.00452796
P479.4100/10.43	2521	10.43	479.41	Pos	Tier 3	MG 27:3	1.07215		DG O-27:3 | MG O-27:4;O | ST 30:0;O4 | DG 27:1 | DG O-27:2;O | MG 27:2;O | MG 25:0 | DG O-25:0 | MG O-25:1;O | FA 28:0;O2 | NAE 23:0;O4	MG	0.000191092	0.000201799
N479.4107/7.85	2522	7.85	479.411	Neg	Tier 3	FA 30:2;O2	0.179387		MG 27:2 | MG O-27:3;O	FA	0.00298333	0.00267622
N480.3089/2.60	2525	2.6	480.309	Neg	Tier 1	LPE 18:0	-1.369	969		LPE	0.012524	0.0135384
N480.3095/3.09	2526	3.09	480.31	Neg	Tier 3	LPE 18:0	0.116591		LPE O-18:1;O | ST 28:5;O3;G	LPE	0.00505132	0.00520603
N480.3096/2.83	2527	2.83	480.31	Neg	Tier 1	LPE 18:0	0.159	969.2		LPE	0.209724	0.247083
P480.3344/1.84	2529	1.84	480.334	Pos	Tier 3	ST 27:3;O6	5.05273		ST 19:0;O;HexNAc | Car 20:4;O2 | ST 25:1;O5;G	ST	0.0267652	0.0240151
N481.2584/2.06	2530	2.06	481.258	Neg	Tier 3	LPG 16:1	2.4997		ST 23:6;O;Hex | ST 29:7;O6 | LPG O-16:2;O | ST 26:2;O3;S	LPG	0.000848953	0.000853223
P481.2931/4.92	2531	4.92	481.293	Pos	Tier 3	DG 25:6	1.3443		ST 23:3;O6;G | MG 25:7;O | ST 30:7;O5 | DG O-25:7;O | FA 28:7;O3 | NAT 20:2;O3	DG	0.000452561	0.000502593
N481.3279/3.27	2533	3.27	481.328	Neg	Tier 3	LPA O-21:0;O	4.33592			LPA	0.00136692	0.00148439
P481.3293/5.76	2534	5.76	481.329	Pos	Tier 3	ST 31:6;O4	4.04297		LPA 21:0 | ST 18:1;O;HexNAc | ST 24:2;O5;G | MG 26:6 | DG O-26:6 | DG 28:7 | MG O-26:7;O | DG O-28:8;O | PA O-21:0 | NAE 24:6;O4 | Car 19:5;O2 | FA 29:6;O2 | NAT 21:1;O2 | LPA O-21:1;O	ST	0.013135	0.0116684
N481.3562/3.98	2535	3.98	481.356	Neg	Tier 3	FA 28:3;O4	5.58007		ST 28:0;O6	FA	0.00302609	0.00344831
P481.4254/14.62	2540	14.62	481.425	Pos	Tier 3	DG O-27:2	0.569143		DG 27:0	DG	0.00047211	0.000323639
P481.4255/13.44	2541	13.44	481.425	Pos	Tier 3	MG 27:2	0.714545		DG O-27:2 | MG O-27:3;O | DG 27:0 | DG O-27:1;O | MG 27:1;O | MG O-25:0;O	MG	0.00066369	0.000604444
P481.4255/12.09	2542	12.09	481.426	Pos	Tier 3	MG 27:2	0.797631		DG O-27:2 | MG O-27:3;O | DG 27:0 | DG O-27:1;O | MG 27:1;O | MG O-25:0;O	MG	0.0018943	0.00171529
P481.4256/9.09	2544	9.09	481.426	Pos	Tier 3	MG 27:2	0.922261		DG O-27:2 | MG O-27:3;O | DG 27:0 | DG O-27:1;O | MG 27:1;O | MG O-25:0;O	MG	0.00185032	0.00171529
P481.4257/9.32	2546	9.32	481.426	Pos	Tier 3	MG 27:2	1.19229		DG O-27:2 | MG O-27:3;O | DG 27:0 | DG O-27:1;O | MG 27:1;O | MG O-25:0;O	MG	0.00307604	0.00251915
N481.4260/2.38	2548	2.38	481.426	Neg	Tier 3	FA 30:1;O2	0.465284		FAHFA 30:1;O | MG 27:1	FA	0.00140676	0.000964185
N481.4261/9.30	2549	9.3	481.426	Neg	Tier 3	FA 30:1;O2	0.195253		FAHFA 30:1;O | MG 27:1 | MG O-27:2;O	FA	0.00221429	0.00229452
N481.4263/11.42	2550	11.42	481.426	Neg	Tier 3	FA 30:1;O2	0.157864		FAHFA 30:1;O | MG 27:1 | MG O-27:2;O	FA	0.000670699	0.000651493
P482.3232/1.82	2553	1.82	482.323	Pos	Tier 3	LPC 15:0	1.96549		LPE 18:0 | LPE O-18:1;O | LPC O-15:1;O | LPA 20:1 | PA O-20:1 | Cer 28:6;O3 | LPA O-20:2;O | ST 30:7;O4 | ST 28:5;O3;G	LPC	0.000495549	0.00051955
P482.3235/2.82	2554	2.82	482.324	Pos	Tier 1	LPE 18:0	-1.158	949.5		LPE	0.00523724	0.00417955
N483.2998/1.97	2561	1.97	483.3	Neg	Tier 3	ST 20:0;O3;Hex	7.19222		ST 26:1;O8	ST	0.144732	0.214652
P483.3251/1.81	2562	1.81	483.325	Pos	Tier 3	PK 29:7;O4;N	6.90632		PK 29:6;O4;N | ST 27:6;O3;G	PK	0.0932887	0.0827458
N483.3279/4.39	2564	4.39	483.328	Neg	Tier 3	ST 27:0;O7	10.0118			ST	0.0250189	0.0257645
N483.3297/4.22	2565	4.22	483.33	Neg	Tier 3	ST 27:0;O7	6.32901			ST	0.0430492	0.0513879
P483.3768/5.30	2569	5.3	483.377	Pos	Tier 3	ST 25:0;O4;G	5.14505		Car 20:3;O | NAE 25:4;O3 | MG O-27:5 | FA 30:4;O	ST	0.0482566	0.0417941
P483.3796/3.26	2570	3.26	483.38	Pos	Tier 3	ST 25:0;O4;G	0.813026		MG O-27:5 | Car 20:3;O | ST 32:5;O3 | FA 30:4;O | MG 29:6 | MG O-29:7;O	ST	0.0355239	0.0288571
P483.4168/10.04	2571	10.04	483.417	Pos	Tier 3	NAE 26:3;O2	2.41613		Car 21:2 | FA 31:3 | MG O-30:6	NAE	0.000713045	0.000748684
P483.4359/12.09	2572	12.09	483.436	Pos	Tier 3	FAHFA 30:1;O	10.0861		DG O-27:0;O | MG 27:0;O | MG 27:1 | MG O-27:2;O | DG O-27:1	FAHFA	0.0163751	0.0160467
N484.2681/1.38	2577	1.38	484.268	Neg	Tier 3	LPS O-15:0;O	0.074339			LPS	0.00275888	0.00244208
P484.3652/4.00	2579	4	484.365	Pos	Tier 3	ST 27:1;O6	3.9784		ST 21:0;O;Hex | Car 20:2;O2 | FA 27:4;O4	ST	0.0069389	0.00873563
N485.2732/1.42	2585	1.42	485.273	Neg	Tier 3	MGMG 16:3	5.04664		ST 29:5;O;S | ST 19:0;O4;Hex	MGMG	0.208997	0.220063
P485.3402/2.86	2587	2.86	485.34	Pos	Tier 3	NA 29:8;O3	5.74442		ST 27:5;O3;G	NA	0.168176	0.187941
P485.3402/3.15	2588	3.15	485.34	Pos	Tier 3	NA 29:8;O3	5.76503		ST 27:5;O3;G	NA	0.124261	0.153902
N485.3628/3.44	2592	3.44	485.363	Neg	Tier 3	ST 31:3;O4	1.73891		FA 31:6;O2 | MG 28:6 | MG O-28:7;O	ST	0.0277723	0.0367639
P485.3956/4.18	2594	4.18	485.396	Pos	Tier 3	MG O-27:4	1.88094		Car 20:2;O | FA 30:3;O | MG O-29:7 | MG 29:5 | MG O-29:6;O	MG	0.0028957	0.00238684
P485.4085/6.47	2595	6.47	485.409	Pos	Tier 3	NAE 29:7	3.40332			NAE	0.000896504	0.000811469
P485.4287/10.03	2596	10.03	485.429	Pos	Tier 3	NAE 26:2;O2	5.23661		FA 31:2 | Car 21:1	NAE	0.00147338	0.00130585
P486.3793/4.59	2598	4.59	486.379	Pos	Tier 3	ST 27:0;O6	0.733995		DG 24:2;O | DG O-24:3;O2 | Car 20:1;O2 | FA 27:3;O4 | NAE 25:2;O4	ST	0.020012	0.021861
P486.3794/5.08	2599	5.08	486.379	Pos	Tier 3	ST 27:0;O6	0.898476		DG 24:2;O | DG O-24:3;O2 | Car 20:1;O2 | FA 27:3;O4 | NAE 25:2;O4	ST	0.029625	0.0270296
P486.3794/4.82	2600	4.82	486.379	Pos	Tier 3	ST 27:0;O6	0.960156		DG 24:2;O | DG O-24:3;O2 | Car 20:1;O2 | FA 27:3;O4 | NAE 25:2;O4	ST	0.0328623	0.0334667
P486.4342/9.36	2601	9.36	486.434	Pos	Tier 3	FA 32:6	7.51797		Cer 32:4;O2 | PR 32:2;O2 | Cer 32:5;O | NAE 30:5	FA	1.20593	1.23138
P486.4343/10.03	2602	10.03	486.434	Pos	Tier 3	FA 32:6	7.62076		Cer 32:4;O2 | PR 32:2;O2 | Cer 32:5;O | NAE 30:5	FA	0.0899806	0.0909312
N487.2549/1.15	2603	1.15	487.255	Neg	Tier 3	ST 18:0;O5;Hex	0.11493		ST 28:5;O2;S	ST	0.0250468	0.0307229
P487.2825/3.03	2604	3.03	487.283	Pos	Tier 3	LPA 22:4	1.21285		ST 22:2;O4;T | ST 19:5;O;HexNAc | ST 25:6;O5;G | PA O-22:4 | LPA 20:1 | LPA O-22:5;O | PA O-20:1 | LPA O-20:2;O	LPA	0.00457393	0.0046114
N487.3198/4.26	2605	4.26	487.32	Neg	Tier 3	LPA O-23:3	0.734631			LPA	0.00102269	0.000715395
N487.3639/1.36	2608	1.36	487.364	Neg	Tier 3	ST 30:3;O3;S;Si	5.27942			ST	0.0474939	0.0371091
N487.4005/8.62	2609	8.62	487.4	Neg	Tier 3	FA 28:0;O4	0.0738612			FA	0.00142447	0.00134029
P487.4115/5.19	2610	5.19	487.411	Pos	Tier 3	ST 32:3;O3	6.3827		MG O-27:3 | PR 32:0;O3 | Car 20:1;O | FA 30:2;O | NAE 25:2;O3 | MG O-29:6 | DG O-29:4 | MG 29:4 | MG O-29:5;O	ST	0.0126893	0.0126105
N488.2385/1.26	2611	1.26	488.239	Neg	Tier 3	LPE 18:4;O	6.84297			LPE	0.000266789	0.000252138
N488.3041/1.48	2612	1.48	488.304	Neg	Tier 3	ST 20:2;O;HexNAc	4.70404		ST 26:3;O5;G	ST	0.0177089	0.0171345
P488.3587/1.67	2613	1.67	488.359	Pos	Tier 3	ST 26:0;O7	1.10984		Car 19:1;O3	ST	0.00516239	0.00607286
P488.3947/5.47	2615	5.47	488.395	Pos	Tier 3	DG 24:1;O	0.178135		DG O-24:2;O2 | FA 27:1;O4 | Car 20:0;O2 | FA 27:2;O4	DG	0.00142464	0.00133216
P488.3949/6.26	2616	6.26	488.395	Pos	Tier 3	DG 24:1;O	0.649065		DG O-24:2;O2 | FA 27:1;O4 | Car 20:0;O2 | FA 27:2;O4 | NAE 25:1;O4	DG	0.0378098	0.0368087
P488.3949/5.92	2617	5.92	488.395	Pos	Tier 2	TG 8:0_8:0_8:0 (Tricaprylin (C8:0))	0.535	327		TG	0.0201301	0.0174394
P488.3949/6.57	2618	6.57	488.395	Pos	Tier 3	DG 24:1;O	0.730966		DG O-24:2;O2 | FA 27:1;O4 | FA 27:2;O4 | NAE 25:1;O4	DG	0.000872376	0.000843366
P488.3949/5.73	2619	5.73	488.395	Pos	Tier 2	TG 8:0_8:0_8:0 (Tricaprylin (C8:0))	0.338	388.5		TG	0.0114484	0.0103574
P488.3952/3.53	2620	3.53	488.395	Pos	Tier 3	FA 27:1;O4	1.22237		Car 20:0;O2 | FA 27:2;O4	FA	0.0631022	0.066618
N489.2178/1.09	2621	1.09	489.218	Neg	Tier 3	ST 23:1;O6;S	2.83923		ST 20:4;O3;GlcA | ST 20:5;O4;Hex	ST	0.0483605	0.0591549
P489.2895/2.15	2623	2.15	489.289	Pos	Tier 3	ST 25:0;O4;S	2.91647		ST 28:5;O7 | ST 22:3;O;GlcA | ST 22:4;O2;Hex	ST	0.0194054	0.0183379
N489.3012/2.10	2624	2.1	489.301	Neg	Tier 3	LPA 22:2	5.21764		ST 29:3;O;S | PA O-22:2 | LPA O-22:3;O	LPA	0.000755018	0.000753954
P489.3143/1.07	2626	1.07	489.314	Pos	Tier 3	ST 22:0;O7;G	5.56289		Car 17:3;O4	ST	0.0210643	0.0262069
N489.3353/5.33	2627	5.33	489.335	Neg	Tier 3	LPA O-23:2	0.527246			LPA	0.00496121	0.00476082
N489.3400/1.58	2628	1.58	489.34	Neg	Tier 3	ST 30:3;O3;S	1.57559		NA 27:5;O3;N3 | LPA O-23:2	ST	9.25796	11.4146
N489.3424/3.11	2629	3.11	489.342	Neg	Tier 3	ST 30:3;O3;S	3.34939		NA 27:5;O3;N3	ST	0.0966791	0.110511
N489.3464/3.80	2630	3.8	489.346	Neg	Tier 3	NA 27:5;O3;N3	3.69881			NA	0.00224788	0.00249159
N489.3584/3.41	2631	3.41	489.358	Neg	Tier 3	ST 30:3;O5	0.243176		ST 30:2;O5 | FA 30:5;O3 | MG 27:5;O	ST	0.366883	0.432097
P489.3948/15.65	2632	15.65	489.395	Pos	Tier 3	ST 31:3;O4	1.90848			ST	0.00364586	0.00395647
P489.3959/16.54	2633	16.54	489.396	Pos	Tier 3	ST 31:3;O4	4.23788			ST	0.0136302	0.0122902
N490.1883/2.90	2636	2.9	490.188	Neg	Tier 3	ST 23:6;O5;T	4.50847		LPS 15:4;O	ST	0.0307774	0.0351634
N490.2575/1.28	2637	1.28	490.258	Neg	Tier 3	LPE 18:3;O	0.0632321		LPS O-17:3	LPE	0.00358162	0.00365546
N490.2933/1.88	2638	1.88	490.293	Neg	Tier 3	LPE 19:2	1.1952		LPE O-19:3;O | ST 29:7;O3;G	LPE	0.00295588	0.00562581
P490.2957/2.14	2639	2.14	490.296	Pos	Tier 3	LPC 16:3	5.83729		LPC O-16:4;O | LPA 21:4 | LPC 16:2;O | LPE 19:3 | ST 28:5;O;S | LPE O-19:4;O | LPE 19:2;O | PA O-21:4 | LPA O-21:5;O	LPC	0.00659084	0.00490735
P491.2924/1.58	2641	1.58	491.292	Pos	Tier 3	LPC 15:4	8.78296		ST 21:0;O8;G	LPC	0.00284407	0.00246584
P491.3345/2.76	2642	2.76	491.335	Pos	Tier 3	ST 29:3;O6	4.42875		ST 23:2;O;Hex | Car 17:2;O4 | FA 27:3;O4	ST	0.0336175	0.0315324
P491.3347/4.59	2643	4.59	491.335	Pos	Tier 3	ST 29:3;O6	4.08276		DG 26:5;O | DG O-26:6;O2 | DG 24:2;O | DG O-24:3;O2 | DG 26:4;O2 | ST 23:2;O;Hex | Car 17:2;O4 | FA 27:3;O4	ST	0.00744647	0.0070714
N491.3356/3.26	2644	3.26	491.336	Neg	Tier 3	ST 23:1;O;Hex	4.46538		ST 29:2;O6	ST	0.0635256	0.0773721
N491.3404/4.05	2645	4.05	491.34	Neg	Tier 3	FA 29:5;O4	5.18174		ST 23:1;O;Hex | ST 29:2;O6	FA	0.00184595	0.00160138
N491.3535/6.59	2646	6.59	491.353	Neg	Tier 3	ST 33:6;O3	0.856817		LPA O-23:1	ST	0.0571381	0.0533335
P491.3711/6.06	2647	6.06	491.371	Pos	Tier 3	ST 30:3;O5	4.05193		ST 30:2;O5 | DG 27:4 | MG 27:5;O | DG O-27:5;O | MG 25:2;O | DG 25:1 | DG O-25:2;O | DG 27:3;O | DG O-27:4;O2 | Car 18:1;O3 | FA 28:2;O3	ST	0.0093963	0.00843418
N491.3737/4.73	2648	4.73	491.374	Neg	Tier 3	FA 30:4;O3	1.07657		ST 30:1;O5 | MG 27:4;O	FA	0.00149838	0.00153797
P491.4097/16.35	2650	16.35	491.41	Pos	Tier 3	ST 31:0;O4	0.394783			ST	0.0377337	0.0380323
P491.4097/14.29	2651	14.29	491.41	Pos	Tier 3	DG 28:2	0.415132		ST 31:0;O4 | DG O-28:4 | DG O-28:3;O | DG O-26:1 | NAE 24:1;O4	DG	0.000444252	0.000353624
P491.4097/15.41	2652	15.41	491.41	Pos	Tier 3	ST 31:0;O4	0.435482			ST	0.00849257	0.00818298
P491.4098/9.88	2653	9.88	491.41	Pos	Tier 3	DG 28:2	0.577929		ST 31:0;O4 | MG 28:4 | DG O-28:4 | MG O-28:5;O | DG O-28:3;O | MG 28:3;O | FA 29:1;O2 | MG 26:1 | MG O-26:2;O | DG O-26:1 | NAE 24:1;O4	DG	0.00037974	0.000320784
P491.4098/11.43	2654	11.43	491.41	Pos	Tier 3	DG 28:2	0.618628		ST 31:0;O4 | MG 28:4 | DG O-28:4 | MG O-28:5;O | DG O-28:3;O | MG 28:3;O | FA 29:1;O2 | MG 26:1 | MG O-26:2;O | DG O-26:1 | NAE 24:1;O4	DG	0.000650983	0.000756745
N492.2731/1.26	2658	1.26	492.273	Neg	Tier 2	PE 5:0_13:1	-0.121	159.8		PE	0.0220814	0.0206384
N492.3094/2.45	2659	2.45	492.309	Neg	Tier 1	LPE 19:1	-0.425	726.9		LPE	0.00900426	0.0091418
N492.3094/2.62	2660	2.62	492.309	Neg	Tier 3	LPE 19:1	0.316874		LPE O-19:2;O | ST 29:6;O3;G	LPE	0.00783787	0.00803561
N492.3096/2.28	2661	2.28	492.31	Neg	Tier 2	LPE 19:1	0.036	484.6		LPE	0.00786614	0.00686052
P492.3111/2.88	2662	2.88	492.311	Pos	Tier 2	LPC 16:2	5.506	367.4		LPC	0.00110834	0.00100704
P492.3688/3.15	2664	3.15	492.369	Pos	Tier 2	DG 4:0_22:5	0.902	358.9		DG	0.00118858	0.0013017
P492.4782/8.76	2665	8.76	492.478	Pos	Tier 3	WE 32:3	1.4559		Cer 32:1;O2 | FA 32:3 | NAE 30:2	WE	0.0357689	0.0323365
N493.3349/3.80	2666	3.8	493.335	Neg	Tier 3	ST 32:6;O4	5.28242		ST 29:1;O;S | LPA 22:0 | PA O-22:0 | LPA O-22:1;O	ST	0.0338104	0.0404983
N493.3358/4.20	2667	4.2	493.336	Neg	Tier 3	ST 32:6;O4	7.06618		ST 29:1;O;S	ST	0.12174	0.142129
P493.3503/3.54	2668	3.54	493.35	Pos	Tier 3	FA 27:1;O4	0.713489		ST 23:1;O;Hex | ST 29:2;O6 | Car 17:1;O4 | FA 27:2;O4	FA	0.220279	0.186441
P493.3537/1.66	2669	1.66	493.354	Pos	Tier 3	ST 23:1;O;Hex	2.68367		ST 29:2;O6	ST	0.0152829	0.0161462
N493.3556/3.78	2670	3.78	493.356	Neg	Tier 3	FA 29:4;O4	4.289		ST 23:0;O;Hex | ST 29:1;O6	FA	0.00185878	0.00189169
N493.3713/5.23	2673	5.23	493.371	Neg	Tier 3	LPA O-23:0	10.0087			LPA	0.000893712	0.000848028
P493.3868/7.49	2675	7.49	493.387	Pos	Tier 3	ST 30:1;O5	3.93403		DG 27:3 | MG 27:4;O | DG O-27:4;O | DG 25:0 | DG 27:2;O | MG 25:1;O | DG O-25:1;O | DG O-27:3;O2 | FA 28:1;O3	ST	0.0209219	0.020919
P493.4254/14.10	2681	14.1	493.425	Pos	Tier 3	DG 28:1	0.555302		DG O-28:3 | DG O-28:2;O | DG O-26:0 | NAE 24:0;O4	DG	0.00139287	0.00136167
P493.4255/11.35	2682	11.35	493.425	Pos	Tier 3	DG 28:1	0.676901		MG 28:3 | DG O-28:3 | MG O-28:4;O | DG O-28:2;O | MG 28:2;O | MG 26:0 | DG O-26:0 | MG O-26:1;O | FA 29:0;O2 | NAE 24:0;O4	DG	0.00497914	0.00498357
P493.4256/12.78	2684	12.78	493.426	Pos	Tier 3	DG 28:1	0.879565		MG 28:3 | DG O-28:3 | MG O-28:4;O | DG O-28:2;O | MG 28:2;O | MG 26:0 | DG O-26:0 | MG O-26:1;O | FA 29:0;O2 | NAE 24:0;O4	DG	0.00215137	0.00154776
N493.4261/8.64	2686	8.64	493.426	Neg	Tier 3	FA 31:2;O2	0.372903		MG 28:2 | MG O-28:3;O	FA	0.00101094	0.00116684
P493.4616/14.59	2687	14.59	493.462	Pos	Tier 3	DG O-29:1	0.0992985			DG	0.0010273	0.00104897
N494.2876/1.37	2689	1.37	494.288	Neg	Tier 3	LPE 18:1;O	2.53092		ST 28:6;O4;G | LPS O-17:1	LPE	0.00442822	0.00393987
P494.3245/1.70	2690	1.7	494.325	Pos	Tier 1	LPC 16:1	0.581	624.7		LPC	0.000611665	0.000666203
N494.3249/2.86	2691	2.86	494.325	Neg	Tier 3	LPE 19:0	0.558337		LPE O-19:1;O | ST 29:5;O3;G	LPE	0.000579809	0.000749032
N494.3253/3.13	2692	3.13	494.325	Neg	Tier 2	LPE 19:0	0.242	216.3		LPE	0.000713203	0.000988591
P494.5663/10.12	2695	10.12	494.566	Pos	Tier 3	HC 34:1	0.822943			HC	0.00038771	0.000357757
P495.3090/4.94	2699	4.94	495.309	Pos	Tier 3	ST 31:7;O5	3.11119		DG 26:6 | MG 26:7;O | DG O-26:7;O | DG 28:8;O | PA 21:0 | PA O-21:1;O | ST 18:2;O2;HexNAc | ST 24:3;O6;G | LPA 21:1;O | FA 29:7;O3 | NAT 21:2;O3 | ST 28:2;O2;S	ST	0.00103372	0.00104878
N495.3315/3.31	2700	3.31	495.332	Neg	Tier 3	ST 22:0;O2;Hex	2.46098		ST 28:1;O7	ST	0.097322	0.13819
N495.3682/4.39	2701	4.39	495.368	Neg	Tier 3	ST 29:0;O6	1.86528			ST	1.14581	1.31051
P495.4396/11.47	2703	11.47	495.44	Pos	Tier 3	DG 28:0	2.4342		MG 28:2 | DG O-28:2 | MG O-28:3;O | MG O-26:0;O | DG O-28:1;O | MG 28:1;O	DG	0.00321386	0.00300889
P495.4411/12.93	2709	12.93	495.441	Pos	Tier 3	DG 28:0	0.593411		MG 28:2 | DG O-28:2 | MG O-28:3;O | DG O-28:1;O | MG 28:1;O | MG O-26:0;O	DG	0.0436892	0.0426266
P495.4411/14.13	2710	14.13	495.441	Pos	Tier 3	DG 28:0	0.633779		DG O-28:2 | DG O-28:1;O	DG	0.0200021	0.0180834
P495.4412/12.25	2711	12.25	495.441	Pos	Tier 3	DG 28:0	0.835619		MG 28:2 | DG O-28:2 | MG O-28:3;O | DG O-28:1;O | MG 28:1;O | MG O-26:0;O	DG	0.000508764	0.000451191
P495.4412/10.04	2712	10.04	495.441	Pos	Tier 3	DG 28:0	0.896171		MG 28:2 | DG O-28:2 | MG O-28:3;O | DG O-28:1;O | MG 28:1;O | MG O-26:0;O	DG	0.00195833	0.00176003
N495.4417/10.32	2713	10.32	495.442	Neg	Tier 3	FA 31:1;O2	0.452122		MG 28:1 | MG O-28:2;O	FA	0.00513042	0.00561789
P495.4417/13.55	2714	13.55	495.442	Pos	Tier 3	DG 28:0	1.80445		MG 28:2 | DG O-28:2 | MG O-28:3;O | DG O-28:1;O | MG 28:1;O | MG O-26:0;O	DG	0.000574253	0.000453571
N495.4419/12.08	2715	12.08	495.442	Neg	Tier 3	FA 31:1;O2	0.0484416		MG 28:1 | MG O-28:2;O	FA	0.000807527	0.000946779
N496.2738/2.48	2717	2.48	496.274	Neg	Tier 3	ST 24:2;O4;T	0.0906758		ST 21:5;O;HexNAc | ST 27:6;O5;G	ST	0.0493249	0.0553577
P496.3412/2.07	2718	2.07	496.341	Pos	Tier 1	LPC 16:0	2.868	759.8		LPC	0.0119374	0.0109161
P496.3999/4.54	2719	4.54	496.4	Pos	Tier 3	ST 29:2;O5	0.588235		DG 26:3 | DG O-26:4;O | Cer 29:3;O4 | MG 26:4;O | ST 29:1;O5 | Car 22:2;O | Cer 29:2;O5 | FA 29:4;O3	ST	0.00646228	0.00734772
N497.2761/1.19	2724	1.19	497.276	Neg	Tier 3	ST 20:0;O3;GlcA	1.00749		ST 20:1;O4;Hex | ST 30:6;O;S	ST	0.0614989	0.0615085
N497.3152/2.24	2725	2.24	497.315	Neg	Tier 3	ST 21:0;O3;Hex	6.52705		ST 27:1;O8	ST	0.0498281	0.0627324
N497.3487/4.21	2726	4.21	497.349	Neg	Tier 3	ST 28:0;O7	0.564996			ST	0.0303581	0.0277102
N497.3848/5.36	2728	5.36	497.385	Neg	Tier 3	FA 29:2;O4	0.0522734			FA	0.0231984	0.0304586
N497.4202/4.52	2729	4.52	497.42	Neg	Tier 3	MG 27:1;O	1.88774			MG	0.0708997	0.106497
N498.3180/2.26	2733	2.26	498.318	Neg	Tier 3	ST 28:4;O4;G	9.02636			ST	0.0298409	0.0335002
P498.3241/8.89	2734	8.89	498.324	Pos	Tier 3	ST 27:4;O5;S	1.2843		ST 27:2;O2;S | ST 25:1;O3;T | ST 30:7;O5 | NAT 25:4;O | ST 28:5;O4;G	ST	0.0152705	0.0168809
N498.3262/1.53	2735	1.53	498.326	Neg	Tier 3	ST 25:0;O3;T	0.742485		ST 28:4;O4;G	ST	0.242613	0.304859
P498.4156/5.50	2738	5.5	498.416	Pos	Tier 2	DG 8:0_18:2	0.648	142.8		DG	0.00316255	0.00307457
N498.4165/5.22	2739	5.22	498.416	Neg	Tier 1	Cer d14:0_14:1	0.212	810.2		Cer	0.0236276	0.0215159
N499.2126/1.20	2741	1.2	499.213	Neg	Tier 3	ST 28:7;O3;S	6.70255			ST	0.306139	0.343679
N499.3272/2.51	2742	2.51	499.327	Neg	Tier 3	ST 27:0;O8	0.969304			ST	0.0178207	0.0184682
N499.3276/2.28	2743	2.28	499.328	Neg	Tier 3	ST 27:0;O8	0.00801077			ST	0.0098538	0.0110621
P499.3433/3.89	2744	3.89	499.343	Pos	Tier 3	ST 28:0;O2;S	3.77095		LPG O-18:0 | MG 26:5;O | FA 29:5;O3	ST	0.0132031	0.0120829
N499.3786/3.18	2751	3.18	499.379	Neg	Tier 3	FA 32:6;O2	1.3697		MG O-29:7;O	FA	0.00060931	0.000544569
P500.2748/1.80	2753	1.8	500.275	Pos	Tier 3	LPE 20:5	4.83334		LPE 18:2 | LPE 20:4;O | PE O-20:5 | LPC 15:2 | LPC O-15:3;O | LPC 17:4;O | LPE O-18:3;O | LPA 22:6 | PA O-22:6	LPE	0.00145014	0.00146906
N500.3420/1.69	2754	1.69	500.342	Neg	Tier 3	ST 28:3;O4;G	7.73871			ST	3.12367	3.11607
P500.3615/1.84	2755	1.84	500.361	Pos	Tier 3	ST 21:0;O2;Hex	6.61921		ST 27:1;O7 | Car 20:2;O3	ST	0.0172823	0.0146954
P500.3949/5.59	2756	5.59	500.395	Pos	Tier 3	DG 25:2;O	0.653484		DG O-25:3;O2 | Cer 28:2;O5 | ST 28:0;O6 | FA 28:3;O4 | Cer 28:1;O6 | Car 21:1;O2 | NAE 26:2;O4	DG	0.000519027	0.000554946
P500.3951/5.75	2757	5.75	500.395	Pos	Tier 3	DG 25:2;O	1.15309		DG O-25:3;O2 | Cer 28:2;O5 | ST 28:0;O6 | FA 28:3;O4 | Cer 28:1;O6 | Car 21:1;O2 | NAE 26:2;O4	DG	0.000496546	0.000473085
P500.3952/6.26	2758	6.26	500.395	Pos	Tier 3	DG 25:2;O	1.33295		DG O-25:3;O2 | Cer 28:2;O5 | ST 28:0;O6 | FA 28:3;O4 | Cer 28:1;O6 | Car 21:1;O2 | NAE 26:2;O4	DG	0.000344063	0.000158488
P500.4313/7.09	2759	7.09	500.431	Pos	Tier 3	DG 26:1	0.703393		DG O-26:2;O | MG 26:2;O | Cer 29:1;O4 | Car 22:0;O | Cer 29:0;O5 | FA 29:2;O3 | NAE 27:1;O3	DG	0.00179754	0.0015668
N500.4321/5.80	2760	5.8	500.432	Neg	Tier 3	Cer 29:0;O4	0.0639447			Cer	0.0033577	0.00414042
N501.3023/4.06	2764	4.06	501.302	Neg	Tier 3	ST 30:4;O;S	4.28085		PA O-23:3 | LPA 23:3 | LPA O-23:4;O	ST	0.0127191	0.0150162
P501.3429/2.66	2766	2.66	501.343	Pos	Tier 3	ST 27:0;O8	1.38428			ST	0.00763217	0.00767429
N501.3539/3.50	2768	3.5	501.354	Neg	Tier 3	FA 31:6;O3	9.19311		MG 28:6;O	FA	0.00199255	0.00235545
P501.3553/4.56	2769	4.56	501.355	Pos	Tier 3	DG 28:6	4.21059		MG 28:7;O | DG O-28:7;O | DG 26:3 | ST 24:0;O6;G | MG 26:4;O | DG O-26:4;O | DG 28:5;O | DG O-28:6;O2 | Car 19:3;O3 | FA 29:4;O3	DG	0.000673465	0.00067298
P501.3735/2.05	2770	2.05	501.374	Pos	Tier 3	ST 28:4;O3;G	9.6096			ST	0.00919822	0.011524
N501.3802/6.59	2771	6.59	501.38	Neg	Tier 3	FA 28:0;O5	0.979297			FA	0.00274877	0.00266192
P501.3906/4.37	2772	4.37	501.391	Pos	Tier 3	MG 27:3	1.65141		DG O-27:3 | MG O-27:4;O | MG 29:6 | Car 20:2;O2 | FA 30:3;O2 | DG O-29:6 | NAE 25:3;O4 | MG O-29:7;O | DG 29:4 | DG O-29:5;O | MG 29:5;O	MG	0.000823993	0.000640616
P501.3907/4.64	2773	4.64	501.391	Pos	Tier 3	MG 27:3	1.47191		DG O-27:3 | MG O-27:4;O | MG 29:6 | Car 20:2;O2 | FA 30:3;O2 | DG O-29:6 | NAE 25:3;O4 | MG O-29:7;O | DG 29:4 | DG O-29:5;O | MG 29:5;O	MG	0.00230337	0.00224168
N501.3939/6.86	2774	6.86	501.394	Neg	Tier 3	ST 32:3;O4	2.16197		FA 32:5;O2 | MG 29:5 | MG O-29:6;O	ST	0.010958	0.0123017
N501.3999/1.47	2775	1.47	501.4	Neg	Tier 3	ST 32:3;O4	9.92421			ST	0.0710732	0.104863
N501.4158/1.97	2776	1.97	501.416	Neg	Tier 3	FA 29:0;O4	0.506566			FA	0.00676014	0.00555883
P502.2919/2.17	2779	2.17	502.292	Pos	Tier 3	LPE 20:4	1.82762		LPC 15:1 | LPE 18:1 | LPC 17:4 | PE O-20:4 | LPE O-20:5;O | LPC O-15:2;O | LPC 17:3;O | LPE O-18:2;O | LPE 20:3;O | PA O-22:5 | LPA 22:5 | LPA O-22:6;O	LPE	0.00124974	0.00126874
N502.2936/1.96	2780	1.96	502.294	Neg	Tier 1	LPE 20:3	-0.579	989.2		LPE	0.116725	0.116911
P502.3474/1.84	2781	1.84	502.347	Pos	Tier 3	Cer 28:4;O4	5.8366		LPG O-17:0	Cer	0.00159813	0.00128966
P502.3743/1.91	2782	1.91	502.374	Pos	Tier 3	ST 27:0;O7	0.859917		Car 20:1;O3	ST	0.0907504	0.0779424
P502.4105/6.54	2783	6.54	502.41	Pos	Tier 3	DG 25:1;O	0.531438		DG O-25:2;O2 | Cer 28:1;O5 | Cer 28:0;O6 | FA 28:2;O4 | Car 21:0;O2 | NAE 26:1;O4	DG	0.00201209	0.00196896
N503.1621/1.05	2792	1.05	503.162	Neg	Tier 2	Raffinose (natural trisaccharide composed of galactose, glucose, and fructose)	0.923	210.5		Other	0.013899	0.0148445
P503.2060/1.44	2793	1.44	503.206	Pos	Tier 3	ST 20:4;O7;T	0.478929		PK 30:11;O7 | PK 30:10;O7 | ST 27:7;O4;S | LPG 15:3;O	ST	0.0040544	0.00374922
N503.3146/4.93	2794	4.93	503.315	Neg	Tier 3	PA O-23:2	0.542404		LPA 23:2 | LPA O-23:3;O	PA	0.00116049	0.000772883
P503.4066/3.39	2796	3.39	503.407	Pos	Tier 3	ST 32:3;O4	5.71308		MG 27:2 | MG O-27:3;O | MG 29:5 | Car 20:1;O2 | FA 30:2;O2 | MG O-29:6;O | MG 29:4;O	ST	0.0318286	0.0319469
N503.4081/2.36	2797	2.36	503.408	Neg	Tier 3	FA 32:4;O2	5.01383		FAHFA 32:4;O | MG 29:4 | MG O-29:5;O	FA	0.0129088	0.01161
N503.4116/8.44	2798	8.44	503.412	Neg	Tier 3	FA 32:4;O2	2.03809		FAHFA 32:4;O | MG 29:4	FA	0.00114532	0.000933724
P503.4393/9.37	2799	9.37	503.439	Pos	Tier 3	NAE 26:1;O3	5.03934		Car 21:0;O | MG O-28:2 | FA 31:1;O	NAE	0.00887575	0.00856169
N504.3077/1.83	2800	1.83	504.308	Neg	Tier 2	PE O-16:2_4:0	-3.114	357.5		PE	0.0287708	0.0421715
N504.3095/2.29	2801	2.29	504.31	Neg	Tier 2	PE O-16:2_4:0	-0.043	328.1		PE	0.0198814	0.0183567
P504.3681/4.96	2802	4.96	504.368	Pos	Tier 3	DG 27:6	0.551185		PR 30:3;O5 | DG O-27:7;O | Cer 30:6;O4 | ST 30:4;O5 | Cer 28:3;O4 | ST 28:2;O4;G | Cer 30:5;O5 | MG 27:7;O | FA 30:7;O3 | Car 23:5;O | NAE 28:6;O3 | NAT 25:1;O	DG	0.00067933	0.000763408
P504.3897/4.20	2803	4.2	504.39	Pos	Tier 3	Car 20:0;O3	0.515474			Car	0.0332051	0.0239485
N505.2995/1.31	2805	1.31	505.3	Neg	Tier 3	ST 29:3;O2;S	0.354245			ST	0.0476057	0.0518743
N505.3129/1.76	2806	1.76	505.313	Neg	Tier 3	ST 29:3;O7	8.34928		ST 23:1;O;GlcA | ST 23:2;O2;Hex	ST	0.211067	0.372597
N505.3327/4.92	2807	4.92	505.333	Neg	Tier 3	ST 30:2;O;S	6.0475		PA O-23:1 | LPA 23:1 | LPA O-23:2;O	ST	0.136528	0.141093
N505.3388/2.89	2808	2.89	505.339	Neg	Tier 3	ST 30:2;O;S	6.20178			ST	0.037724	0.0444211
N505.3539/3.38	2811	3.38	505.354	Neg	Tier 3	FA 30:5;O4	0.922126		ST 24:1;O;Hex | ST 30:2;O6	FA	0.00339442	0.00360186
P505.3868/6.85	2812	6.85	505.387	Pos	Tier 1	DG 8:0_18:1	0.873	676.6		DG	0.0122543	0.0113697
P505.3899/5.27	2813	5.27	505.39	Pos	Tier 3	ST 31:3;O5	2.19435		DG 28:4 | MG 28:5;O | DG O-28:5;O | DG 28:3;O | DG O-28:4;O2 | MG 26:2;O | DG 26:1 | DG O-26:2;O | FA 29:2;O3	ST	0.0864855	0.0779675
N505.3907/7.33	2814	7.33	505.391	Neg	Tier 3	ST 31:2;O5	1.62449		FA 31:4;O3 | MG 28:4;O	ST	0.0220418	0.0230814
N505.4240/2.73	2816	2.73	505.424	Neg	Tier 3	MG 29:3	4.45962			MG	0.66527	0.725163
N505.4261/8.39	2818	8.39	505.426	Neg	Tier 3	FA 32:3;O2	0.344264		MG 29:3	FA	0.00133651	0.00131853
N505.4261/8.09	2819	8.09	505.426	Neg	Tier 3	FA 32:3;O2	0.225552		MG 29:3 | MG O-29:4;O	FA	0.00163338	0.00125636
P505.4984/16.33	2820	16.33	505.498	Pos	Tier 3	WE 34:2	1.05638			WE	0.0388289	0.0417781
N506.2526/1.19	2822	1.19	506.253	Neg	Tier 3	LPS 17:2	0.343702		LPS O-17:3;O	LPS	0.00144761	0.0013925
N506.2908/2.16	2823	2.16	506.291	Neg	Tier 3	LPE 19:2;O	3.86932		PK 31:8;O5;N | ST 29:7;O4;G | LPS O-18:2 | ST 26:3;O3;T	LPE	0.00172765	0.00318496
N506.3252/2.71	2824	2.71	506.325	Neg	Tier 1	LPE 20:1	-0.082	844.4		LPE	0.00419029	0.00485763
N506.3256/2.89	2825	2.89	506.326	Neg	Tier 1	LPE 20:1	0.727	883.4		LPE	0.00678132	0.00776625
N506.3509/3.54	2827	3.54	506.351	Neg	Tier 3	Cer 29:5;O5	4.29939		ST 21:0;O;HexNAc | ST 27:1;O5;G	Cer	0.0147869	0.0133452
P506.5301/13.52	2828	13.52	506.53	Pos	Tier 3	Cer 34:0;O	1.02659			Cer	0.00537087	0.00549983
N507.3444/3.55	2830	3.55	507.344	Neg	Tier 3	PA O-23:0	2.47761		LPA 23:0 | LPA O-23:1;O	PA	0.0157108	0.0101742
N507.3454/4.67	2831	4.67	507.345	Neg	Tier 3	PA O-23:0	0.447427		LPA 23:0 | LPA O-23:1;O	PA	0.0186903	0.0130178
N507.3459/4.31	2832	4.31	507.346	Neg, merged	Tier 3	PA O-23:0	0.577515		LPA 23:0 | LPA O-23:1;O	PA	0.0632185	0.0419069
N507.3682/2.50	2833	2.5	507.368	Neg	Tier 3	ST 30:1;O6	1.82116		ST 24:0;O;Hex	ST	0.0218321	0.0296873
P507.4024/8.43	2835	8.43	507.402	Pos	Tier 2	DG 10:0_16:0	0.801	459.6		DG	0.0256366	0.0238846
P507.4412/12.21	2839	12.21	507.441	Pos	Tier 3	DG 29:1	0.756738		MG 29:3 | DG O-29:3 | MG O-29:4;O | FA 30:0;O2 | DG O-29:2;O | MG 29:2;O | MG 27:0 | DG O-27:0 | MG O-27:1;O | NAE 25:0;O4	DG	0.000290303	0.000384084
P507.4413/13.55	2841	13.55	507.441	Pos	Tier 3	DG 29:1	0.934098		MG 29:3 | DG O-29:3 | MG O-29:4;O | FA 30:0;O2 | DG O-29:2;O | MG 29:2;O | MG 27:0 | DG O-27:0 | MG O-27:1;O | NAE 25:0;O4	DG	0.000209175	0.000209652
N507.4418/2.43	2842	2.43	507.442	Neg	Tier 1	FAHFA 16:1_16:0	-0.286	987		FAHFA	0.00680839	0.00574222
N507.4419/9.88	2843	9.88	507.442	Neg	Tier 3	FA 32:2;O2	0.0472961		FAHFA 32:2;O | MG 29:2 | MG O-29:3;O	FA	0.00416896	0.0046164
N507.4419/9.72	2844	9.72	507.442	Neg	Tier 2	FAHFA 14:0_18:1	0	322.1		FAHFA	0.00396067	0.00456543
P507.5141/17.30	2845	17.3	507.514	Pos	Tier 3	WE 34:1	0.973372			WE	0.194848	0.221331
N508.2681/1.16	2846	1.16	508.268	Neg	Tier 3	LPS 17:1	0.0865685		ST 22:6;O;HexNAc | ST 28:7;O5;G | LPS O-17:2;O	LPS	0.00188843	0.00163152
N508.3446/3.87	2848	3.87	508.345	Neg	Tier 3	LPE 20:0	7.32574		PE O-20:0 | ST 30:5;O3;G | LPE O-20:1;O	LPE	0.000889884	0.000817399
P509.3243/3.53	2853	3.53	509.324	Pos	Tier 3	PA 22:0	1.01311		ST 19:2;O2;HexNAc | ST 25:3;O6;G | MG 27:7;O | PA O-22:1;O | LPG O-19:2 | LPA 22:1;O | FA 30:7;O3	PA	0.00700302	0.00761379
N509.3436/3.69	2855	3.69	509.344	Neg	Tier 3	ST 23:0;O2;Hex	9.4612		ST 29:1;O7	ST	0.173804	0.208439
P509.3609/7.20	2857	7.2	509.361	Pos	Tier 3	ST 26:2;O5;G	4.64896		MG 28:6 | DG O-28:6 | DG 30:7 | MG O-28:7;O | DG O-30:8;O | PA O-23:0 | NAE 26:6;O4 | LPA 23:0 | Car 21:5;O2 | FA 31:6;O2 | NAT 23:1;O2 | LPA O-23:1;O	ST	0.00624563	0.00617334
N509.3848/5.05	2858	5.05	509.385	Neg	Tier 3	FA 30:3;O4	0.1492		ST 30:0;O6	FA	0.000999941	0.00116622
P509.4205/7.26	2859	7.26	509.421	Pos	Tier 3	DG 28:2	0.881394		MG 28:3;O | DG O-28:3;O | DG 28:1;O | DG O-28:2;O2 | MG 26:0;O | DG O-26:0;O | FA 29:0;O3	DG	0.000342597	0.00025558
P509.4557/12.35	2860	12.35	509.456	Pos	Tier 3	FAHFA 32:2;O	1.50357		DG 29:0 | MG 29:2 | DG O-29:2 | MG O-29:3;O | MG O-27:0;O | DG O-29:1;O | MG 29:1;O	FAHFA	0.014597	0.0157225
P509.4567/16.57	2862	16.57	509.457	Pos	Tier 3	FAHFA 32:2;O	0.577085			FAHFA	0.110367	0.130643
P509.4568/15.71	2863	15.71	509.457	Pos	Tier 3	FAHFA 32:2;O	0.635972			FAHFA	0.0876235	0.078491
P509.4568/13.44	2864	13.44	509.457	Pos	Tier 3	FAHFA 32:2;O	0.773373		DG 29:0 | MG 29:2 | DG O-29:2 | MG O-29:3;O | DG O-29:1;O | MG 29:1;O | MG O-27:0;O	FAHFA	0.0841914	0.0983467
P509.4569/14.75	2866	14.75	509.457	Pos	Tier 3	FAHFA 32:2;O	0.871516		DG 29:0 | DG O-29:2 | DG O-29:1;O	FAHFA	0.184386	0.151593
P509.4569/13.71	2867	13.71	509.457	Pos	Tier 3	FAHFA 32:2;O	0.96966		DG 29:0 | MG 29:2 | DG O-29:2 | MG O-29:3;O | DG O-29:1;O | MG 29:1;O | MG O-27:0;O	FAHFA	0.691974	0.666586
P509.4569/11.21	2868	11.21	509.457	Pos	Tier 3	FAHFA 32:2;O	0.989289		DG 29:0 | MG 29:2 | DG O-29:2 | MG O-29:3;O | DG O-29:1;O | MG 29:1;O | MG O-27:0;O	FAHFA	0.172642	0.15605
P509.4570/14.54	2869	14.54	509.457	Pos	Tier 3	FAHFA 32:2;O	1.16595		DG 29:0 | DG O-29:2 | DG O-29:1;O	FAHFA	0.057313	0.0622417
N509.4572/10.98	2870	10.98	509.457	Neg	Tier 3	FA 32:1;O2	0.635971		FAHFA 32:1;O | MG 29:1 | MG O-29:2;O	FA	0.000746443	0.000859747
N509.4573/11.87	2871	11.87	509.457	Neg	Tier 3	FA 32:1;O2	0.380797		FAHFA 32:1;O | MG 29:1 | MG O-29:2;O	FA	0.0323512	0.031258
N509.4574/11.24	2872	11.24	509.457	Neg	Tier 2	FAHFA 16:0_16:0;O (9-PAHPA, FAHFA 16:0/9-O-16:0)	-0.148	309.6		FAHFA	0.00751208	0.0077713
P509.4931/13.53	2873	13.53	509.493	Pos	Tier 3	MG O-30:2	0.586858		DG O-30:0 | MG 30:0 | MG O-30:1;O	MG	0.000317183	0.000227499
P509.5297/18.04	2875	18.04	509.53	Pos	Tier 3	WE 34:0	0.949896			WE	0.0387049	0.0361861
N510.1425/1.09	2877	1.09	510.142	Neg	Tier 3	ST 21:6;O8;T	2.93055			ST	0.0343136	0.0405297
N510.3199/1.93	2878	1.93	510.32	Neg	Tier 3	LPE 19:0;O	0.413466		LPS O-18:0 | ST 29:5;O4;G	LPE	0.00117464	0.00132086
N510.3520/1.44	2879	1.44	510.352	Neg	Tier 3	LPE O-20:0;O	8.77042			LPE	0.000729693	0.000825466
N510.3549/1.68	2880	1.68	510.355	Neg	Tier 3	LPE O-20:0;O	3.12724			LPE	0.000584815	0.000548032
P510.3799/4.16	2881	4.16	510.38	Pos	Tier 3	Cer 29:4;O5	1.85156		ST 23:1;O;Hex | ST 29:2;O6 | ST 27:0;O5;G | Car 22:3;O2 | Cer 29:3;O6 | FA 29:5;O4	Cer	0.000272335	0.000294182
N511.3259/1.95	2887	1.95	511.326	Neg	Tier 3	ST 22:0;O3;Hex	3.4303		ST 28:1;O8	ST	0.0258016	0.0277416
P511.3275/1.07	2888	1.07	511.327	Pos	Tier 3	ST 22:0;O2;GlcA	1.7875		ST 22:1;O3;Hex | ST 28:2;O8	ST	0.0241035	0.023004
N511.3637/5.38	2890	5.38	511.364	Neg	Tier 3	ST 29:0;O7	0.623822			ST	0.0552931	0.0614301
N511.3640/5.15	2891	5.15	511.364	Neg	Tier 3	ST 29:0;O7	0.0371555			ST	0.111229	0.137233
P511.4718/14.59	2892	14.59	511.472	Pos	Tier 3	FAHFA 32:1;O	0.539619		DG O-29:1 | DG O-29:0;O	FAHFA	0.260679	0.213834
P511.4725/11.86	2893	11.86	511.472	Pos	Tier 3	FAHFA 32:1;O	0.750774		MG 29:1 | MG O-29:2;O | DG O-29:1 | DG O-29:0;O | MG 29:0;O	FAHFA	1.97717	1.81526
N511.4750/3.17	2894	3.17	511.475	Neg	Tier 3	FA 32:0;O2	3.58962		MG 29:0 | MG O-29:1;O	FA	0.0728863	0.0817313
N512.3038/1.40	2898	1.4	512.304	Neg	Tier 3	ST 22:4;O;HexNAc	4.05423		ST 25:1;O4;T | LPS O-17:0;O	ST	0.0168842	0.0283535
P512.3951/5.14	2900	5.14	512.395	Pos	Tier 3	DG 26:3;O	1.00899		DG O-26:4;O2 | Cer 29:3;O5 | ST 23:0;O;Hex | ST 29:1;O6 | Car 22:2;O2 | ST 30:3;O3;F2 | Cer 29:2;O6 | FA 29:4;O4 | NAE 27:3;O4	DG	0.00509888	0.00461329
N513.2708/1.19	2903	1.19	513.271	Neg	Tier 3	ST 20:0;O4;GlcA	0.518245		ST 20:1;O5;Hex | ST 30:6;O2;S	ST	0.042588	0.0517958
N513.3435/2.77	2905	2.77	513.343	Neg	Tier 3	ST 28:0;O8	0.34285			ST	0.0759232	0.102697
N513.3590/3.34	2906	3.34	513.359	Neg	Tier 3	FA 32:7;O3	0.839568		MG 29:7;O	FA	0.000475231	0.000376101
P513.3916/3.89	2910	3.89	513.392	Pos	Tier 3	MG 30:7	4.45274		ST 26:0;O5;G | MG 28:4 | MG O-28:5;O | MG 30:6;O | Car 21:3;O2 | FA 31:4;O2	MG	0.00412534	0.00382989
N513.3951/3.37	2911	3.37	513.395	Neg	Tier 3	MG 30:6	0.323338			MG	0.0896899	0.116938
P513.4265/5.36	2913	5.36	513.427	Pos	Tier 3	MG O-29:4	2.4989		Car 22:2;O | FA 32:3;O | NAE 27:3;O3 | MG O-31:7 | DG O-31:5 | MG 31:5	MG	0.00190066	0.00195136
P513.4396/8.96	2914	8.96	513.44	Pos	Tier 3	NAE 31:7	3.52914			NAE	0.00153902	0.00145472
P514.4106/6.12	2915	6.12	514.411	Pos	Tier 3	DG 26:2;O	0.655119		DG O-26:3;O2 | Cer 29:2;O5 | ST 29:0;O6 | Car 22:1;O2 | FA 29:3;O4 | Cer 29:1;O6 | NAE 27:2;O4	DG	0.00604115	0.00520298
P514.4106/6.43	2916	6.43	514.411	Pos	Tier 3	DG 26:2;O	0.732878		DG O-26:3;O2 | Cer 29:2;O5 | ST 29:0;O6 | Car 22:1;O2 | FA 29:3;O4 | Cer 29:1;O6 | NAE 27:2;O4	DG	0.0233885	0.0214635
P514.4451/8.95	2917	8.95	514.445	Pos	Tier 3	DG 27:1	3.00907		DG O-27:2;O | Cer 30:1;O4 | Cer 30:0;O5 | MG 27:2;O | FA 30:2;O3 | Car 23:0;O | NAE 28:1;O3	DG	0.00181366	0.00307838
P515.3556/1.36	2919	1.36	515.356	Pos	Tier 3	ST 28:0;O8	4.45518		ST 25:1;O3;T	ST	0.0505654	0.0362488
P515.3668/1.65	2921	1.65	515.367	Pos	Tier 3	ST 25:0;O6;G	4.49583		Car 20:3;O3	ST	0.0144906	0.0159138
N515.3742/3.54	2923	3.54	515.374	Neg	Tier 3	FA 32:6;O3	0.0601505		MG 29:6;O	FA	0.0213842	0.0216827
N515.4080/2.31	2925	2.31	515.408	Neg	Tier 3	ST 33:3;O4	5.05231		FA 33:5;O2 | MG 30:5 | MG O-30:6;O	ST	0.0179605	0.0219046
P515.4134/10.99	2927	10.99	515.413	Pos	Tier 3	DG 30:4	7.4969		DG O-30:5;O | MG 30:6 | MG 30:5;O | DG O-30:6 | MG O-30:7;O	DG	0.0107486	0.0111808
N515.4316/1.99	2928	1.99	515.432	Neg	Tier 3	FA 30:0;O4	0.240575			FA	0.0201246	0.0157881
P515.4505/8.93	2929	8.93	515.451	Pos	Tier 3	MG O-31:6	8.98049		DG O-31:4 | MG 31:4 | MG O-31:5;O	MG	0.00329108	0.00136452
N516.2732/1.30	2932	1.3	516.273	Neg	Tier 3	LPE 20:4;O	0.0755414		PE 20:3 | PE O-20:4;O | LPS O-19:4	LPE	0.00132953	0.00144091
N516.3112/1.97	2933	1.97	516.311	Neg	Tier 3	PE O-21:3	3.22286		LPE 21:3 | LPE O-21:4;O	PE	0.00170093	0.00141389
N516.3144/2.44	2934	2.44	516.314	Neg	Tier 3	PE O-21:3	9.43998		LPE 21:3 | LPE O-21:4;O	PE	0.00169297	0.00129906
P516.4261/7.74	2938	7.74	516.426	Pos	Tier 3	DG O-26:2;O2	0.362104		Cer 29:1;O5 | Car 22:0;O2 | Cer 29:0;O6 | FA 29:2;O4 | NAE 27:1;O4	DG	0.129358	0.11702
P516.4262/8.11	2939	8.11	516.426	Pos	Tier 3	DG 26:1;O	0.671926		DG O-26:2;O2 | Cer 29:1;O5 | Car 22:0;O2 | Cer 29:0;O6 | FA 29:2;O4 | NAE 27:1;O4	DG	0.0102447	0.00853123
P516.4262/7.46	2940	7.46	516.426	Pos	Tier 3	DG 26:1;O	0.691289		DG O-26:2;O2 | Cer 29:1;O5 | Car 22:0;O2 | Cer 29:0;O6 | FA 29:2;O4 | NAE 27:1;O4	DG	0.0611079	0.0553338
P516.4264/7.17	2941	7.17	516.426	Pos	Tier 3	DG 26:1;O	0.943019		DG O-26:2;O2 | Cer 29:1;O5 | Car 22:0;O2 | Cer 29:0;O6 | FA 29:2;O4 | NAE 27:1;O4	DG	0.00657826	0.00599399
P516.4623/9.32	2942	9.32	516.462	Pos	Tier 3	DG 27:0	0.0038725		Cer 30:0;O4 | DG O-27:1;O | MG 27:1;O | FA 30:1;O3 | NAE 28:0;O3	DG	0.00543073	0.00410974
P517.3293/4.58	2944	4.58	517.329	Pos	Tier 3	ST 24:1;O4;T	2.48198		ST 21:4;O;HexNAc | ST 27:5;O5;G | PA O-24:3 | LPA 24:3 | LPA 22:0 | NAT 24:4;O2 | LPA O-24:4;O | PA O-22:0 | LPA O-22:1;O	ST	0.00253168	0.00292025
P517.3479/5.36	2945	5.36	517.348	Pos	Tier 3	DG 26:3;O	4.0553		ST 24:0;O7;G | DG O-26:4;O2 | Car 19:3;O4 | FA 29:4;O4 | DG 28:6;O | DG O-28:7;O2 | PR 31:4;O6 | DG 28:5;O2 | ST 25:3;O;Hex	DG	0.00126287	0.0012165
N517.3667/6.86	2946	6.86	517.367	Neg	Tier 3	LPA O-25:2	0.653308			LPA	0.00235457	0.00206086
N517.3744/4.70	2947	4.7	517.374	Neg	Tier 3	FA 28:0;O6	0.297657			FA	0.00512065	0.0043522
N517.3763/4.08	2948	4.08	517.376	Neg	Tier 3	FA 28:0;O6	3.35539			FA	0.00511454	0.00565705
P517.4649/9.27	2950	9.27	517.465	Pos	Tier 3	MG O-31:5	6.54924		DG O-31:3 | MG 31:3 | MG O-31:4;O	MG	0.00189039	0.00177288
N518.2886/1.33	2952	1.33	518.289	Neg	Tier 2	PE 2:0_18:2	-0.409	138.3		PE	0.00314124	0.00284442
P518.3179/1.03	2953	1.03	518.318	Pos	Tier 3	LPC 16:0	7.42787		LPE 19:0 | LPE O-19:1;O | ST 26:1;O4;S | ST 24:0;O5;T | LPC O-16:1;O	LPC	0.00124281	0.00112016
P518.4060/5.73	2957	5.73	518.406	Pos	Tier 3	DG 25:1;O2	1.60492		Cer 28:1;O6 | Car 21:0;O3	DG	6.7933e-05	6.61557e-05
P518.4418/5.56	2959	5.56	518.442	Pos	Tier 3	DG 26:0;O	0.457139		DG O-26:1;O2 | Cer 29:0;O5 | FA 29:1;O4 | NAE 27:0;O4	DG	0.000640231	0.00042787
P518.4546/9.36	2960	9.36	518.455	Pos	Tier 3	ST 33:3;O3	4.14308		Cer 33:4;O2 | MG O-30:6 | Cer 31:1;O2 | Cer 33:3;O3 | FA 33:5;O | NAE 31:4;O	ST	0.0166695	0.0158887
P519.1388/3.52	2963	3.52	519.139	Pos	Tier 3	PK 24:10;O12	3.27851			PK	0.0718273	0.0679147
P519.1391/4.67	2964	4.67	519.139	Pos	Tier 3	PK 24:10;O12	3.74081			PK	0.267874	0.280979
N519.3431/3.30	2965	3.3	519.343	Neg	Tier 3	PA O-24:1	4.808		LPA 24:1 | LPA O-24:2;O	PA	0.0275988	0.0199905
N519.3482/3.95	2966	3.95	519.348	Neg	Tier 3	PA O-24:1	4.95429		LPA 24:1 | LPA O-24:2;O	PA	0.0055314	0.00421395
P519.3655/3.49	2968	3.49	519.365	Pos	Tier 3	PR 31:2;O6	4.90214		ST 25:2;O;Hex | Car 19:2;O4 | FA 29:3;O4	PR	0.0309722	0.0247994
N519.3813/2.36	2970	2.36	519.381	Neg	Tier 3	LPA O-25:1	1.35161			LPA	0.00119672	0.00110208
P519.4026/7.65	2972	7.65	519.403	Pos	Tier 3	ST 32:3;O5	3.5252		ST 32:1;O5 | DG 29:4 | MG 29:5;O | DG O-29:5;O | MG 27:2;O | DG 27:1 | DG O-27:2;O | DG 29:3;O | DG O-29:4;O2 | FA 30:2;O3	ST	0.0112966	0.0114989
P519.4407/14.29	2973	14.29	519.441	Pos	Tier 3	DG 30:2	0.165563		FAHFA 33:4;O | DG O-30:4 | DG O-28:1 | DG O-30:3;O | NAE 26:1;O4	DG	0.000346018	0.000342201
P519.4410/16.30	2974	16.3	519.441	Pos	Tier 3	FAHFA 33:4;O	0.39273			FAHFA	0.0931646	0.0791393
P519.4411/15.38	2975	15.38	519.441	Pos	Tier 3	FAHFA 33:4;O	0.52749			FAHFA	0.0683952	0.0546641
P519.4411/13.03	2976	13.03	519.441	Pos	Tier 3	DG 30:2	0.546742		FAHFA 33:4;O | MG 30:4 | DG O-30:4 | MG O-30:5;O | DG O-30:3;O | MG 30:3;O | MG 28:1 | MG O-28:2;O | DG O-28:1 | FA 31:1;O2 | NAE 26:1;O4 | Car 21:0;O2	DG	0.000407109	0.000391699
P519.4412/11.59	2979	11.59	519.441	Pos	Tier 3	DG 30:2	0.700753		FAHFA 33:4;O | MG 30:4 | DG O-30:4 | MG O-30:5;O | DG O-30:3;O | MG 30:3;O | MG 28:1 | MG O-28:2;O | DG O-28:1 | FA 31:1;O2 | NAE 26:1;O4 | Car 21:0;O2	DG	0.000509742	0.000459282
P519.4412/8.93	2980	8.93	519.441	Pos	Tier 3	DG 30:2	0.777759		FAHFA 33:4;O | MG 30:4 | DG O-30:4 | MG O-30:5;O | DG O-30:3;O | MG 30:3;O | MG 28:1 | MG O-28:2;O | DG O-28:1 | FA 31:1;O2 | NAE 26:1;O4 | Car 21:0;O2	DG	0.00222028	0.00209985
N519.4415/9.12	2982	9.12	519.442	Neg	Tier 3	FA 33:3;O2	0.700753		MG 30:3 | MG O-30:4;O	FA	0.000616946	0.000870316
N520.2661/2.09	2987	2.09	520.266	Neg	Tier 3	LPS 18:2	3.87494		LPS O-18:3;O	LPS	0.000730577	0.000754775
N520.3041/1.25	2988	1.25	520.304	Neg	Tier 3	PE 20:1	0.789923		PE O-20:2;O | LPE 20:2;O | ST 30:7;O4;G | LPS O-19:2	PE	0.00181873	0.00160563
P520.3328/1.08	2989	1.08	520.333	Pos	Tier 3	LPE O-19:0;O	8.70597		ST 26:0;O4;S | LPC O-16:0;O	LPE	0.0255045	0.0224746
P520.3396/1.79	2991	1.79	520.34	Pos	Tier 1	LPC 18:2	-0.184	749		LPC	0.00773102	0.00742294
P520.3405/1.71	2992	1.71	520.34	Pos	Tier 1	LPC 18:2	1.353	921.1		LPC	0.00270249	0.00319689
N520.3409/2.27	2993	2.27	520.341	Neg	Tier 3	PE O-21:1	0.103778		LPE 21:1 | LPE O-21:2;O	PE	0.00104025	0.000966498
N520.3434/3.18	2994	3.18	520.343	Neg	Tier 2	LPE 21:1	5.945	320		LPE	0.00114931	0.0012183
N521.2953/1.24	2999	1.24	521.295	Neg	Tier 3	ST 29:3;O3;S	2.07944		ST 26:7;O;Hex	ST	0.0480949	0.0539926
N521.3247/1.34	3000	1.34	521.325	Neg	Tier 3	LPG O-20:2	0.368293			LPG	0.00125179	0.00116252
P521.3818/4.47	3001	4.47	521.382	Pos	Tier 3	DG 28:4;O	3.67485		DG O-28:5;O2 | DG 26:1;O | DG O-26:2;O2 | DG 28:3;O2 | Car 19:1;O4 | FA 29:2;O4	DG	0.00184005	0.00170958
N521.3837/4.52	3002	4.52	521.384	Neg	Tier 3	FA 31:4;O4	2.00236		ST 25:0;O;Hex	FA	0.00360699	0.00352105
N521.3981/2.72	3003	2.72	521.398	Neg	Tier 3	LPA O-25:0	0.801691			LPA	0.000555662	0.00055815
P521.4181/9.30	3004	9.3	521.418	Pos	Tier 3	DG 29:3	3.83761		MG 29:4;O | DG O-29:4;O | DG 27:0 | DG 29:2;O | MG 27:1;O | DG O-27:1;O | DG O-29:3;O2 | FA 30:1;O3	DG	0.00423481	0.00369234
P521.4561/11.56	3006	11.56	521.456	Pos	Tier 3	DG 30:1	0.721058		MG 30:3 | DG O-30:3 | MG O-30:4;O | MG 28:0 | DG O-28:0 | DG O-30:2;O | MG O-28:1;O | MG 30:2;O | FA 31:0;O2 | NAE 26:0;O4	DG	0.000353349	0.000304126
P521.4569/13.70	3012	13.7	521.457	Pos	Tier 3	DG 30:1	0.889815		MG 30:3 | DG O-30:3 | MG O-30:4;O | DG O-30:2;O | MG 30:2;O | MG 28:0 | DG O-28:0 | MG O-28:1;O | FA 31:0;O2 | NAE 26:0;O4	DG	0.000304965	0.000367426
P521.4570/13.05	3013	13.05	521.457	Pos	Tier 3	DG 30:1	1.00488		MG 30:3 | DG O-30:3 | MG O-30:4;O | DG O-30:2;O | MG 30:2;O | MG 28:0 | DG O-28:0 | MG O-28:1;O | FA 31:0;O2 | NAE 26:0;O4	DG	0.00914211	0.00919993
P521.4570/14.23	3014	14.23	521.457	Pos	Tier 3	DG 30:1	1.0049		DG O-30:3 | DG O-30:2;O | DG O-28:0 | NAE 26:0;O4	DG	0.00615697	0.00511207
N521.4573/10.41	3015	10.41	521.457	Neg	Tier 3	FA 33:2;O2	0.410388		MG 30:2 | MG O-30:3;O	FA	0.00410299	0.0044442
N521.4574/10.72	3016	10.72	521.457	Neg	Tier 3	FA 33:2;O2	0.256972		MG 30:2 | MG O-30:3;O	FA	0.00402053	0.00416819
P521.5294/17.56	3018	17.56	521.529	Pos	Tier 3	WE 35:1	0.371983			WE	0.100856	0.079423
P522.2044/3.39	3019	3.39	522.204	Pos	Tier 3	ST 22:3;O8;S	7.71728			ST	0.0251806	0.0202282
P522.2386/1.35	3020	1.35	522.239	Pos	Tier 3	ST 23:2;O7;S	3.59031		ST 21:1;O8;T	ST	0.0042339	0.00347918
N522.3169/1.81	3021	1.81	522.317	Neg	Tier 3	PE 20:0	6.20505		PE O-20:1;O | LPE 20:1;O | LPS O-19:1	PE	0.000721005	0.000737864
N522.3553/4.56	3023	4.56	522.355	Neg	Tier 3	LPE 21:0	2.34706		LPE O-21:1;O	LPE	0.000475861	0.00036891
P522.3562/2.14	3024	2.14	522.356	Pos	Tier 1	LPC 18:1	1.428	860.1		LPC	0.014108	0.0142541
P522.3746/1.83	3025	1.83	522.375	Pos	Tier 3	Cer 28:2;O5	3.68892		PR 30:2;O6 | Cer 30:5;O5 | ST 24:2;O;Hex | ST 30:3;O6 | ST 22:0;O;HexNAc | Cer 30:4;O6 | ST 28:1;O5;G | Car 23:4;O2	Cer	0.00103226	0.00142313
P522.5978/11.95	3027	11.95	522.598	Pos	Tier 3	HC 36:1	1.12323			HC	0.00294268	0.00296196
N523.3392/1.35	3029	1.35	523.339	Neg	Tier 3	LPG O-20:1	2.62163			LPG	0.000635463	0.000590146
P523.3403/6.81	3030	6.81	523.34	Pos	Tier 3	DG 28:6	1.69488		ST 26:3;O6;G | MG 28:7;O | DG O-28:7;O | DG 30:8;O | PA 23:0 | PA O-23:1;O | LPA 23:1;O | Car 21:6;O3 | FA 31:7;O3 | NAT 23:2;O3 | ST 30:2;O2;S	DG	0.000617261	0.000636332
N523.4005/5.61	3031	5.61	523.4	Neg	Tier 3	FA 31:3;O4	0.0878868			FA	0.00477614	0.00540404
P523.4708/13.18	3032	13.18	523.471	Pos	Tier 3	DG 30:0	2.5522		MG 30:2 | DG O-30:2 | MG O-30:3;O | MG O-28:0;O | DG O-30:1;O | MG 30:1;O	DG	0.00316548	0.00316929
P523.4716/14.15	3035	14.15	523.472	Pos	Tier 3	DG 30:0	0.890211		DG O-30:2 | DG O-30:1;O	DG	0.00180193	0.0018219
P523.4724/14.36	3038	14.36	523.472	Pos	Tier 3	DG 30:0	0.561634		DG O-30:2 | DG O-30:1;O	DG	0.149813	0.137224
P523.4724/11.89	3040	11.89	523.472	Pos	Tier 3	DG 30:0	0.638047		MG 30:2 | DG O-30:2 | MG O-30:3;O | DG O-30:1;O | MG 30:1;O | MG O-28:0;O	DG	0.00587058	0.00514206
P523.4724/14.85	3041	14.85	523.472	Pos	Tier 3	DG 30:0	0.676253		DG O-30:2 | DG O-30:1;O	DG	0.00160889	0.00174527
P523.4725/13.83	3043	13.83	523.473	Pos	Tier 3	DG 30:0	0.809976		MG 30:2 | DG O-30:2 | MG O-30:3;O | DG O-30:1;O | MG 30:1;O | MG O-28:0;O	DG	0.00256923	0.0025577
N523.4731/12.12	3045	12.12	523.473	Neg	Tier 3	FA 33:1;O2	0.217776		FAHFA 33:1;O | MG 30:1 | MG O-30:2;O	FA	0.00551159	0.00645401
N524.2768/2.88	3047	2.88	524.277	Neg	Tier 3	LPE 22:6	2.73901		PE O-22:6	LPE	0.00408811	0.00458444
N524.2993/2.02	3048	2.02	524.299	Neg	Tier 3	LPS 18:0	0.259394		LPS O-18:1;O | ST 23:5;O;HexNAc | ST 29:6;O5;G	LPS	0.000655487	0.000866623
N524.3350/2.26	3049	2.26	524.335	Neg	Tier 3	ST 30:5;O4;G	6.04194		LPS O-19:0	ST	0.0501216	0.0721627
N524.3455/1.65	3050	1.65	524.346	Neg	Tier 3	ST 27:1;O3;T	7.64763			ST	0.0530428	0.0591392
P524.3624/1.82	3051	1.82	524.362	Pos	Tier 3	ST 29:3;O7	8.03261		Cer 29:5;O6 | ST 23:1;O;GlcA | ST 23:2;O2;Hex | ST 21:0;O2;HexNAc | Car 22:4;O3 | ST 27:1;O6;G	ST	0.0267776	0.0251832
P524.3754/3.69	3052	3.69	524.375	Pos	Tier 3	PC O-18:0	8.20405		LPC 18:0 | ST 30:2;O;S | LPE 21:0 | LPC O-18:1;O | PE O-21:0 | LPE O-21:1;O | PA O-23:1 | Cer 31:6;O3 | LPA 23:1 | LPA O-23:2;O	PC	0.000439283	0.000410423
N524.4687/8.00	3055	8	524.469	Neg	Tier 3	Cer 32:1;O3	0.432819			Cer	0.00535514	0.00613508
P524.5404/12.22	3056	12.22	524.54	Pos	Tier 3	Cer 34:0;O	0.48614		FA 34:0 | WE 34:1 | FA 34:1 | NAE 32:0	Cer	0.000245428	0.000255879
N525.3601/1.42	3058	1.42	525.36	Neg	Tier 3	ST 30:0;O2;S	3.48523		LPG O-20:0	ST	0.108252	0.236565
P525.3709/1.80	3059	1.8	525.371	Pos	Tier 3	LPC 17:1	8.7462		ST 30:6;O3;G | LPC O-17:2;O	LPC	0.00231481	0.00196508
N525.3793/5.54	3060	5.54	525.379	Neg	Tier 3	ST 30:0;O7	0.740417			ST	0.0151231	0.0141532
N525.3805/3.16	3061	3.16	525.381	Neg	Tier 3	ST 30:0;O7	1.63881			ST	0.0162553	0.0184996
N525.4159/4.96	3063	4.96	525.416	Neg	Tier 3	FA 31:2;O4	0.350199			FA	0.000619389	0.000519703
N525.4162/7.11	3064	7.11	525.416	Neg	Tier 3	FA 31:2;O4	0.31594			FA	0.00768311	0.00898166
N526.2942/1.85	3065	1.85	526.294	Neg	Tier 1	LPE 22:5	0.754	762.5		LPE	0.00734287	0.0103631
N526.3510/2.44	3066	2.44	526.351	Neg	Tier 3	ST 30:4;O4;G	5.41084			ST	0.0383809	0.0372189
N526.4479/6.85	3068	6.85	526.448	Neg	Tier 1	Cer d15:0_15:1	0.378	805.5		Cer	0.0464985	0.0423303
P526.4878/9.13	3069	9.13	526.488	Pos	Tier 3	Cer 32:1;O3	9.20249		FAHFA 32:2;O | DG O-29:2 | Cer 32:0;O4 | MG 29:2 | FA 32:2;O2 | Car 25:0 | MG O-29:3;O | NAE 30:1;O2	Cer	0.00653115	0.0066813
N527.2441/1.22	3072	1.22	527.244	Neg	Tier 3	ST 30:7;O3;S	6.08068			ST	0.169723	0.260799
N527.2863/2.43	3073	2.43	527.286	Neg	Tier 3	MGMG 18:3;O	0.144134		ST 21:0;O4;GlcA | ST 21:1;O5;Hex	MGMG	0.101146	0.145691
P527.3873/2.54	3075	2.54	527.387	Pos	Tier 3	ST 30:5;O3;G	5.70359			ST	0.0350783	0.0383903
P527.3881/3.15	3076	3.15	527.388	Pos	Tier 3	ST 30:5;O3;G	7.0688			ST	0.0159329	0.0162215
P527.4037/5.23	3080	5.23	527.404	Pos	Tier 3	ST 27:0;O5;G	3.37882		Car 22:3;O2 | NAE 27:4;O4 | MG 29:4 | DG O-29:4 | MG O-29:5;O | FA 32:4;O2	ST	0.102177	0.110222
N527.4081/2.30	3081	2.3	527.408	Neg	Tier 3	MG 31:6	4.80463		MG O-31:7;O	MG	0.289676	0.351377
N527.4316/1.96	3082	1.96	527.432	Neg	Tier 3	FA 31:1;O4	0.273021			FA	0.0635332	0.0452489
P528.2452/1.81	3086	1.81	528.245	Pos	Tier 3	ST 22:0;O8;S	3.93757		ST 19:3;O5;GlcA | ST 19:4;O6;Hex	ST	0.0405935	0.039169
N528.3095/1.98	3087	1.98	528.309	Neg	Tier 1	LPE 22:4	-0.205	625.2		LPE	0.0334078	0.0367247
P528.3884/2.94	3089	2.94	528.388	Pos	Tier 3	Cer 29:3;O6	2.02503		ST 23:0;O2;Hex | ST 29:1;O7 | Car 22:2;O3	Cer	0.00168538	0.00155186
P528.4109/1.73	3090	1.73	528.411	Pos	Tier 3	ST 30:0;O;S	5.34622			ST	0.0979369	0.104721
P528.4263/7.74	3091	7.74	528.426	Pos	Tier 3	DG 27:2;O	0.826984		DG O-27:3;O2 | Cer 30:2;O5 | ST 30:0;O6 | FA 30:3;O4 | Cer 30:1;O6 | Car 23:1;O2 | NAE 28:2;O4	DG	0.000787338	0.000648231
P528.4264/7.16	3092	7.16	528.426	Pos	Tier 3	DG 27:2;O	1.05407		DG O-27:3;O2 | Cer 30:2;O5 | ST 30:0;O6 | FA 30:3;O4 | Cer 30:1;O6 | Car 23:1;O2 | NAE 28:2;O4	DG	0.00114509	0.0013036
P528.4627/8.82	3094	8.82	528.463	Pos	Tier 3	DG 28:1	0.77962		DG O-28:2;O | Car 24:0;O | Cer 31:0;O5 | FA 31:2;O3	DG	0.00481738	0.00489124
P528.4629/8.59	3095	8.59	528.463	Pos	Tier 1	DG 10:0_18:1	1.264	620		DG	0.0226554	0.0203545
N528.4635/7.48	3096	7.48	528.463	Neg	Tier 1	Cer d18:0_12:0	0.108	603.7		Cer	0.0202342	0.0180037
N529.3129/1.98	3100	1.98	529.313	Neg	Tier 3	ST 25:3;O;GlcA	7.91403			ST	0.49522	0.691281
N529.3303/5.09	3101	5.09	529.33	Neg	Tier 3	PK 35:9;O4	3.89927		PA O-25:3 | LPA 25:3 | LPA O-25:4;O	PK	0.000611448	0.000491107
P529.3867/5.90	3104	5.9	529.387	Pos	Tier 3	DG 30:6	3.96874		MG 30:7;O | DG O-30:7;O | ST 26:0;O6;G | MG 28:4;O | DG O-28:4;O | DG 30:5;O | DG O-30:6;O2 | PR 40:15 | Car 21:3;O3 | FA 31:4;O3	DG	0.00120764	0.000970442
P529.4215/3.53	3106	3.53	529.421	Pos	Tier 3	MG 29:3	2.39507		MG O-29:4;O | MG 31:6 | Car 22:2;O2 | FA 32:3;O2 | MG O-31:7;O | MG 31:5;O	MG	0.000681773	0.000670124
P529.4216/5.72	3107	5.72	529.422	Pos	Tier 3	MG 29:3	2.22507		DG O-29:3 | MG O-29:4;O | MG 31:6 | Car 22:2;O2 | FA 32:3;O2 | DG O-31:6 | NAE 27:3;O4 | MG O-31:7;O | DG 31:4 | DG O-31:5;O | MG 31:5;O	MG	0.00453391	0.00391651
P529.4216/5.92	3108	5.92	529.422	Pos	Tier 3	MG 29:3	2.22505		DG O-29:3 | MG O-29:4;O | MG 31:6 | Car 22:2;O2 | FA 32:3;O2 | DG O-31:6 | NAE 27:3;O4 | MG O-31:7;O | DG 31:4 | DG O-31:5;O | MG 31:5;O	MG	0.00606069	0.00557516
P529.4230/6.25	3109	6.25	529.423	Pos	Tier 3	MG 31:6	4.01569		DG O-31:6 | MG O-31:7;O | MG 29:3 | DG O-29:3 | DG 31:4 | MG O-29:4;O | DG O-31:5;O | MG 31:5;O | Car 22:2;O2 | FA 32:3;O2 | NAE 27:3;O4	MG	0.00955802	0.00897861
N529.4238/2.44	3110	2.44	529.424	Neg	Tier 1	FAHFA 16:1_18:3	-4.681	756.1		FAHFA	0.0461146	0.0441903
N529.4424/1.96	3111	1.96	529.442	Neg	Tier 3	FA 31:0;O4	9.41368			FA	0.00522999	0.00502172
N529.4626/12.89	3112	12.89	529.463	Neg	Tier 3	MG O-32:5	0.00188871		PR 35:0;O3	MG	0.0970942	0.124167
N530.3249/2.55	3114	2.55	530.325	Neg	Tier 3	PE O-22:3	0.671287		LPE 22:3 | LPE O-22:4;O	PE	0.000808641	0.00108601
N530.3249/2.40	3115	2.4	530.325	Neg	Tier 3	PE O-22:3	0.520436		LPE 22:3 | LPE O-22:4;O	PE	0.00111537	0.00104184
P530.4059/4.35	3116	4.35	530.406	Pos	Tier 3	DG 26:2;O2	1.45549		Cer 29:2;O6 | ST 29:0;O7 | Car 22:1;O3	DG	0.000274664	0.000279853
P530.4419/8.44	3119	8.44	530.442	Pos	Tier 3	DG O-27:2;O2	0.804989		Cer 30:1;O5 | FA 30:2;O4 | Car 23:0;O2 | NAE 28:1;O4	DG	0.0107867	0.00906047
P530.4784/10.29	3120	10.29	530.478	Pos	Tier 1	DG 12:0_16:0	0.918	513.7		DG	0.0404646	0.036814
N531.3484/3.08	3123	3.08	531.348	Neg	Tier 3	PA O-25:2	5.2188		LPA 25:2 | LPA O-25:3;O	PA	0.00340718	0.00236321
N531.3502/3.77	3124	3.77	531.35	Neg	Tier 3	FA 28:1;O7	6.86741		PA O-25:2 | LPA 25:2 | LPA O-25:3;O	FA	0.00095535	0.000637817
P531.4037/7.12	3127	7.12	531.404	Pos, merged	Tier 1	DG 10:0_18:2	0.123	604.5		DG	0.00649273	0.00578315
N531.4396/2.77	3128	2.77	531.44	Neg	Tier 3	FAHFA 34:4;O	4.22249		MG O-31:5;O	FAHFA	0.00184656	0.00177296
N531.4417/8.47	3129	8.47	531.442	Neg	Tier 3	FAHFA 34:4;O	0.383861		MG 31:4 | MG O-31:5;O	FAHFA	0.00260766	0.0031636
N532.3409/2.27	3130	2.27	532.341	Neg	Tier 3	LPE 22:2	0.0826538		PE O-22:2 | LPE O-22:3;O	LPE	0.000488229	0.00045642
N532.3428/3.17	3131	3.17	532.343	Neg	Tier 3	LPE 22:2	3.70814		PE O-22:2 | LPE O-22:3;O	LPE	0.000273267	0.000294253
P532.3846/1.67	3132	1.67	532.385	Pos	Tier 3	ST 28:0;O8	0.46395		Car 21:1;O4	ST	0.00728553	0.0080825
N533.3135/1.51	3135	1.51	533.314	Neg	Tier 3	ST 30:4;O8	2.86136		ST 30:2;O8 | ST 24:2;O2;GlcA | ST 24:3;O3;Hex	ST	0.0324127	0.0430717
P533.3407/1.07	3136	1.07	533.341	Pos	Tier 3	ST 24:0;O8;G	4.81306			ST	0.0241716	0.026703
P533.3503/1.59	3137	1.59	533.35	Pos	Tier 3	ST 31:5;O7	5.69794		PR 31:3;O7 | ST 25:2;O;GlcA | ST 25:3;O2;Hex	ST	0.0201049	0.0203978
N533.3607/4.38	3138	4.38	533.361	Neg	Tier 3	PA O-25:1	1.08182		LPA 25:1 | LPA O-25:2;O	PA	0.0111531	0.0065883
N533.3607/4.59	3139	4.59	533.361	Neg	Tier 3	PA O-25:1	1.02557		LPA 25:1 | LPA O-25:2;O	PA	0.0154156	0.0112437
N533.3638/3.25	3140	3.25	533.364	Neg	Tier 3	PA O-25:1	4.76785		LPA 25:1	PA	0.00150984	0.00106672
N533.4212/9.23	3141	9.23	533.421	Neg	Tier 3	FA 33:4;O3	0.0581154		MG 30:4;O	FA	0.00788408	0.00895617
N533.4564/4.06	3142	4.06	533.456	Neg	Tier 3	MG 31:3	2.12576			MG	0.0732747	0.0815196
N533.4567/3.17	3143	3.17	533.457	Neg	Tier 1	FAHFA 16:0_18:2	-1.527	621.2		FAHFA	0.158535	0.176994
N533.4570/10.28	3145	10.28	533.457	Neg	Tier 3	FA 34:3;O2	1.05725		MG 31:3 | MG O-31:4;O	FA	0.00341397	0.00359378
N533.4575/9.98	3146	9.98	533.457	Neg	Tier 3	FA 34:3;O2	0.138718		MG 31:3 | MG O-31:4;O	FA	0.00576814	0.00579817
P534.3128/1.05	3148	1.05	534.313	Pos	Tier 3	LPC 16:0;O	7.17744		ST 26:1;O5;S | ST 24:0;O6;T | LPS O-18:0 | LPE 19:0;O	LPC	0.000458093	0.000516602
P534.3950/3.25	3150	3.25	534.395	Pos	Tier 3	LPC 20:0	5.92633		LPC O-20:2 | LPE O-23:2 | CerP 28:1;O2 | LPE 23:0 | CerP 28:0;O3 | LPE O-23:1;O | LPA O-25:3	LPC	0.00150013	0.00130661
N535.3295/1.76	3151	1.76	535.329	Neg	Tier 3	ST 24:1;O2;GlcA	3.3923		ST 24:2;O3;Hex | ST 30:3;O8	ST	0.0521902	0.0599708
N535.3722/4.35	3152	4.35	535.372	Neg	Tier 3	PA O-25:0	8.86673		LPA 25:0 | LPA O-25:1;O	PA	0.00428457	0.00527788
P535.3768/7.66	3153	7.66	535.377	Pos	Tier 3	MG 30:7	1.8529		DG O-30:7 | DG 32:8 | DG O-32:9;O | ST 22:2;O;HexNAc | ST 28:3;O5;G | PA O-25:1 | FA 33:7;O2 | NAT 25:2;O2 | LPA 25:1 | LPA O-25:2;O | NAE 28:7;O4 | Car 23:6;O2	MG	0.000461846	0.000489743
N535.3769/5.60	3154	5.6	535.377	Neg	Tier 3	PA O-25:0	0.024282		LPA 25:0 | LPA O-25:1;O	PA	0.00455361	0.00414711
P535.4039/3.87	3155	3.87	535.404	Pos	Tier 3	ST 26:1;O;Hex	8.52441			ST	0.0629081	0.0590141
P535.4725/14.81	3159	14.81	535.472	Pos	Tier 3	DG 31:1	0.735799		DG O-31:3 | DG O-31:2;O | DG O-29:0 | NAE 27:0;O4	DG	0.000565456	0.000532577
P535.4726/13.78	3161	13.78	535.473	Pos	Tier 3	DG 31:1	0.978575		MG 31:3 | DG O-31:3 | MG O-31:4;O | DG O-31:2;O | MG 31:2;O | MG 29:0 | DG O-29:0 | MG O-29:1;O | FA 32:0;O2 | NAE 27:0;O4	DG	0.00356917	0.00331492
N535.4729/11.31	3162	11.31	535.473	Neg	Tier 3	FA 34:2;O2	0.623748		FAHFA 34:2;O | MG 31:2 | MG O-31:3;O	FA	0.00784743	0.00808585
N535.4732/11.58	3163	11.58	535.473	Neg	Tier 2	FAHFA 16:0_18:1	0.138	314.7		FAHFA	0.0121441	0.0122136
P535.5453/18.11	3164	18.11	535.545	Pos	Tier 3	WE 36:1	0.885079			WE	0.146715	0.140327
P536.3952/4.74	3166	4.74	536.395	Pos	Tier 3	DG 28:5;O	1.2062		DG O-28:6;O2 | PR 31:2;O6 | Cer 31:5;O5 | ST 25:2;O;Hex | ST 23:0;O;HexNAc | Car 24:4;O2 | Cer 31:4;O6 | ST 29:1;O5;G | FA 31:6;O4 | NAE 29:5;O4 | Cer 29:2;O5 | NAT 26:0;O2	DG	0.000176919	0.00022036
N537.3283/2.09	3168	2.09	537.328	Neg	Tier 3	ST 30:2;O3;S	5.21841			ST	0.0500098	0.0496776
N537.3287/2.23	3169	2.23	537.329	Neg	Tier 3	ST 30:2;O3;S	5.96283			ST	0.0398205	0.043103
P537.3554/4.44	3170	4.44	537.355	Pos	Tier 3	PA 24:0	0.606675		DG 29:6 | ST 21:2;O2;HexNAc | ST 27:3;O6;G | MG 29:7;O | DG O-29:7;O | DG 31:8;O | PA O-24:1;O | LPG O-21:2 | LPA 24:1;O | Car 22:6;O3 | FA 32:7;O3 | NAT 24:2;O3	PA	0.00245493	0.00283651
P537.3765/5.13	3171	5.13	537.376	Pos	Tier 3	DG 28:4;O2	3.90974		DG 26:1;O2 | ST 25:0;O;GlcA | ST 25:1;O2;Hex | NAT 28:6	DG	0.000303499	0.000248441
N537.3778/5.59	3172	5.59	537.378	Neg	Tier 3	ST 25:0;O2;Hex	3.53383			ST	0.0203505	0.0170404
N537.3787/5.23	3173	5.23	537.379	Neg	Tier 3	ST 25:0;O2;Hex	1.87763			ST	0.0297571	0.0309426
N537.3788/5.36	3174	5.36	537.379	Neg	Tier 3	ST 25:0;O2;Hex	1.65433			ST	0.0325106	0.0399649
P537.3799/1.64	3175	1.64	537.38	Pos	Tier 3	ST 25:0;O;GlcA	2.41728		ST 25:1;O2;Hex	ST	0.0131598	0.0126419
P537.3919/9.08	3176	9.08	537.392	Pos	Tier 3	DG O-32:9	3.52815		ST 22:1;O;HexNAc | ST 28:2;O5;G | MG 30:6 | DG O-30:6 | DG 32:7 | MG O-30:7;O | DG O-32:8;O | PA O-25:0 | NAE 28:6;O4 | LPA 25:0 | Car 23:5;O2 | FA 33:6;O2 | NAT 25:1;O2 | LPA O-25:1;O	DG	0.000416395	0.000516395
P537.3953/10.99	3177	10.99	537.395	Pos	Tier 3	DG O-32:9	2.74286		DG 32:7 | DG O-32:8;O | NAT 25:1;O2 | PA O-25:0 | MG 30:6 | DG O-30:6 | MG O-30:7;O | FA 33:6;O2	DG	0.00928238	0.00936127
P537.4517/8.96	3179	8.96	537.452	Pos	Tier 3	DG 30:2	0.667967		MG 30:3;O | DG O-30:3;O | DG 30:1;O | DG O-30:2;O2 | MG 28:0;O | DG O-28:0;O | FA 31:0;O3	DG	0.00078294	0.000839083
P537.4518/9.09	3180	9.09	537.452	Pos	Tier 3	DG 30:2	0.779605		MG 30:3;O | DG O-30:3;O | DG 30:1;O | DG O-30:2;O2 | MG 28:0;O | DG O-28:0;O | FA 31:0;O3	DG	0.000906587	0.00104279
P537.4865/13.89	3181	13.89	537.487	Pos	Tier 3	FAHFA 34:2;O	2.24378		DG 31:0 | MG 31:2 | DG O-31:2 | MG O-31:3;O | MG O-29:0;O | DG O-31:1;O | MG 31:1;O	FAHFA	0.0605384	0.0487074
P537.4881/14.76	3186	14.76	537.488	Pos	Tier 3	DG 31:0	0.677224		DG O-31:2 | DG O-31:1;O	DG	0.00712856	0.00628955
P537.4881/14.97	3188	14.97	537.488	Pos	Tier 3	DG 31:0	0.751644		DG O-31:2 | DG O-31:1;O	DG	0.0160444	0.0136933
N537.4887/13.00	3192	13	537.489	Neg	Tier 1	FAHFA 18:0_16:0	-0.052	852.6		FAHFA	0.00343535	0.00362735
N538.3139/1.77	3195	1.77	538.314	Neg	Tier 3	PE 20:0;O	2.05456		LPS 19:0 | LPS O-19:1;O | ST 24:5;O;HexNAc | ST 30:6;O5;G	PE	0.00153534	0.00234246
N538.3838/1.70	3196	1.7	538.384	Neg	Tier 3	LPE O-22:0;O	7.47794			LPE	0.0173109	0.0159047
P538.4106/5.32	3198	5.32	538.411	Pos, merged	Tier 3	DG 28:4;O	0.663063		DG O-28:5;O2 | Cer 31:4;O5 | ST 25:1;O;Hex | ST 29:0;O5;G | Car 24:3;O2 | Cer 31:3;O6 | FA 31:5;O4 | NAE 29:4;O4 | Cer 29:1;O5	DG	0.000502899	0.000524486
P538.5198/9.28	3200	9.28	538.52	Pos	Tier 3	Cer 34:1;O2	0.872763		Cer 34:0;O3 | FA 34:2;O | MG O-31:3 | NAE 32:1;O	Cer	0.0014057	0.00131296
P538.5556/17.56	3201	17.56	538.556	Pos	Tier 3	FA 35:0	0.32123		WE 35:1 | Cer 35:0;O	FA	0.0731919	0.073912
N539.3422/3.11	3204	3.11	539.342	Neg	Tier 3	ST 30:1;O3;S	1.91715		ST 27:5;O;Hex	ST	0.0450899	0.0573661
N539.3624/2.32	3205	2.32	539.362	Neg	Tier 3	ST 24:0;O3;Hex	6.38903		ST 30:1;O8	ST	0.0688368	0.0681301
N539.3675/3.83	3207	3.83	539.367	Neg	Tier 3	LPG O-21:0	8.08725			LPG	0.000346001	0.000395436
P539.3844/9.34	3208	9.34	539.384	Pos	Tier 3	NAT 28:5	6.08842			NAT	0.000340011	0.000437522
P539.4422/5.50	3212	5.5	539.442	Pos	Tier 3	ST 29:0;O4;G	0.709993		MG O-31:5 | Car 24:3;O | NAE 29:4;O3 | DG O-33:6 | MG 33:6 | MG O-33:7;O	ST	0.01043	0.010582
N540.2715/2.72	3217	2.72	540.272	Neg	Tier 2	PE 4:0_18:5	-3.039	405.1		PE	0.00109773	0.00118318
N540.3305/1.94	3218	1.94	540.331	Neg	Tier 3	LPS O-19:0;O	0.288712		ST 24:4;O;HexNAc | ST 30:5;O5;G	LPS	0.0396493	0.036169
N540.3309/2.07	3219	2.07	540.331	Neg	Tier 3	LPS O-19:0;O	0.396054		ST 24:4;O;HexNAc | ST 30:5;O5;G	LPS	0.233301	0.214789
P540.3310/1.03	3220	1.03	540.331	Pos	Tier 3	PE 20:0;O	2.50217		LPS 19:0 | LPS O-19:1;O | ST 26:7;O;Hex | ST 24:5;O;HexNAc | ST 30:6;O5;G | LPG 19:2 | LPG O-19:3;O | ST 29:3;O3;S | ST 27:2;O4;T	PE	0.00126628	0.00107564
N540.3715/4.42	3221	4.42	540.372	Neg	Tier 3	ST 28:0;O3;T	2.36874			ST	0.0706958	0.0804789
P540.3895/9.34	3223	9.34	540.39	Pos	Tier 3	DG 27:4;O2	0.0962269		Cer 30:4;O6 | ST 24:0;O;GlcA | ST 24:1;O2;Hex | ST 30:2;O7 | ST 28:0;O6;G | Car 23:3;O3	DG	0.00103219	0.000986624
P540.4263/6.47	3224	6.47	540.426	Pos	Tier 3	DG 28:3;O	0.808621		DG O-28:4;O2 | Cer 31:3;O5 | ST 25:0;O;Hex | Car 24:2;O2 | Cer 31:2;O6 | FA 31:4;O4 | NAE 29:3;O4 | Cer 29:0;O5	DG	0.00716424	0.0058079
N540.4997/10.34	3228	10.34	540.5	Neg	Tier 3	Cer 33:0;O3	0.116559		NAE 31:0;O2	Cer	0.0108423	0.0126501
N541.3014/2.23	3231	2.23	541.301	Neg	Tier 3	ST 22:0;O4;GlcA	0.709401		ST 22:1;O5;Hex	ST	0.0352361	0.0347084
N541.3557/1.28	3232	1.28	541.356	Neg	Tier 3	ST 30:0;O3;S	2.04302		ST 27:4;O;Hex | LPG O-20:0;O	ST	0.0182121	0.0204453
N541.3753/3.14	3233	3.14	541.375	Neg	Tier 3	ST 30:0;O8	1.32256			ST	0.00661113	0.011219
N541.3762/3.88	3234	3.88	541.376	Neg	Tier 3	ST 30:0;O8	2.87416			ST	0.0309731	0.0357911
N541.3910/3.48	3235	3.48	541.391	Neg	Tier 3	MG 31:7;O	2.03365			MG	0.477228	0.535379
N541.4475/2.05	3238	2.05	541.447	Neg	Tier 3	FA 32:1;O4	0.214241			FA	0.00898786	0.00843087
P541.4577/6.86	3239	6.86	541.458	Pos	Tier 3	MG O-31:4	2.62809		Car 24:2;O | NAE 29:3;O3 | MG O-33:7 | DG O-33:5 | MG 33:5 | MG O-33:6;O	MG	0.00100091	0.000818617
N541.4802/1.48	3240	1.48	541.48	Neg	Tier 3	PR 40:10	4.22176			PR	0.00248794	0.00209497
N542.2507/1.94	3242	1.94	542.251	Neg	Tier 3	PE 21:5;O	3.31212		PS O-20:5 | LPS 20:5 | NA 27:4;O7;Cl	PE	0.00147615	0.00133855
P542.2615/1.98	3243	1.98	542.262	Pos	Tier 3	ST 20:3;O5;GlcA	3.59974		ST 20:4;O6;Hex | ST 23:0;O8;S | ST 18:2;O6;HexNAc	ST	0.0331161	0.0336111
P542.4004/9.35	3246	9.35	542.4	Pos	Tier 3	Cer 28:0;O6	4.26253		LPC O-22:3 | DG 27:3;O2 | CerP 30:2;O2 | Cer 30:3;O6 | ST 24:0;O2;Hex | ST 30:1;O7 | Car 23:2;O3	Cer	0.000667791	0.000669709
P542.4418/7.91	3248	7.91	542.442	Pos	Tier 3	DG 28:2;O	0.60283		DG O-28:3;O2 | Cer 31:2;O5 | Car 24:1;O2 | FA 31:3;O4 | Cer 31:1;O6 | NAE 29:2;O4	DG	0.0653324	0.0586282
P542.4420/7.71	3249	7.71	542.442	Pos	Tier 3	DG 28:2;O	0.824051		DG O-28:3;O2 | Cer 31:2;O5 | Car 24:1;O2 | FA 31:3;O4 | Cer 31:1;O6 | NAE 29:2;O4	DG	0.00824384	0.00791965
P542.4787/9.52	3250	9.52	542.479	Pos	Tier 3	DG 29:1	1.4784		Cer 32:1;O4 | DG O-29:2;O | Cer 32:0;O5 | MG 29:2;O | FA 32:2;O3 | Car 25:0;O | NAE 30:1;O3	DG	0.00135915	0.00137071
P542.4788/9.25	3251	9.25	542.479	Pos	Tier 3	DG 29:1	1.73647		Cer 32:1;O4 | DG O-29:2;O | Cer 32:0;O5 | MG 29:2;O | FA 32:2;O3 | Car 25:0;O | NAE 30:1;O3	DG	0.00158396	0.00117986
N542.4791/8.44	3252	8.44	542.479	Neg	Tier 3	NAE 30:0;O3	0.243327			NAE	0.00306763	0.00304921
N543.3709/1.36	3253	1.36	543.371	Neg	Tier 3	ST 33:5;O6	3.3421		ST 27:3;O;Hex	ST	0.0214617	0.0240935
N543.3887/4.48	3254	4.48	543.389	Neg	Tier 3	PK 37:9;O3	7.89674		PK 37:10;O3	PK	0.0126633	0.0128086
P543.4374/6.81	3258	6.81	543.437	Pos	Tier 3	DG 32:4	6.21231		MG 30:3 | DG O-30:3 | MG O-30:4;O | MG 32:6 | DG O-32:6 | NAE 28:3;O4 | MG O-32:7;O | Car 23:2;O2 | FA 33:3;O2 | PR 35:1;O4 | DG O-32:5;O | MG 32:5;O	DG	0.00107813	0.00104421
N543.4397/2.72	3259	2.72	543.44	Neg	Tier 3	MG 32:5	4.07405		MG O-32:6;O | PR 35:0;O4	MG	1.48435	1.6626
N543.4629/2.29	3260	2.29	543.463	Neg	Tier 3	FA 32:0;O4	0.209766			FA	0.0545655	0.0504087
P543.4735/8.43	3261	8.43	543.474	Pos	Tier 3	MG O-31:3	2.30554		PR 36:0;O3 | Car 24:1;O | NAE 29:2;O3 | MG O-33:6 | DG O-33:4 | MG 33:4 | MG O-33:5;O	MG	0.00207709	0.00205892
N543.4961/1.51	3262	1.51	543.496	Neg	Tier 3	PR 40:9	4.75808			PR	0.00921204	0.00781481
P543.5117/17.57	3263	17.57	543.512	Pos	Tier 3	DG dO-34:0	3.50682		DG O-34:1 | FA 35:0 | MG O-34:4	DG	0.000559103	0.000434533
N544.2600/1.07	3267	1.07	544.26	Neg	Tier 3	ST 26:4;O9;N;S	2.53555		ST 24:2;O7;T | ST 21:5;O4;HexNAc | ST 27:6;O8;G	ST	0.046865	0.0619322
P544.3400/1.72	3269	1.72	544.34	Pos	Tier 1	LPC 20:4	0.449	953.6		LPC	0.000500793	0.000476807
P544.4227/3.48	3273	3.48	544.423	Pos	Tier 3	Cer 30:2;O6	3.4532		ST 30:0;O7 | Car 23:1;O3	Cer	0.00015859	0.00020652
P544.4574/9.29	3276	9.29	544.457	Pos	Tier 3	DG 28:1;O	0.380195		DG O-28:2;O2 | Cer 31:1;O5 | Car 24:0;O2 | Cer 31:0;O6 | FA 31:2;O4 | NAE 29:1;O4	DG	0.504791	0.510787
P544.4575/9.66	3277	9.66	544.458	Pos	Tier 3	DG 28:1;O	0.655699		DG O-28:2;O2 | Cer 31:1;O5 | Car 24:0;O2 | Cer 31:0;O6 | FA 31:2;O4 | NAE 29:1;O4	DG	0.0646531	0.063598
P544.4576/9.05	3278	9.05	544.458	Pos	Tier 2	DGTS 21:0	0.756	325.7		DGTS	0.0484025	0.0474146
P544.4692/8.15	3279	8.15	544.469	Pos	Tier 3	Cer 33:2;O2	1.47299		PR 35:1;O3 | Cer 35:5;O2 | MG O-32:7 | Cer 35:4;O3 | NAE 33:5;O	Cer	0.00216808	0.00206757
P544.4938/10.89	3281	10.89	544.494	Pos	Tier 3	DG 29:0	0.462815		Cer 32:0;O4 | DG O-29:1;O | MG 29:1;O | FA 32:1;O3 | NAE 30:0;O3	DG	0.00197983	0.00165532
P544.4940/11.21	3282	11.21	544.494	Pos	Tier 3	DG 29:0	0.811763		Cer 32:0;O4 | DG O-29:1;O | MG 29:1;O | FA 32:1;O3 | NAE 30:0;O3	DG	0.00440685	0.00372614
P544.4977/14.12	3283	14.12	544.498	Pos	Tier 3	DG 29:0	7.60701		DG O-29:1;O | NAE 30:0;O3	DG	0.00187866	0.00185284
N545.3976/2.44	3286	2.44	545.398	Neg	Tier 3	LPA O-27:2	0.0403375			LPA	0.00403569	0.00378755
N545.3979/8.52	3287	8.52	545.398	Neg	Tier 3	PR 37:10;O3	3.97691		LPA O-27:2	PR	0.00244885	0.00212792
N545.3979/8.63	3288	8.63	545.398	Neg	Tier 3	PR 37:10;O3	3.8669		LPA O-27:2	PR	0.000918089	0.000934346
N545.4049/4.34	3289	4.34	545.405	Neg	Tier 3	PR 37:10;O3	8.89431			PR	0.00266325	0.00283909
N545.4553/3.01	3292	3.01	545.455	Neg	Tier 3	FAHFA 35:4;O	4.15066		PK 35:2;O4 | MG 32:4	FAHFA	0.00145685	0.00143789
P545.4577/17.17	3293	17.17	545.458	Pos	Tier 3	PR 35:0;O4	2.22565		PK 35:3;O4	PR	0.0530951	0.0412108
P545.4583/17.87	3294	17.87	545.458	Pos	Tier 3	PR 35:0;O4	3.41731		PK 35:3;O4	PR	0.254807	0.225707
P545.5336/13.46	3295	13.46	545.534	Pos	Tier 3	MG O-34:3	7.96285			MG	0.00162159	0.00138879
N546.2815/2.21	3298	2.21	546.282	Neg	Tier 3	PE 21:3;O	4.09313		PS O-20:3 | LPS 20:3 | LPS O-20:4;O	PE	0.00522743	0.0055319
N546.2816/2.05	3299	2.05	546.282	Neg	Tier 3	PE 21:3;O	4.01991		PS O-20:3 | LPS 20:3 | LPS O-20:4;O	PE	0.0046245	0.00360514
N546.3202/2.25	3300	2.25	546.32	Neg	Tier 2	PE 5:0_17:2	0.174	239.7		PE	0.00366933	0.00367737
P546.4003/1.90	3301	1.9	546.4	Pos	Tier 3	ST 29:0;O8	0.543557		Car 22:1;O4	ST	0.15104	0.131235
N547.3452/3.98	3305	3.98	547.345	Neg	Tier 3	LPG O-22:3	8.4919		PA 25:1 | PA O-25:2;O | LPA 25:2;O	LPG	0.000627218	0.000533265
N547.3601/3.41	3306	3.41	547.36	Neg	Tier 3	ST 26:2;O2;Hex	7.26944		ST 26:1;O;GlcA | PR 32:2;O7	ST	0.0272133	0.0318056
N547.4008/5.13	3307	5.13	547.401	Neg	Tier 3	ST 27:1;O;Hex	0.741687		FA 33:5;O4	ST	0.00954631	0.0128509
N547.4133/10.31	3308	10.31	547.413	Neg	Tier 3	LPA O-27:1	0.0146142			LPA	0.000415201	0.000412938
P547.4339/9.25	3309	9.25	547.434	Pos	Tier 3	DG 29:1	1.14534		DG 31:4 | MG 31:5;O | DG O-31:5;O | MG 29:2;O | DG O-29:2;O | DG 31:3;O | DG O-31:4;O2 | Car 22:1;O3 | FA 32:2;O3	DG	0.0011055	0.00102565
P547.4724/15.42	3311	15.42	547.472	Pos	Tier 3	PK 35:2;O4	0.500482			PK	0.107803	0.112084
P547.4724/14.42	3312	14.42	547.472	Pos	Tier 3	DG 32:2	0.518748		DG O-32:4 | PK 35:2;O4 | DG O-32:3;O | DG O-30:1 | NAE 28:1;O4	DG	0.00274566	0.00237447
P547.4724/17.10	3313	17.1	547.472	Pos	Tier 3	PK 35:2;O4	0.591811			PK	0.272836	0.246616
P547.4725/16.30	3314	16.3	547.472	Pos	Tier 3	PK 35:2;O4	0.664874			PK	0.330273	0.282762
P547.4725/18.98	3315	18.98	547.472	Pos	Tier 3	PK 35:2;O4	0.664892			PK	0.491792	0.422968
P547.4726/13.31	3316	13.31	547.473	Pos	Tier 3	DG 32:2	0.847531		FAHFA 35:4;O | MG 32:4 | DG O-32:4 | MG O-32:5;O | PK 35:2;O4 | DG O-32:3;O | MG 32:3;O | MG 30:1 | MG O-30:2;O | DG O-30:1 | FA 33:1;O2 | NAE 28:1;O4 | Car 23:0;O2	DG	0.00238841	0.00233782
P547.4726/17.79	3317	17.79	547.473	Pos	Tier 3	PK 35:2;O4	0.93886			PK	0.689286	0.647378
N547.4731/10.80	3318	10.8	547.473	Neg	Tier 3	MG 32:3	0.189964		MG O-32:4;O	MG	0.309234	0.412899
N547.4747/3.82	3319	3.82	547.475	Neg	Tier 3	MG 32:3	2.75081			MG	0.229324	0.219902
P547.5453/17.54	3321	17.54	547.545	Pos	Tier 3	MG O-34:2	0.719575			MG	0.000490192	0.000474512
N548.2964/2.80	3322	2.8	548.296	Neg	Tier 3	PE 21:2;O	5.50067		PS O-20:2 | LPS 20:2 | LPS O-20:3;O	PE	0.000941802	0.00088128
N548.3351/2.08	3323	2.08	548.335	Neg	Tier 3	PE 22:1	1.16899		PE O-22:2;O | LPE 22:2;O | LPS O-21:2	PE	0.00120699	0.000994038
N548.3360/2.79	3324	2.79	548.336	Neg	Tier 3	PE 22:1	0.39939		PE O-22:2;O | LPE 22:2;O | LPS O-21:2	PE	0.00282541	0.00318425
N548.3691/1.70	3325	1.7	548.369	Neg	Tier 3	PE O-23:1	5.60936		LPE 23:1 | LPE O-23:2;O | CerP 28:1;O3	PE	0.000530937	0.000484808
P548.3942/4.88	3326	4.88	548.394	Pos	Tier 3	DG 29:6;O	0.661933		PR 32:3;O6 | DG O-29:7;O2 | Cer 32:6;O5 | ST 26:3;O;Hex | Cer 30:3;O5 | ST 24:1;O;HexNAc | ST 30:2;O5;G | Cer 32:5;O6 | FA 32:7;O4 | Car 25:5;O2 | NAE 30:6;O4 | NAT 27:1;O2	DG	0.00138749	0.00136214
P548.5045/12.88	3327	12.88	548.504	Pos	Tier 3	Cer 35:2;O3	1.36735		PR 35:0;O3 | Cer 35:3;O2 | Cer 33:0;O2 | MG O-32:5 | NAE 33:3;O	Cer	0.00196016	0.00157871
P549.3453/1.58	3330	1.58	549.345	Pos	Tier 3	PE-Cer 28:6;O2	0.242106		ST 25:2;O2;GlcA | ST 25:3;O3;Hex	PE-Cer	0.00119034	0.00124291
P549.3562/7.00	3331	7	549.356	Pos	Tier 3	TG O-30:7	2.1061		DG 30:7 | DG O-30:8;O | DG 32:9;O | ST 25:0;O5;T | LPG O-22:3 | PA 25:1 | PA O-25:2;O | ST 22:3;O2;HexNAc | ST 28:4;O6;G | LPA 25:2;O | NAT 25:3;O3	TG	0.000266845	0.000272238
N549.3804/5.12	3333	5.12	549.38	Neg	Tier 3	ST 26:0;O;GlcA	1.34879		ST 26:1;O2;Hex	ST	0.0163252	0.0170247
P549.4128/9.31	3334	9.31	549.413	Pos	Tier 3	ST 27:1;O;Hex	3.92419		DG 30:4;O | DG O-30:5;O2 | DG 28:1;O | DG O-28:2;O2 | DG 30:3;O2 | PR 40:13;O | Car 21:1;O4 | FA 31:2;O4	ST	0.520981	0.528571
P549.4129/9.05	3335	9.05	549.413	Pos	Tier 3	ST 27:1;O;Hex	3.68757		DG 30:4;O | DG O-30:5;O2 | DG 28:1;O | DG O-28:2;O2 | DG 30:3;O2 | PR 40:13;O | Car 21:1;O4 | FA 31:2;O4	ST	0.098884	0.0987484
P549.4156/5.20	3336	5.2	549.416	Pos	Tier 3	ST 27:1;O;Hex	1.22676		DG 30:4;O | DG O-30:5;O2 | DG 30:3;O2 | DG 28:1;O | DG O-28:2;O2 | FA 31:2;O4 | Car 21:1;O4	ST	0.109017	0.108859
P549.4869/13.27	3338	13.27	549.487	Pos	Tier 3	DG 32:1	1.44862		MG 32:3 | DG O-32:3 | MG O-32:4;O | MG 30:0 | DG O-30:0 | DG O-32:2;O | MG O-30:1;O | MG 32:2;O | FA 33:0;O2 | NAE 28:0;O4	DG	0.00108497	0.000976629
P549.4879/14.45	3340	14.45	549.488	Pos	Tier 3	DG 32:1	0.316658		DG O-32:3 | DG O-30:0 | DG O-32:2;O | NAE 28:0;O4	DG	0.0600249	0.0563913
P549.4879/14.92	3341	14.92	549.488	Pos	Tier 3	DG 32:1	0.316677		DG O-32:3 | DG O-30:0 | DG O-32:2;O | NAE 28:0;O4	DG	0.000793692	0.000708199
P549.4881/13.91	3343	13.91	549.488	Pos	Tier 3	DG 32:1	0.58964		MG 32:3 | DG O-32:3 | MG O-32:4;O | DG O-32:2;O | MG 32:2;O | MG 30:0 | DG O-30:0 | MG O-30:1;O | FA 33:0;O2 | NAE 28:0;O4	DG	0.000442786	0.000480224
N549.4888/12.18	3350	12.18	549.489	Neg	Tier 3	MG 32:2	0.116472		MG O-32:3;O	MG	0.641171	0.703558
N550.2791/1.14	3354	1.14	550.279	Neg	Tier 3	LPS 19:2;O	0.743259			LPS	0.000381926	0.000453138
P550.5562/17.28	3355	17.28	550.556	Pos	Tier 3	Cer 36:1;O	0.808274		Cer 36:0;O2 | WE 36:2 | FA 36:1 | NAE 34:1	Cer	0.00263855	0.00254734
N551.3130/2.16	3357	2.16	551.313	Neg	Tier 3	PA O-27:6	2.44326		LPA 27:6 | LPA O-27:7;O	PA	0.00966338	0.00628472
P551.3288/10.56	3358	10.56	551.329	Pos	Tier 3	FA 29:5;O6;N	7.04117		ST 21:3;O3;HexNAc | ST 27:4;O7;G	FA	1.39515	1.28625
P551.3715/8.42	3359	8.42	551.372	Pos	Tier 3	PA 25:0	1.38926		TG O-30:6 | DG 32:9 | DG 30:6 | ST 22:2;O2;HexNAc | ST 28:3;O6;G | MG 30:7;O | DG O-30:7;O | DG 32:8;O | LPG O-22:2 | DG O-32:9;O2 | PA O-25:1;O | Car 23:6;O3 | FA 33:7;O3 | NAT 25:2;O3 | LPA 25:1;O	PA	0.0236087	0.0284259
P551.3956/2.00	3360	2	551.396	Pos	Tier 3	ST 26:0;O;GlcA	2.42838		ST 26:1;O2;Hex	ST	0.0122622	0.0131757
N551.4317/1.86	3361	1.86	551.432	Neg	Tier 3	PK 33:2;O6	0.116062			PK	0.00895182	0.00804047
N551.4830/1.57	3362	1.57	551.483	Neg	Tier 3	PR 38:6;O2	0.660038			PR	0.000632827	0.000385425
P551.5006/14.55	3363	14.55	551.501	Pos	Tier 3	DG 32:0	4.99727		DG O-32:2 | DG O-32:1;O	DG	0.00644239	0.0058217
P551.5037/13.57	3372	13.57	551.504	Pos	Tier 3	DG O-32:2	0.641881		DG 32:0 | MG 32:2 | MG O-32:3;O | DG O-32:1;O | MG 32:1;O | MG O-30:0;O	DG	0.0151676	0.0149631
N551.5044/13.75	3373	13.75	551.504	Neg	Tier 3	FAHFA 35:1;O	0.188575		MG 32:1 | MG O-32:2;O	FAHFA	0.0011386	0.00108168
N552.3301/1.89	3375	1.89	552.33	Neg	Tier 3	PE 21:0;O	1.02475		PS O-20:0 | LPS 20:0 | LPS O-20:1;O | ST 25:5;O;HexNAc	PE	0.0055922	0.00565038
N552.3663/2.51	3376	2.51	552.366	Neg	Tier 3	PE O-22:0;O	1.3596		LPE 22:0;O | LPS O-21:0	PE	0.00120812	0.00100703
P552.4627/9.22	3378	9.22	552.463	Pos	Tier 3	DG 30:3	0.781953		TG O-30:3 | DG O-30:4;O | Cer 33:3;O4 | MG 30:4;O | Car 26:2;O | Cer 33:2;O5 | FA 33:4;O3 | NAE 31:3;O3 | Cer 31:0;O4	DG	0.000911475	0.000734852
N552.4635/7.12	3379	7.12	552.464	Neg	Tier 3	Cer 33:2;O4	0.311333		NAE 31:2;O3	Cer	0.00329273	0.00290563
N552.4996/11.35	3381	11.35	552.5	Neg	Tier 3	Cer 34:1;O3	0.168326		NAE 32:1;O2	Cer	0.00463204	0.00417064
N552.5000/9.92	3383	9.92	552.5	Neg	Tier 3	Cer 34:1;O3	0.501357		NAE 32:1;O2	Cer	0.00633813	0.00765697
P553.3902/7.36	3386	7.36	553.39	Pos	Tier 3	DG 32:8	2.67262		DG O-32:9;O | DG 32:7;O | TG O-30:5 | DG O-32:8;O2 | DG 30:5 | MG 30:6;O | DG O-30:6;O | LPG O-22:1 | NAT 25:1;O3 | PA O-25:0;O | LPA 25:0;O | FA 33:6;O3	DG	0.000809331	0.000967587
P553.4217/5.15	3387	5.15	553.422	Pos	Tier 3	ST 23:0;O;HexNAc	1.08055		MG 31:5 | DG O-31:5 | ST 29:1;O5;G | MG O-31:6;O | Car 24:4;O2 | DG O-33:8 | NAE 29:5;O4 | LPA O-26:0;O | DG 33:6 | DG O-33:7;O | MG 33:7;O | NAT 26:0;O2	ST	0.0228346	0.019148
N553.4236/2.34	3388	2.34	553.424	Neg	Tier 3	MG 33:7	4.77753			MG	1.10219	1.16938
N553.4471/1.99	3389	1.99	553.447	Neg	Tier 3	FA 33:2;O4	0.422805			FA	0.0146528	0.0133121
N553.4473/9.12	3390	9.12	553.447	Neg	Tier 3	FA 33:2;O4	0.0614331			FA	0.00799586	0.00773648
N553.4958/9.56	3391	9.56	553.496	Neg	Tier 3	FA 38:5	5.75253			FA	0.00131697	0.00144783
N554.3463/2.26	3393	2.26	554.346	Neg	Tier 3	LPS O-20:0;O	0.137098		ST 25:4;O;HexNAc	LPS	0.00374034	0.00339238
P554.4421/7.91	3395	7.91	554.442	Pos	Tier 3	DG 29:3;O	1.11283		DG O-29:4;O2 | Cer 32:3;O5 | ST 26:0;O;Hex | Cer 32:2;O6 | FA 32:4;O4 | Car 25:2;O2 | NAE 30:3;O4 | Cer 30:0;O5	DG	0.000340642	0.000254152
P554.4422/7.25	3396	7.25	554.442	Pos	Tier 3	DG 29:3;O	1.16694		DG O-29:4;O2 | Cer 32:3;O5 | ST 26:0;O;Hex | Cer 32:2;O6 | FA 32:4;O4 | Car 25:2;O2 | NAE 30:3;O4 | Cer 30:0;O5	DG	0.000344552	0.000326495
P554.4561/3.18	3397	3.18	554.456	Pos	Tier 3	LPA O-26:0	2.97409			LPA	0.0182699	0.0222774
[truncated: 5,146 more rows]
