# Supplementary material for: Haemonchus contortus infection alters parasitological, hematological, and colostrum profiles with metabolomic and lipidomic signatures in Florida cracker ewes during the peripartum period
Source: Front Vet Sci. 2026 Apr 21;13:1770252. doi: 10.3389/fvets.2026.1770252 (PMC13139189; doi:10.3389/fvets.2026.1770252)
Supplement: Supplementary file 3 [file Table_3.XLSX]

## Sheet: Metabolome data
ID	Trt	(-)-Epigallocatechin sulfate	(1E,3E)-4-Hydroxybuta-1,3-diene-1,2,4-tricarboxylic acid	(2-Amino-1-hydroxyethyl)phosphonate	(2R,3R)-3-Methylglutamyl-5-semialdehyde-N6-lysine	(2R,3R)-3-Methylornithine	(2R,4S)-2,4-Diaminopentanoic acid	(2R,5S)-2,5-Diaminohexanoic acid	(3S)-3,6-Diaminohexanoic acid	(3S,5S)-3,5-Diaminohexanoic acid	(E)-4-Hydroxyphenylacetaldehyde oxime	(R)-1-Aminopropan-2-ol	(S)-5-Amino-3-oxohexanoic acid	(S)-Ureidoglycine	1-(2-Carboxyphenylamino)-1-deoxy-D-ribulose 5-phosphate	1-(3-Aminopropyl)-4-aminobutanal	1,2-Dihydroxy-5-(methylthio)pent-1-en-3-one	1,2-Dihydroxy-8-carboxynaphthalene	1,2-Dihydroxy-8-methylnaphthalene	1,2-Dihydroxynaphthalene-6-sulfonic acid	1,3-Diaminopropane	18-Carboxy-dinor-LTE4	1-Aminocyclopropane-1-carboxylic acid	1-Methylguanine	1-Methylguanosine	1-Methylhistidine	2-(3-Carboxy-3-aminopropyl)-L-histidine	2(N)-Methyl-norsalsolinol	2,3,6-Trihydroxypyridine	2',3'-Cyclic CMP	2,3-Dihydrothienamycin	2,3-Dihydroxybenzoic acid	2,3-Dihydroxyindole	2,3-Dihydroxy-p-cumic acid	2,3-Dihydroxytoluene	2,4,6-Trihydroxytoluene	2,4-Dichlorophenol	2,4-Dihydroxyhept-2-enedioic acid	2,5-Dihydroxybenzoate 2-O-sulfate	2,5-Dihydroxybenzoic acid/Protocatechuic acid	2,6-Dihydroxybenzoic acid	2,6-Dihydroxyphenylacetic acid	2,8-Dihydroxyadenine	2-Amino-1-phenylethanol	2-Amino-2-methyl-1,3-propanediol	2-Amino-3,7-dideoxy-D-threo-hept-6-ulosonic acid	2-Amino-4-chloro-4-pentenoic acid	2-Amino-5-oxohexanoic acid	2-Aminobutyric acid/2-Aminoisobutyric acid
1	Control	0.869	2.132	0.839	1.923	0.906	0.9887	0.487	0.602	0.87	0.498	0.354	0.586	1.413	3.763	0.432	0.618	1.432	0.486	1.17	0.68	3.317	1.96	2.04	0.162	0.173	1.43	0.399	3.211	3.994	1.0366	2.553	4.2	1.042	0.811	0.863	1.026	0.3394	0.116	0.485	0.284	1.187	3.39	0.77	0.687	0.6776	0.555	1.221	1.664
2	Control	0.874	0.5941	0.7309	1.2172	0.853	2.139	1.131	1.009	0.997	1.332	7.223	0.62	1.506	0.346	3.179	1.891	1.616	1.54	1.271	0.728	2.14	0.39	1.249	1.354	0.267	1.001	0.695	0.676	0.749	1.139	0.3324	0.241	1.831	1.705	2.287	0.955	0.2956	2.749	1.199	0.76	0.821	0.213	1.099	0.506	0.65	1.247	0.872	0.591
3	Control	1.019	1.073	2.306	1.6076	0.698	3.126	1.754	1.723	0.977	1.169	2.55	0.75	2.327	0.44	1.423	1.172	0.832	2.019	2.2	0.413	1.573	0.399	1.39	1.771	0.432	0.922	0.464	0.723	0.916	1.789	2.317	0.2	1.419	0.648	2.998	0.702	0.3904	3.303	0.814	0.672	0.759	0.266	0.909	0.46	0.868	1.673	1.015	0.596
4	Control	0.573	2.273	0.671	1.424	0.587	1.108	0.983	0.888	0.711	1.042	0.285	0.426	1.992	1.343	1.689	0.42	0.938	4.43	2.891	0.412	1.141	0.372	1.809	1.175	0.873	0.699	0.306	0.891	0.938	1.158	2.92	0.16	3.164	0.439	0.831	0.603	0.673	2.335	0.2341	2.608	0.336	0.227	1.345	0.218	0.772	2.016	0.846	0.991
5	Control	0.961	0.6354	1.18	1.3018	0.785	1.756	1.44	1.464	1.017	1.131	0.6	0.763	1.826	0.817	0.374	1.175	2.508	0.4099	1.24	0.392	1.434	0.209	1.728	2.424	0.334	0.637	0.401	0.555	1.196	1.67	0.3555	0.15	0.297	0.767	0.823	0.647	0.3162	2.631	0.989	2.94	0.507	0.12	0.863	1.13	0.895	0.6026	0.823	0.616
6	Control	1.411	1.037	1.296	1.954	0.411	1.446	1.532	1.581	1.353	0.885	1.063	1.059	2.036	1.295	0.314	1.028	0.958	0.949	0.933	0.21	1.661	2.046	2.154	1.482	0.1633	1.609	0.887	0.659	1.697	1.106	0.3602	0.355	1.517	0.883	1.265	0.601	1.602	0.846	1.12	0.206	0.619	1.112	0.882	1.001	1.095	0.6107	1.582	1.948
7	Control	0.715	0.672	1.067	1.573	0.3903	0.7158	0.907	1.202	1.164	1.095	0.78	1.437	2.202	0.265	0.264	0.527	1.021	0.671	1.081	0.156	1.146	0.808	1.44	1.102	1.102	1.24	0.75	0.401	1.332	1.041	0.2763	0.256	0.511	0.666	1.37	0.575	0.834	0.146	0.46	0.819	1.215	0.29	0.542	2.186	1.114	0.4683	0.4903	0.731
8	Control	1.44	4.06	1.508	2.285	0.617	2.809	1.415	1.009	1.236	1.108	0.512	1.269	0.7058	0.3723	7.067	0.511	0.501	4.208	1.9	0.64	1.292	0.59	1.234	1.482	0.1697	0.66	0.145	0.33	1.493	1.716	6.726	0.258	0.702	0.153	1.049	0.442	0.3329	1.337	0.3068	0.339	0.421	0.209	0.426	0.331	0.914	2.413	0.6642	1.213
9	Control	0.965	0.7274	1.643	1.4902	0.9	2.252	1.77	1.44	1.031	0.648	4.538	1.349	2.903	0.4047	3.701	0.716	1.037	1.034	1.61	1.174	2.732	0.226	1.092	1.58	0.269	0.972	1.085	0.617	0.848	1.611	0.846	0.1458	0.933	0.909	1.64	0.608	0.496	3.771	1.77	2.425	1.459	0.213	0.711	0.522	1.26	1.865	0.808	0.468
10	Control	0.939	0.859	1.255	2.15	0.5293	1.085	0.95	2.317	1.119	0.582	3.615	1.487	2.79	0.3726	0.877	1.126	1.4996	4.149	1.485	0.72	2.211	0.895	1.806	1.016	0.1699	1.258	2.507	0.744	0.986	1.523	1.17	0.452	2.175	0.393	2.257	0.63	1.085	0.902	0.3071	1.717	1.526	0.446	1.353	0.646	0.813	1.225	0.884	1.045
11	Infected	0.905	0.6611	0.8132	2.299	1.2	0.9582	0.634	0.753	1.38	0.654	0.75	0.772	2.169	0.42	0.806	2.143	1.144	0.413	0.995	2.71	1.814	1.959	2.249	0.341	0.1677	0.803	0.619	1.382	2.651	1.0048	0.3698	2.166	0.332	0.834	2.092	0.861	0.3289	0.092	0.64	0.334	0.896	2.365	0.819	0.819	0.76	1.131	1.305	2.011
12	Infected	0.271	0.6952	0.8552	2.058	0.5494	1.0077	2.273	1	1.037	0.99	0.3376	2.763	0.959	0.3868	0.181	0.562	0.7207	0.2217	1.644	0.133	0.64	0.029	0.905	0.413	0.1763	0.6969	0.321	0.093	0.518	1.0566	0.3889	0.1393	0.035	0.389	0.755	0.952	0.3459	0.159	0.334	0.0473	0.399	0.1544	0.169	0.921	2.048	0.6593	0.6902	0.06
13	Infected	0.974	1.975	0.92	1.1059	0.797	1.307	1.16	0.723	0.497	0.793	0.941	0.313	0.5694	1.135	0.678	0.537	0.639	3.199	0.961	0.217	1.548	0.702	1.339	1.477	0.1369	0.5412	0.205	0.555	0.95	1.522	1.145	0.192	1.521	0.311	1.242	0.55	0.428	1.523	1.205	2.553	0.225	0.27	0.95	0.228	0.939	1.52	0.515	1.566
14	Infected	1.283	0.7809	2.15	2.326	1.082	2.172	1.631	1.396	0.935	0.71	1.806	0.751	2.256	0.4345	0.916	0.868	0.765	0.366	0.921	1.024	2.019	0.568	1.703	2.474	0.1981	1.128	0.402	1.047	1.734	1.66	0.447	0.596	0.489	0.53	1.057	0.375	0.3886	1.993	0.886	0.642	0.5	0.783	1.165	0.472	1.248	0.7406	1.11	1.645
15	Infected	0.921	0.587	0.7221	1.2025	0.795	1.552	1.13	2.636	1.904	0.577	1.174	1.282	1.41	0.3266	0.239	0.824	1.621	0.3022	1.07	0.791	1.862	0.372	1.8	1.168	0.783	1.318	1.833	0.417	0.627	1.1	0.3284	0.113	0.196	0.671	1.69	0.544	0.2921	1.037	0.931	1.076	1.39	0.335	0.553	1.224	1.516	1.162	0.922	0.719
16	Infected	1.053	0.6671	2.685	1.3667	0.728	1.995	1.386	1.857	1.285	0.7	2.21	0.974	1.967	0.297	0.586	2.429	1.767	0.266	1.324	0.486	1.753	0.502	1.619	1.844	0.656	1.261	1.134	0.58	0.899	1.0139	0.3732	0.365	0.185	1.104	1.04	1.051	0.3319	3.128	1.672	2.088	0.658	0.149	0.608	0.832	0.828	1.431	1.031	0.657
17	Infected	1.33	0.5164	1.241	1.754	0.674	1.587	1.25	1.774	1.315	1.1	1.315	0.933	1.99	0.2873	0.426	0.902	0.817	0.304	0.97	0.777	1.666	0.254	1.074	1.383	0.147	0.565	1.713	0.443	1.167	1.021	0.325	0.1035	0.279	0.733	0.988	0.57	0.804	0.998	0.962	0.308	1.911	0.147	0.789	0.938	0.947	0.4898	0.5127	0.342
18	Infected	1.543	1.27	2.054	2.081	0.933	1.563	1.117	0.957	0.718	0.583	1.803	0.56	0.6441	0.3397	0.763	0.583	0.462	0.8	0.887	0.189	2.16	1.622	1.627	1.521	0.1549	0.929	0.328	1.042	2.059	0.9281	0.37	0.277	1.332	0.828	0.816	0.444	0.677	2.736	1.2	2.717	0.392	0.735	0.941	0.333	1.061	0.5791	0.863	2.774
19	Infected	0.838	0.5302	0.722	1.0863	0.961	1.143	0.79	1.5	1.089	0.829	0.2575	0.78	1.515	0.295	0.212	0.734	0.94	1.805	1.027	0.357	2.239	1.323	1.667	1.27	1.87	1.275	0.575	0.387	0.967	0.8059	0.391	0.211	0.834	1.151	1.149	0.702	0.39	1.421	0.686	2.816	0.77	0.871	0.894	0.678	0.82	1.491	1.241	1.18
20	Infected	0.512	2.007	1.165	1.3287	0.5126	2.431	1.674	1.188	1.507	0.935	0.489	1.824	2.216	0.3609	1.527	0.604	0.42	6.06	4.106	2.395	1.63	1.901	1.508	0.848	0.26	0.956	0.548	0.191	0.535	1.484	9.66	0.13	1.7	0.221	1.487	0.563	2.138	1.425	0.2974	0.474	0.851	0.332	2.252	0.332	1.169	0.856	1.027	0.897
[truncated: 777 more columns]
