# Supplementary material for: Haemonchus contortus infection alters parasitological, hematological, and colostrum profiles with metabolomic and lipidomic signatures in Florida cracker ewes during the peripartum period
Source: Front Vet Sci. 2026 Apr 21;13:1770252. doi: 10.3389/fvets.2026.1770252 (PMC13139189; doi:10.3389/fvets.2026.1770252)
Supplement: Supplementary file 4 [file Table_4.XLSX]

## Sheet: Lipidome data
ID	Trt	FA 8:1;O	FA 9:0	FA 6:1;O3	FA 10:0	FA 8:1;O2	PK 9:0;O3	FAL 9:1;O2	FA 6:0;O4	FA 10:1;O	FA 9:1;O2	FA 12:2	FA 11:0;O	FA 12:0	PK 11:0;O3	FA 12:2;O	PK 15:7;O	FA 12:1;O	FA 13:0	FA 11:1;O2	FA 12:0;O	FA 14:1	FA 13:1;O	FA 14:0	WE 13:2	FA 12:1;O2	MG O-10:2	FA 13:0;O	FA 15:3	FA 14:2;O	FA 15:2	FA 13:3;O2	FA 15:1	FAL 16:1	FA 11:0;O2	FA 14:1;O	FA 15:0	PK 14:8;O2;N	FA 13:1;O2	FA 14:0;O (beta-Hydroxymyristic acid)	FA 13:2;O	FA 12:5;O2	PR 17:1;O	FA 16:3	WE 15:5	FA 16:2	PK 16:7;O3	FA 16:1	FA 16:0
1	CON	0.002842	0.004417	0.066707	0.061806	0.002352	0.483831	0.162838	0.002497	0.002841	0.010719	0.016374	0.003641	0.085984	0.254632	0.003269	0.261817	0.007353	0.261149	0.002329	0.01782	0.884767	0.002566	0.140983	0.052716	0.001986	0.002348	0.002698	0.002389	0.003412	0.004385	0.002725	0.110791	0.229796	0.125714	0.003223	0.014311	0.175646	0.002161	0.091819	0.168982	0.0838	0.002627	0.006458	0.213343	0.558064	0.002491	0.008638	0.021074
2	CON	0.002416	0.004763	0.051891	0.060734	0.00236	0.379967	0.108605	0.002055	0.002388	0.01388	0.013995	0.003852	0.089047	0.205221	0.004248	0.194617	0.007677	0.293911	0.00216	0.022626	1.04102	0.002341	0.101556	0.056237	0.002198	0.002605	0.003622	0.004388	0.003767	0.006881	0.002505	0.130006	0.265847	0.074069	0.002628	0.014654	0.142719	0.002126	0.138697	0.097484	0.096217	0.003429	0.008603	0.196869	0.708782	0.002479	0.006706	0.017361
3	CON	0.003326	0.004832	0.114095	0.018217	0.003175	0.263277	0.08492	0.002	0.002772	0.013091	0.005998	0.003829	0.04249	0.100848	0.001929	0.246781	0.002633	0.113393	0.002364	0.003082	0.557517	0.002493	0.06057	0.037005	0.002108	0.001735	0.00188	0.002463	0.002504	0.003439	0.001938	0.101405	0.105486	0.032017	0.00285	0.004773	0.156639	0.002317	0.029391	0.098354	0.088858	0.002358	0.004766	0.13673	0.530871	0.002182	0.003696	0.018192
4	CON	0.002501	0.004022	0.082022	0.055472	0.002211	0.294626	0.108564	0.001884	0.002486	0.009852	0.012796	0.003964	0.050278	0.16927	0.002781	0.153295	0.003892	0.155477	0.002276	0.007895	0.516752	0.002305	0.042604	0.078161	0.001963	0.001936	0.002406	0.001933	0.002139	0.003686	0.003126	0.101349	0.161532	0.022248	0.002762	0.006214	0.060538	0.00191	0.056088	0.231723	0.07856	0.002455	0.004257	0.224684	0.707733	0.0026	0.00388	0.012941
5	CON	0.002688	0.004758	0.14284	0.091268	0.002855	0.359505	0.166197	0.002178	0.002608	0.014086	0.019403	0.003767	0.04884	0.280566	0.004383	0.20836	0.006789	0.222248	0.002466	0.016804	0.704375	0.002642	0.062421	0.048048	0.001963	0.002068	0.003379	0.00302	0.002731	0.003661	0.004239	0.123074	0.24783	0.074879	0.004458	0.035466	0.104921	0.00219	0.093185	0.089382	0.14061	0.002727	0.00739	0.160759	0.786651	0.003248	0.006354	0.025441
6	CON	0.002891	0.005815	0.113575	0.073802	0.00247	0.336064	0.104859	0.002221	0.002878	0.014368	0.023426	0.00396	0.049036	0.222022	0.00308	0.183158	0.003436	0.171591	0.00244	0.007198	0.975698	0.002757	0.06418	0.120623	0.0021	0.002266	0.002165	0.002114	0.002268	0.003439	0.002426	0.133349	0.106836	0.037172	0.00304	0.006728	0.088262	0.002041	0.045152	0.317543	0.110581	0.00233	0.004529	0.295119	0.579913	0.003267	0.006492	0.016456
7	CON	0.002318	0.004731	0.10887	0.080122	0.00231	0.297214	0.119091	0.002016	0.002548	0.013755	0.026005	0.004158	0.04942	0.227552	0.002519	0.227795	0.003298	0.185159	0.002326	0.008189	0.763221	0.002378	0.044192	0.047871	0.002135	0.002047	0.002617	0.001996	0.002335	0.003257	0.002205	0.109082	0.127854	0.025284	0.002555	0.011764	0.077664	0.002201	0.040828	0.164754	0.078492	0.002385	0.00464	0.220104	0.614474	0.003465	0.003363	0.010668
8	CON	0.002607	0.007115	0.137416	0.07468	0.002223	0.172399	0.091852	0.002182	0.003169	0.016824	0.011287	0.004964	0.063628	0.149593	0.002545	0.186784	0.003594	0.181645	0.00279	0.008821	0.65759	0.002621	0.046738	0.031704	0.002707	0.001726	0.002756	0.001732	0.001981	0.004004	0.002793	0.157115	0.109846	0.049748	0.002916	0.02914	0.119369	0.002468	0.111817	0.057217	0.053056	0.00226	0.006494	0.113705	0.842378	0.002957	0.005395	0.02149
9	CON	0.003614	0.007295	0.109173	0.089872	0.003507	0.262645	0.149288	0.002912	0.003742	0.019056	0.027362	0.00536	0.075747	0.171244	0.003569	0.171691	0.00546	0.239357	0.004058	0.010989	0.952256	0.003346	0.066072	0.147649	0.00313	0.003432	0.003481	0.002977	0.004183	0.005377	0.003699	0.128399	0.175168	0.072143	0.003557	0.014317	0.090125	0.003064	0.080227	0.427565	0.100557	0.004249	0.007446	0.350619	0.620042	0.004526	0.00655	0.015952
10	CON	0.003348	0.00674	0.042899	0.072912	0.002752	0.238183	0.109518	0.001908	0.003597	0.017846	0.021813	0.004073	0.075144	0.175731	0.002763	0.161575	0.006412	0.219413	0.00254	0.01578	1.01309	0.002325	0.062838	0.047995	0.001995	0.002875	0.002991	0.002332	0.003253	0.005212	0.002943	0.116922	0.142814	0.060249	0.003132	0.017183	0.099588	0.002188	0.090871	0.168421	0.087038	0.003322	0.006091	0.16597	0.499717	0.002407	0.005589	0.015996
11	Infected	0.002741	0.00611	0.115156	0.083506	0.002489	0.403536	0.184925	0.002074	0.002682	0.013126	0.021959	0.003726	0.061188	0.280333	0.00319	0.200211	0.006211	0.185307	0.00232	0.014296	0.853024	0.002293	0.061038	0.069686	0.002125	0.002669	0.003202	0.002409	0.00295	0.005414	0.00252	0.133938	0.199035	0.064448	0.002989	0.013214	0.12041	0.002038	0.102083	0.24372	0.096037	0.002997	0.006456	0.259915	0.440523	0.003143	0.007206	0.020224
12	Infected	0.00544	0.008435	0.105696	0.061374	0.003641	2.13231	1.18883	0.002186	0.004874	0.022855	0.010731	0.005345	0.078266	1.45802	0.002839	0.295462	0.005629	0.206207	0.00301	0.014476	0.657505	0.003114	0.084344	0.120358	0.002353	0.006833	0.003024	0.002523	0.002778	0.004044	0.002433	0.115505	0.611777	0.262593	0.003059	0.009977	0.062644	0.002727	0.092772	0.248335	0.205391	0.002404	0.006298	0.247823	0.478446	0.002745	0.005707	0.018295
13	Infected	0.003229	0.007715	0.095319	0.091013	0.0028	0.60935	0.286559	0.001959	0.002776	0.016042	0.020691	0.004099	0.094825	0.291355	0.004058	0.187745	0.006345	0.312167	0.002561	0.01817	1.15538	0.002744	0.081627	0.122982	0.002149	0.003226	0.003249	0.003932	0.004153	0.00734	0.003087	0.12029	0.266247	0.094318	0.002764	0.023714	0.103693	0.002637	0.114842	0.338768	0.147605	0.003693	0.010104	0.295234	0.739207	0.003307	0.005285	0.019745
14	Infected	0.002565	0.004031	0.027548	0.052876	0.002071	0.261931	0.064604	0.00201	0.001995	0.012994	0.013516	0.003508	0.062951	0.122314	0.002712	0.192708	0.004547	0.208574	0.001973	0.008501	0.492698	0.002126	0.065049	0.037968	0.001872	0.001736	0.002261	0.00298	0.002911	0.003357	0.002829	0.114794	0.075385	0.048457	0.002637	0.006125	0.173097	0.001975	0.052185	0.085873	0.032553	0.002353	0.004339	0.184024	0.623912	0.002496	0.003904	0.010726
15	Infected	0.002164	0.003443	0.095465	0.050333	0.001915	0.230659	0.095083	0.002043	0.002192	0.008667	0.011765	0.003172	0.034554	0.110356	0.002422	0.17006	0.002853	0.141985	0.002048	0.006995	0.878857	0.002157	0.0625	0.040844	0.001812	0.001814	0.002381	0.002127	0.002242	0.002943	0.002637	0.110881	0.12666	0.044606	0.002595	0.005634	0.091097	0.001898	0.039669	0.077795	0.10637	0.002264	0.003568	0.142067	0.634214	0.002546	0.004978	0.01312
16	Infected	0.002866	0.004279	0.127958	0.062661	0.00231	0.296644	0.130381	0.002164	0.002195	0.011225	0.012438	0.003599	0.036087	0.255672	0.002732	0.163985	0.004886	0.15568	0.002325	0.010281	1.00624	0.002211	0.065703	0.094353	0.001963	0.002229	0.002333	0.002075	0.002353	0.003276	0.002458	0.108974	0.304819	0.072203	0.002741	0.011465	0.08323	0.002077	0.063549	0.189509	0.108422	0.002423	0.004351	0.184091	0.612581	0.002777	0.007065	0.018387
17	Infected	0.003085	0.005543	0.050223	0.049949	0.002571	0.304776	0.104232	0.002057	0.002881	0.012934	0.015691	0.003763	0.050918	0.198776	0.002061	0.152053	0.003143	0.185239	0.002159	0.0069	0.884751	0.002721	0.081115	0.057317	0.002139	0.002308	0.002055	0.001677	0.001971	0.002555	0.002301	0.124044	0.125279	0.037845	0.003221	0.006618	0.072542	0.002091	0.024132	0.131913	0.099936	0.002413	0.003195	0.198633	0.481595	0.002698	0.007763	0.013693
18	Infected	0.002677	0.003425	0.087445	0.081953	0.001963	0.291271	0.125162	0.001886	0.002349	0.008417	0.02041	0.003319	0.049518	0.171401	0.002462	0.226753	0.004263	0.174213	0.002176	0.010443	0.508738	0.002289	0.070338	0.080983	0.00188	0.001826	0.002864	0.00194	0.002381	0.003124	0.002704	0.095802	0.102043	0.051067	0.003288	0.007499	0.118417	0.00193	0.058408	0.170577	0.066875	0.002445	0.004102	0.173615	0.537107	0.002538	0.006722	0.016514
19	Infected	0.002777	0.006536	0.059443	0.049003	0.003097	0.153092	0.111312	0.002124	0.003291	0.018635	0.009974	0.004899	0.042043	0.162994	0.002487	0.216495	0.003336	0.17231	0.00255	0.009199	1.04481	0.002476	0.065642	0.061145	0.002236	0.00177	0.002893	0.001688	0.001988	0.003822	0.002797	0.138759	0.16451	0.034218	0.00276	0.015599	0.100399	0.002389	0.095237	0.127984	0.10237	0.002336	0.005449	0.232662	0.62159	0.002608	0.006378	0.019167
20	Infected	0.002581	0.005116	0.123177	0.074074	0.002411	0.245953	0.130774	0.00222	0.002556	0.01644	0.019101	0.003798	0.053402	0.113026	0.002367	0.140287	0.003595	0.170273	0.002493	0.009275	0.506644	0.002613	0.06547	0.045615	0.002309	0.002479	0.002129	0.002038	0.002111	0.0042	0.00208	0.130314	0.183649	0.108908	0.002821	0.012994	0.093466	0.002224	0.065479	0.070405	0.093054	0.002968	0.005565	0.111585	0.504201	0.003312	0.00637	0.016676
[truncated: 4,654 more columns]
